# Supplementary material for: Excretory-secretory products from the brown stomach worm, Teladorsagia circumcincta, exert antimicrobial activity in in vitro growth assays
Source: Parasit Vectors. 2022 Oct 2;15:354. doi: 10.1186/s13071-022-05443-z (PMC9528173; doi:10.1186/s13071-022-05443-z)
Supplement: Supplementary file 1 — Additional file 1: Table S1. Protein sequence data identified from proteomic analyses of adult T. circumcincta extracellular vesicles (EVs) and EV-depleted excretory-secretory products (ESPs). [file 13071_2022_5443_MOESM1_ESM.xlsx]

## Sheet: EVs
Additional file 1: Table S1. Protein sequence data identified from proteomic analyses of adult T. circumcincta extracellular vesicles (EVs).
prot_family_member	prot_acc	prot_score	prot_mass	prot_matches	prot_matches_sig	prot_sequences	prot_sequences_sig	prot_cover	pep_query	pep_rank	pep_isbold	pep_isunique	pep_exp_mz	pep_exp_mr	pep_exp_z	pep_calc_mr	pep_delta	pep_miss	pep_score	pep_expect	pep_res_before	pep_seq	pep_res_after	pep_var_mod	pep_var_mod_pos	pep_scan_title
1	gene=TELCIR_20032	247	27424	8	5	6	3	38	2095	9	1	1	566.427	1130.84	2	1131.55	-0.707	0	9.59	2.9	R	QVQTQNCVR	-			VA.12244.12244.2 File:~VA.raw~, NativeID:~controllerType=0 controllerNumber=1 scan=12244~
1	gene=TELCIR_20032	247	27424	8	5	6	3	38	2101	1	1	0	566.766	1131.52	2	1131.52	-0.0021	0	47.35	0.0013	R	GYSFTTTAER	E			VA.4841.4841.2 File:~VA.raw~, NativeID:~controllerType=0 controllerNumber=1 scan=4841~
1	gene=TELCIR_20032	247	27424	8	5	6	3	38	5056	7	1	1	478.253	1431.74	3	1431.73	0.008	1	8.7	2.9	-	RCSGSHLLFEVK	R			VA.5282.5282.3 File:~VA.raw~, NativeID:~controllerType=0 controllerNumber=1 scan=5282~
1	gene=TELCIR_20032	247	27424	8	5	6	3	38	7258	1	1	1	895.949	1789.88	2	1789.88	-0.0003	0	66.02	1.3e-05	K	SYELPDGQVITIGNER	F			VA.7671.7671.2 File:~VA.raw~, NativeID:~controllerType=0 controllerNumber=1 scan=7671~
1	gene=TELCIR_20032	247	27424	8	5	6	3	38	9502	1	1	0	850.412	2548.21	3	2549.17	-0.9537	0	26.07	0.014	K	LCYVALDFEQEMATAASSSSLEK	S			VA.9136.9136.3 File:~VA.raw~, NativeID:~controllerType=0 controllerNumber=1 scan=9136~
1	gene=TELCIR_20032	247	27424	8	5	6	3	38	9505	1	1	0	1275.59	2549.16	2	2549.17	-0.0019	0	94.23	1.3e-08	K	LCYVALDFEQEMATAASSSSLEK	S			VA.9152.9152.2 File:~VA.raw~, NativeID:~controllerType=0 controllerNumber=1 scan=9152~
1	gene=TELCIR_20032	247	27424	8	5	6	3	38	9521	1	1	0	1275.62	2549.22	2	2549.17	0.056	0	116.51	1.3e-11	K	LCYVALDFEQEMATAASSSSLEK	S			VA.9148.9148.2 File:~VA.raw~, NativeID:~controllerType=0 controllerNumber=1 scan=9148~
1	gene=TELCIR_20032	247	27424	8	5	6	3	38	9710	6	1	1	653.8	2611.17	4	2611.33	-0.1636	1	2.05	1.3	R	QDARLVSSLILGMESPTLYLSMR	D	2 Oxidation (M)	0.00000000000010000000010.0	VA.7398.7398.4 File:~VA.raw~, NativeID:~controllerType=0 controllerNumber=1 scan=7398~
2	gene=TELCIR_03757	236	42128	13	6	11	4	33.4	519	10	0	1	438.75	875.485	2	874.433	1.0519	0	12.55	2.2	R	GRPTMEGK	T			VA.6146.6146.2 File:~VA.raw~, NativeID:~controllerType=0 controllerNumber=1 scan=6146~
2	gene=TELCIR_03757	236	42128	13	6	11	4	33.4	1001	1	0	1	488.727	975.44	2	975.441	-0.0013	0	61.93	0.00025	K	AGFAGDDAPR	A			VA.3957.3957.2 File:~VA.raw~, NativeID:~controllerType=0 controllerNumber=1 scan=3957~
2	gene=TELCIR_03757	236	42128	13	6	11	4	33.4	1290	4	0	1	510.303	1018.59	2	1019.55	-0.96	1	10.26	1.2	R	YGAEGLVRR	R			VA.12866.12866.2 File:~VA.raw~, NativeID:~controllerType=0 controllerNumber=1 scan=12866~
2	gene=TELCIR_03757	236	42128	13	6	11	4	33.4	2101	1	0	0	566.766	1131.52	2	1131.52	-0.0021	0	47.35	0.0013	R	GYSFTTTAER	E			VA.4841.4841.2 File:~VA.raw~, NativeID:~controllerType=0 controllerNumber=1 scan=4841~
2	gene=TELCIR_03757	236	42128	13	6	11	4	33.4	2671	10	0	1	596.766	1191.52	2	1190.64	0.873	1	6.97	4.2	-	VVRVLMDTSR	F	Oxidation (M)	0.0000010000.0	VA.3732.3732.2 File:~VA.raw~, NativeID:~controllerType=0 controllerNumber=1 scan=3732~
2	gene=TELCIR_03757	236	42128	13	6	11	4	33.4	2731	4	0	0	400.239	1197.7	3	1197.7	-0.0019	0	16.5	1.5	R	AVFPSIVGRPR	H			VA.5477.5477.3 File:~VA.raw~, NativeID:~controllerType=0 controllerNumber=1 scan=5477~
2	gene=TELCIR_03757	236	42128	13	6	11	4	33.4	6781	2	0	1	837.889	1673.76	2	1673.79	-0.0306	1	11.19	1	R	VLMDTSRFHPNEGR	L	Oxidation (M)	0.00100000000000.0	VA.4928.4928.2 File:~VA.raw~, NativeID:~controllerType=0 controllerNumber=1 scan=4928~
2	gene=TELCIR_03757	236	42128	13	6	11	4	33.4	6782	10	0	1	837.899	1673.78	2	1673.85	-0.0687	1	3.34	4.3	R	GLGALLGQHEAHCRR	C			VA.5759.5759.2 File:~VA.raw~, NativeID:~controllerType=0 controllerNumber=1 scan=5759~
2	gene=TELCIR_03757	236	42128	13	6	11	4	33.4	7767	1	0	0	652.026	1953.06	3	1953.06	-0.002	0	25.95	0.04	R	VAPEEHPVLLTEAPLNPK	A			VA.6102.6102.3 File:~VA.raw~, NativeID:~controllerType=0 controllerNumber=1 scan=6102~
2	gene=TELCIR_03757	236	42128	13	6	11	4	33.4	9301	3	0	1	797.325	2388.95	3	2389.36	-0.4031	1	1.45	1.4	K	VSNMIWVIFSLLALGLRGASVK	R	Oxidation (M)	0.0001000000000000000000.0	VA.2883.2883.3 File:~VA.raw~, NativeID:~controllerType=0 controllerNumber=1 scan=2883~
2	gene=TELCIR_03757	236	42128	13	6	11	4	33.4	9502	1	0	0	850.412	2548.21	3	2549.17	-0.9537	0	26.07	0.014	K	LCYVALDFEQEMATAASSSSLEK	S			VA.9136.9136.3 File:~VA.raw~, NativeID:~controllerType=0 controllerNumber=1 scan=9136~
2	gene=TELCIR_03757	236	42128	13	6	11	4	33.4	9505	1	0	0	1275.59	2549.16	2	2549.17	-0.0019	0	94.23	1.3e-08	K	LCYVALDFEQEMATAASSSSLEK	S			VA.9152.9152.2 File:~VA.raw~, NativeID:~controllerType=0 controllerNumber=1 scan=9152~
2	gene=TELCIR_03757	236	42128	13	6	11	4	33.4	9521	1	0	0	1275.62	2549.22	2	2549.17	0.056	0	116.51	1.3e-11	K	LCYVALDFEQEMATAASSSSLEK	S			VA.9148.9148.2 File:~VA.raw~, NativeID:~controllerType=0 controllerNumber=1 scan=9148~
3	gene=TELCIR_00341	222	41676	12	7	9	5	37.5	688	10	0	1	460.234	918.454	2	918.486	-0.032	1	7.05	2	-	RTGMIWR	R			VA.4344.4344.2 File:~VA.raw~, NativeID:~controllerType=0 controllerNumber=1 scan=4344~
3	gene=TELCIR_00341	222	41676	12	7	9	5	37.5	2101	1	0	0	566.766	1131.52	2	1131.52	-0.0021	0	47.35	0.0013	R	GYSFTTTAER	E			VA.4841.4841.2 File:~VA.raw~, NativeID:~controllerType=0 controllerNumber=1 scan=4841~
3	gene=TELCIR_00341	222	41676	12	7	9	5	37.5	2547	1	0	1	589.309	1176.6	2	1176.61	-0.0019	0	36.58	0.036	K	EITALAPSTMK	I	Oxidation (M)	0.00000000010.0	VA.4833.4833.2 File:~VA.raw~, NativeID:~controllerType=0 controllerNumber=1 scan=4833~
3	gene=TELCIR_00341	222	41676	12	7	9	5	37.5	2731	4	0	0	400.239	1197.7	3	1197.7	-0.0019	0	16.5	1.5	R	AVFPSIVGRPR	H			VA.5477.5477.3 File:~VA.raw~, NativeID:~controllerType=0 controllerNumber=1 scan=5477~
3	gene=TELCIR_00341	222	41676	12	7	9	5	37.5	6158	5	0	1	781.813	1561.61	2	1560.68	0.9352	1	1.75	1.3	R	CGSPSRNTMSPDPR	S			VA.5274.5274.2 File:~VA.raw~, NativeID:~controllerType=0 controllerNumber=1 scan=5274~
3	gene=TELCIR_00341	222	41676	12	7	9	5	37.5	7767	1	0	0	652.026	1953.06	3	1953.06	-0.002	0	25.95	0.04	R	VAPEEHPVLLTEAPLNPK	A			VA.6102.6102.3 File:~VA.raw~, NativeID:~controllerType=0 controllerNumber=1 scan=6102~
3	gene=TELCIR_00341	222	41676	12	7	9	5	37.5	8660	1	0	1	1116.03	2230.05	2	2230.06	-0.0028	0	29.44	0.0075	K	DLYANTVLSGGTTMYPGIADR	M	Oxidation (M)	0.000000000000010000000.0	VA.7988.7988.2 File:~VA.raw~, NativeID:~controllerType=0 controllerNumber=1 scan=7988~
3	gene=TELCIR_00341	222	41676	12	7	9	5	37.5	9502	1	0	0	850.412	2548.21	3	2549.17	-0.9537	0	26.07	0.014	K	LCYVALDFEQEMATAASSSSLEK	S			VA.9136.9136.3 File:~VA.raw~, NativeID:~controllerType=0 controllerNumber=1 scan=9136~
3	gene=TELCIR_00341	222	41676	12	7	9	5	37.5	9505	1	0	0	1275.59	2549.16	2	2549.17	-0.0019	0	94.23	1.3e-08	K	LCYVALDFEQEMATAASSSSLEK	S			VA.9152.9152.2 File:~VA.raw~, NativeID:~controllerType=0 controllerNumber=1 scan=9152~
3	gene=TELCIR_00341	222	41676	12	7	9	5	37.5	9521	1	0	0	1275.62	2549.22	2	2549.17	0.056	0	116.51	1.3e-11	K	LCYVALDFEQEMATAASSSSLEK	S			VA.9148.9148.2 File:~VA.raw~, NativeID:~controllerType=0 controllerNumber=1 scan=9148~
3	gene=TELCIR_00341	222	41676	12	7	9	5	37.5	10067	3	0	1	728.601	2910.38	4	2911.22	-0.8403	1	6.55	1.6	R	FMAELCVYRCFCGGIQSHCACTGK	W			VA.4804.4804.4 File:~VA.raw~, NativeID:~controllerType=0 controllerNumber=1 scan=4804~
3	gene=TELCIR_00341	222	41676	12	7	9	5	37.5	10068	6	0	1	728.848	2911.36	4	2911.22	0.1458	1	1.49	1.6	R	FMAELCVYRCFCGGIQSHCACTGK	W			VA.5046.5046.4 File:~VA.raw~, NativeID:~controllerType=0 controllerNumber=1 scan=5046~
	gene=TELCIR_03758	210	25275	7	4	5	2	37.8	2101	1	0	0	566.766	1131.52	2	1131.52	-0.0021	0	47.35	0.0013	R	GYSFTTTAER	E			VA.4841.4841.2 File:~VA.raw~, NativeID:~controllerType=0 controllerNumber=1 scan=4841~
	gene=TELCIR_03758	210	25275	7	4	5	2	37.8	6781	2	0	1	837.889	1673.76	2	1673.79	-0.0306	1	11.19	1	-	VLMDTSRFHPNEGR	L	Oxidation (M)	0.00100000000000.0	VA.4928.4928.2 File:~VA.raw~, NativeID:~controllerType=0 controllerNumber=1 scan=4928~
	gene=TELCIR_03758	210	25275	7	4	5	2	37.8	7400	2	0	1	610.183	1827.53	3	1826.82	0.7055	0	9.91	1.2	-	CSTLEMVSPTLSPSMR	V	2 Oxidation (M)	0.0000010000000010.0	VA.1009.1009.3 File:~VA.raw~, NativeID:~controllerType=0 controllerNumber=1 scan=1009~
	gene=TELCIR_03758	210	25275	7	4	5	2	37.8	9502	1	0	0	850.412	2548.21	3	2549.17	-0.9537	0	26.07	0.014	K	LCYVALDFEQEMATAASSSSLEK	S			VA.9136.9136.3 File:~VA.raw~, NativeID:~controllerType=0 controllerNumber=1 scan=9136~
	gene=TELCIR_03758	210	25275	7	4	5	2	37.8	9505	1	0	0	1275.59	2549.16	2	2549.17	-0.0019	0	94.23	1.3e-08	K	LCYVALDFEQEMATAASSSSLEK	S			VA.9152.9152.2 File:~VA.raw~, NativeID:~controllerType=0 controllerNumber=1 scan=9152~
	gene=TELCIR_03758	210	25275	7	4	5	2	37.8	9521	1	0	0	1275.62	2549.22	2	2549.17	0.056	0	116.51	1.3e-11	K	LCYVALDFEQEMATAASSSSLEK	S			VA.9148.9148.2 File:~VA.raw~, NativeID:~controllerType=0 controllerNumber=1 scan=9148~
	gene=TELCIR_03758	210	25275	7	4	5	2	37.8	10203	7	0	1	1022.5	3064.47	3	3065.47	-1.002	1	3.37	4.1	R	FHPNEGRLEHGLGATESLVSDSDDLSVGK	F			VA.7789.7789.3 File:~VA.raw~, NativeID:~controllerType=0 controllerNumber=1 scan=7789~
	gene=TELCIR_03756	62	11931	3	1	3	1	27.1	519	10	0	1	438.75	875.485	2	874.433	1.0519	0	12.55	2.2	R	GRPTMEGK	T			VA.6146.6146.2 File:~VA.raw~, NativeID:~controllerType=0 controllerNumber=1 scan=6146~
	gene=TELCIR_03756	62	11931	3	1	3	1	27.1	1001	1	0	1	488.727	975.44	2	975.441	-0.0013	0	61.93	0.00025	K	AGFAGDDAPR	A			VA.3957.3957.2 File:~VA.raw~, NativeID:~controllerType=0 controllerNumber=1 scan=3957~
	gene=TELCIR_03756	62	11931	3	1	3	1	27.1	2731	4	0	0	400.239	1197.7	3	1197.7	-0.0019	0	16.5	1.5	R	AVFPSIVGRPR	H			VA.5477.5477.3 File:~VA.raw~, NativeID:~controllerType=0 controllerNumber=1 scan=5477~
	gene=TELCIR_21798	56	13625	3	2	3	2	32	1001	1	0	1	488.727	975.44	2	975.441	-0.0013	0	61.93	0.00025	K	AGFAGDDAPR	A			VA.3957.3957.2 File:~VA.raw~, NativeID:~controllerType=0 controllerNumber=1 scan=3957~
	gene=TELCIR_21798	56	13625	3	2	3	2	32	2731	4	0	0	400.239	1197.7	3	1197.7	-0.0019	0	16.5	1.5	R	AVFPSIVGRPR	H			VA.5477.5477.3 File:~VA.raw~, NativeID:~controllerType=0 controllerNumber=1 scan=5477~
	gene=TELCIR_21798	56	13625	3	2	3	2	32	7767	1	0	0	652.026	1953.06	3	1953.06	-0.002	0	25.95	0.04	R	VAPEEHPVLLTEAPLNPK	A			VA.6102.6102.3 File:~VA.raw~, NativeID:~controllerType=0 controllerNumber=1 scan=6102~
	gene=TELCIR_10660	38	11763	4	2	3	2	36.1	1150	1	0	1	500.326	998.637	2	998.468	0.1691	0	11.53	0.97	R	AVISFCMR	S	Oxidation (M)	0.00000010.0	VA.14094.14094.2 File:~VA.raw~, NativeID:~controllerType=0 controllerNumber=1 scan=14094~
	gene=TELCIR_10660	38	11763	4	2	3	2	36.1	1156	1	0	1	500.763	999.512	2	998.468	1.0439	0	9.42	0.86	R	AVISFCMR	S	Oxidation (M)	0.00000010.0	VA.3491.3491.2 File:~VA.raw~, NativeID:~controllerType=0 controllerNumber=1 scan=3491~
	gene=TELCIR_10660	38	11763	4	2	3	2	36.1	2547	1	0	1	589.309	1176.6	2	1176.61	-0.0019	0	36.58	0.036	K	EITALAPSTMK	I	Oxidation (M)	0.00000000010.0	VA.4833.4833.2 File:~VA.raw~, NativeID:~controllerType=0 controllerNumber=1 scan=4833~
	gene=TELCIR_10660	38	11763	4	2	3	2	36.1	8660	1	0	1	1116.03	2230.05	2	2230.06	-0.0028	0	29.44	0.0075	K	DLYANTVLSGGTTMYPGIADR	M	Oxidation (M)	0.000000000000010000000.0	VA.7988.7988.2 File:~VA.raw~, NativeID:~controllerType=0 controllerNumber=1 scan=7988~
1	gene=TELCIR_14223	143	39448	12	7	8	4	28.4	672	8	1	1	458.682	915.35	2	914.44	0.9104	0	5.24	1.7	-	FFGQNFR	Y			VA.4173.4173.2 File:~VA.raw~, NativeID:~controllerType=0 controllerNumber=1 scan=4173~
1	gene=TELCIR_14223	143	39448	12	7	8	4	28.4	2924	1	1	1	608.856	1215.7	2	1215.7	-0.0009	1	44.48	0.0053	R	INRFPTSAVVL	-			VA.7088.7088.2 File:~VA.raw~, NativeID:~controllerType=0 controllerNumber=1 scan=7088~
1	gene=TELCIR_14223	143	39448	12	7	8	4	28.4	3402	7	1	1	631.814	1261.61	2	1262.65	-1.0341	1	4.95	1.5	-	MSCGLPLSKVR	E	Oxidation (M)	0.10000000000.0	VA.5428.5428.2 File:~VA.raw~, NativeID:~controllerType=0 controllerNumber=1 scan=5428~
1	gene=TELCIR_14223	143	39448	12	7	8	4	28.4	3537	1	1	1	638.303	1274.59	2	1274.59	-0.0021	0	40.16	0.049	K	EPLPESFDWR	E			VA.7601.7601.2 File:~VA.raw~, NativeID:~controllerType=0 controllerNumber=1 scan=7601~
1	gene=TELCIR_14223	143	39448	12	7	8	4	28.4	3538	1	1	1	638.303	1274.59	2	1274.59	-0.0016	0	23.48	0.42	K	EPLPESFDWR	E			VA.7695.7695.2 File:~VA.raw~, NativeID:~controllerType=0 controllerNumber=1 scan=7695~
1	gene=TELCIR_14223	143	39448	12	7	8	4	28.4	5615	3	1	1	497.935	1490.78	3	1491.85	-1.0732	1	8.16	1.6	R	DVTVDFLLTLTKK	S			VA.5029.5029.3 File:~VA.raw~, NativeID:~controllerType=0 controllerNumber=1 scan=5029~
1	gene=TELCIR_14223	143	39448	12	7	8	4	28.4	7033	1	1	1	578.262	1731.76	3	1731.77	-0.0023	1	50.02	0.00061	R	MGGLESEDKYPYEAK	A	Oxidation (M)	0.100000000000000.0	VA.4323.4323.3 File:~VA.raw~, NativeID:~controllerType=0 controllerNumber=1 scan=4323~
1	gene=TELCIR_14223	143	39448	12	7	8	4	28.4	7034	1	1	1	866.889	1731.76	2	1731.77	-0.0021	1	36.44	0.0014	R	MGGLESEDKYPYEAK	A	Oxidation (M)	0.100000000000000.0	VA.4330.4330.2 File:~VA.raw~, NativeID:~controllerType=0 controllerNumber=1 scan=4330~
1	gene=TELCIR_14223	143	39448	12	7	8	4	28.4	10103	9	1	1	983.509	2947.51	3	2948.23	-0.7267	0	0.33	2	K	CPAGCTVTFSFHFCHCTMFSPIER	F			VA.7064.7064.3 File:~VA.raw~, NativeID:~controllerType=0 controllerNumber=1 scan=7064~
1	gene=TELCIR_14223	143	39448	12	7	8	4	28.4	10341	1	1	1	1061.84	3182.49	3	3182.49	0.0003	0	42.94	0.00027	K	LVSLSAQQLLDCDVVDEGCNGGFPLDAYK	E			VA.9254.9254.3 File:~VA.raw~, NativeID:~controllerType=0 controllerNumber=1 scan=9254~
1	gene=TELCIR_14223	143	39448	12	7	8	4	28.4	10343	1	1	1	1062.16	3183.47	3	3182.49	0.98	0	26.7	0.017	K	LVSLSAQQLLDCDVVDEGCNGGFPLDAYK	E			VA.9485.9485.3 File:~VA.raw~, NativeID:~controllerType=0 controllerNumber=1 scan=9485~
1	gene=TELCIR_14223	143	39448	12	7	8	4	28.4	10344	1	1	1	1062.17	3183.49	3	3182.49	0.9964	0	66.73	5.9e-06	K	LVSLSAQQLLDCDVVDEGCNGGFPLDAYK	E			VA.9237.9237.3 File:~VA.raw~, NativeID:~controllerType=0 controllerNumber=1 scan=9237~
	gene=TELCIR_19209	96	14055	6	4	3	2	32.5	3537	1	0	1	638.303	1274.59	2	1274.59	-0.0021	0	40.16	0.049	K	EPLPESFDWR	E			VA.7601.7601.2 File:~VA.raw~, NativeID:~controllerType=0 controllerNumber=1 scan=7601~
	gene=TELCIR_19209	96	14055	6	4	3	2	32.5	3538	1	0	1	638.303	1274.59	2	1274.59	-0.0016	0	23.48	0.42	K	EPLPESFDWR	E			VA.7695.7695.2 File:~VA.raw~, NativeID:~controllerType=0 controllerNumber=1 scan=7695~
	gene=TELCIR_19209	96	14055	6	4	3	2	32.5	5615	3	0	1	497.935	1490.78	3	1491.85	-1.0732	1	8.16	1.6	R	DVTVDFLLTLTKK	S			VA.5029.5029.3 File:~VA.raw~, NativeID:~controllerType=0 controllerNumber=1 scan=5029~
	gene=TELCIR_19209	96	14055	6	4	3	2	32.5	10341	1	0	1	1061.84	3182.49	3	3182.49	0.0003	0	42.94	0.00027	K	LVSLSAQQLLDCDVVDEGCNGGFPLDAYK	E			VA.9254.9254.3 File:~VA.raw~, NativeID:~controllerType=0 controllerNumber=1 scan=9254~
	gene=TELCIR_19209	96	14055	6	4	3	2	32.5	10343	1	0	1	1062.16	3183.47	3	3182.49	0.98	0	26.7	0.017	K	LVSLSAQQLLDCDVVDEGCNGGFPLDAYK	E			VA.9485.9485.3 File:~VA.raw~, NativeID:~controllerType=0 controllerNumber=1 scan=9485~
	gene=TELCIR_19209	96	14055	6	4	3	2	32.5	10344	1	0	1	1062.17	3183.49	3	3182.49	0.9964	0	66.73	5.9e-06	K	LVSLSAQQLLDCDVVDEGCNGGFPLDAYK	E			VA.9237.9237.3 File:~VA.raw~, NativeID:~controllerType=0 controllerNumber=1 scan=9237~
1	gene=TELCIR_15475	92	20406	2	1	2	1	14.5	4384	3	1	1	679.362	1356.71	2	1357.82	-1.108	1	15.8	4	-	VSKSLITPLSSVK	-			VA.4741.4741.2 File:~VA.raw~, NativeID:~controllerType=0 controllerNumber=1 scan=4741~
1	gene=TELCIR_15475	92	20406	2	1	2	1	14.5	6826	1	1	1	842.885	1683.76	2	1683.76	-0.0005	0	92.41	2.1e-08	R	DAQLCSIEFADYPR	Y			VA.7774.7774.2 File:~VA.raw~, NativeID:~controllerType=0 controllerNumber=1 scan=7774~
1	gene=TELCIR_21621	84	51016	15	2	12	1	33.1	669	3	1	1	457.786	913.558	2	913.56	-0.0014	0	16.7	1.1	R	QTVAVGVIK	S			VA.4858.4858.2 File:~VA.raw~, NativeID:~controllerType=0 controllerNumber=1 scan=4858~
1	gene=TELCIR_21621	84	51016	15	2	12	1	33.1	852	3	1	1	474.714	947.413	2	946.472	0.941	0	12.12	1.1	R	SVPSSDLSR	V			VA.10524.10524.2 File:~VA.raw~, NativeID:~controllerType=0 controllerNumber=1 scan=10524~
1	gene=TELCIR_21621	84	51016	15	2	12	1	33.1	995	2	1	1	488.279	974.543	2	974.544	-0.0009	0	12.08	1.1	R	LPLQDVYK	I			VA.5877.5877.2 File:~VA.raw~, NativeID:~controllerType=0 controllerNumber=1 scan=5877~
1	gene=TELCIR_21621	84	51016	15	2	12	1	33.1	1321	1	1	1	513.308	1024.6	2	1024.6	-0.0015	0	54.84	0.00032	K	IGGIGTVPVGR	V			VA.5532.5532.2 File:~VA.raw~, NativeID:~controllerType=0 controllerNumber=1 scan=5532~
1	gene=TELCIR_21621	84	51016	15	2	12	1	33.1	1329	1	1	1	513.794	1025.57	2	1024.6	0.9709	0	64.51	0.00014	K	IGGIGTVPVGR	V			VA.5506.5506.2 File:~VA.raw~, NativeID:~controllerType=0 controllerNumber=1 scan=5506~
1	gene=TELCIR_21621	84	51016	15	2	12	1	33.1	2000	8	1	1	560.819	1119.62	2	1120.53	-0.9094	0	4.58	1.7	R	LDPETTLVSM	-	Oxidation (M)	0.0000000001.0	VA.10473.10473.2 File:~VA.raw~, NativeID:~controllerType=0 controllerNumber=1 scan=10473~
1	gene=TELCIR_21621	84	51016	15	2	12	1	33.1	2773	9	1	1	601.311	1200.61	2	1201.7	-1.0951	0	14.88	4.9	K	QSVLTSLSVLR	K			VA.5569.5569.2 File:~VA.raw~, NativeID:~controllerType=0 controllerNumber=1 scan=5569~
1	gene=TELCIR_21621	84	51016	15	2	12	1	33.1	2786	3	1	1	601.803	1201.59	2	1201.7	-0.1113	0	18.63	1.8	K	QSVLTSLSVLR	K			VA.5229.5229.2 File:~VA.raw~, NativeID:~controllerType=0 controllerNumber=1 scan=5229~
1	gene=TELCIR_21621	84	51016	15	2	12	1	33.1	2788	10	1	1	601.804	1201.59	2	1201.7	-0.1103	0	12.79	3.7	K	QSVLTSLSVLR	K			VA.5921.5921.2 File:~VA.raw~, NativeID:~controllerType=0 controllerNumber=1 scan=5921~
1	gene=TELCIR_21621	84	51016	15	2	12	1	33.1	4247	9	1	1	672.821	1343.63	2	1342.78	0.8462	1	12.3	2.7	R	QTVAVGVIKSVDK	T			VA.12025.12025.2 File:~VA.raw~, NativeID:~controllerType=0 controllerNumber=1 scan=12025~
1	gene=TELCIR_21621	84	51016	15	2	12	1	33.1	5179	7	1	1	482.299	1443.87	3	1442.72	1.1512	1	6.72	1.6	-	QATSSAPAGRVQDR	R			VA.12112.12112.3 File:~VA.raw~, NativeID:~controllerType=0 controllerNumber=1 scan=12112~
1	gene=TELCIR_21621	84	51016	15	2	12	1	33.1	6516	1	1	1	542.645	1624.91	3	1624.84	0.0776	1	15.41	0.72	R	NLCPSPELPSRISR	S			VA.5487.5487.3 File:~VA.raw~, NativeID:~controllerType=0 controllerNumber=1 scan=5487~
1	gene=TELCIR_21621	84	51016	15	2	12	1	33.1	7608	8	1	1	949.91	1897.81	2	1896.9	0.9097	1	2.93	1.4	R	ASLAGSFFESEQTDPRR	I			VA.11505.11505.2 File:~VA.raw~, NativeID:~controllerType=0 controllerNumber=1 scan=11505~
1	gene=TELCIR_21621	84	51016	15	2	12	1	33.1	9988	7	1	1	942.473	2824.4	3	2825.59	-1.1974	1	5.33	3.6	R	VVLDLLTSTAIDLLLELVELARNMR	C	Oxidation (M)	0.0000000000000000000000010.0	VA.8224.8224.3 File:~VA.raw~, NativeID:~controllerType=0 controllerNumber=1 scan=8224~
1	gene=TELCIR_21621	84	51016	15	2	12	1	33.1	10398	4	1	1	1086.14	3255.41	3	3254.72	0.6881	0	5.48	1.1	K	VTTMPGLMIPVSTRPTGTVPIPPILYTSCR	G			VA.6968.6968.3 File:~VA.raw~, NativeID:~controllerType=0 controllerNumber=1 scan=6968~
1	gene=TELCIR_02518	63	21209	7	1	6	1	32.5	831	4	1	1	473.271	944.527	2	945.513	-0.9857	0	8.31	1.6	-	LTVETLDR	L			VA.5059.5059.2 File:~VA.raw~, NativeID:~controllerType=0 controllerNumber=1 scan=5059~
1	gene=TELCIR_02518	63	21209	7	1	6	1	32.5	1499	4	1	1	528.271	1054.53	2	1054.5	0.0242	0	10.6	1.2	K	LSSSPQNHVS	-			VA.4069.4069.2 File:~VA.raw~, NativeID:~controllerType=0 controllerNumber=1 scan=4069~
1	gene=TELCIR_02518	63	21209	7	1	6	1	32.5	1832	1	1	1	549.319	1096.62	2	1096.62	-0.0009	0	63	0.00029	K	AATILDALGPR	A			VA.7519.7519.2 File:~VA.raw~, NativeID:~controllerType=0 controllerNumber=1 scan=7519~
1	gene=TELCIR_02518	63	21209	7	1	6	1	32.5	1840	8	1	1	549.801	1097.59	2	1096.62	0.9624	0	9.46	3.1	K	AATILDALGPR	A			VA.6684.6684.2 File:~VA.raw~, NativeID:~controllerType=0 controllerNumber=1 scan=6684~
1	gene=TELCIR_02518	63	21209	7	1	6	1	32.5	2007	3	1	1	561.378	1120.74	2	1121.52	-0.7794	1	8.96	1.6	-	CPSSLTGKLC	-			VA.14012.14012.2 File:~VA.raw~, NativeID:~controllerType=0 controllerNumber=1 scan=14012~
1	gene=TELCIR_02518	63	21209	7	1	6	1	32.5	3359	1	0	1	629.848	1257.68	2	1258.68	-0.9974	1	18.67	0.38	-	ETSRNVVLWR	-			VA.7549.7549.2 File:~VA.raw~, NativeID:~controllerType=0 controllerNumber=1 scan=7549~
1	gene=TELCIR_02518	63	21209	7	1	6	1	32.5	6432	10	1	1	538.62	1612.84	3	1613.87	-1.0339	0	13.57	2.2	K	GLNSQSAGLDILLASR	L			VA.6643.6643.3 File:~VA.raw~, NativeID:~controllerType=0 controllerNumber=1 scan=6643~
1	gene=TELCIR_17222	62	29720	4	1	4	1	18.9	1604	2	1	1	535.303	1068.59	2	1068.59	-0.0013	1	13.27	1.2	M	KLIGSAEHSK	K			VA.5453.5453.2 File:~VA.raw~, NativeID:~controllerType=0 controllerNumber=1 scan=5453~
1	gene=TELCIR_17222	62	29720	4	1	4	1	18.9	4050	1	1	1	661.291	1320.57	2	1320.57	0.0014	0	62.37	0.00028	K	LDWDCDLEQK	A			VA.6647.6647.2 File:~VA.raw~, NativeID:~controllerType=0 controllerNumber=1 scan=6647~
1	gene=TELCIR_17222	62	29720	4	1	4	1	18.9	7167	2	1	1	589.342	1765.01	3	1765.79	-0.7866	1	6.42	1.1	K	SKGWMCFQDLPRPE	-	Oxidation (M)	0.00001000000000.0	VA.11758.11758.3 File:~VA.raw~, NativeID:~controllerType=0 controllerNumber=1 scan=11758~
1	gene=TELCIR_17222	62	29720	4	1	4	1	18.9	7346	4	1	1	907.912	1813.81	2	1813.89	-0.0766	0	3.45	1.4	R	VAFTCISFLPNNFVW	-			VA.11423.11423.2 File:~VA.raw~, NativeID:~controllerType=0 controllerNumber=1 scan=11423~
1	gene=TELCIR_14644	57	11462	11	3	7	2	57.7	1088	1	1	1	495.292	988.57	2	988.571	-0.0003	0	47.04	0.0031	K	VFLENVIR	D			VA.7058.7058.2 File:~VA.raw~, NativeID:~controllerType=0 controllerNumber=1 scan=7058~
1	gene=TELCIR_14644	57	11462	11	3	7	2	57.7	1294	9	1	1	510.754	1019.49	2	1019.58	-0.0827	0	9.09	9.2	R	APPSATVHLK	R			VA.5394.5394.2 File:~VA.raw~, NativeID:~controllerType=0 controllerNumber=1 scan=5394~
1	gene=TELCIR_14644	57	11462	11	3	7	2	57.7	3918	1	1	1	655.855	1309.69	2	1309.7	-0.0007	0	44.75	0.0022	K	TVTAMDVVYALK	R			VA.8161.8161.2 File:~VA.raw~, NativeID:~controllerType=0 controllerNumber=1 scan=8161~
1	gene=TELCIR_14644	57	11462	11	3	7	2	57.7	4090	1	1	1	663.345	1324.68	2	1325.69	-1.0142	0	25.09	0.051	K	TVTAMDVVYALK	R	Oxidation (M)	0.000010000000.0	VA.7076.7076.2 File:~VA.raw~, NativeID:~controllerType=0 controllerNumber=1 scan=7076~
1	gene=TELCIR_14644	57	11462	11	3	7	2	57.7	7020	4	1	1	864.951	1727.89	2	1726.8	1.0883	1	1.49	2.1	R	DTLHSTTRHLCCAR	G			VA.9363.9363.2 File:~VA.raw~, NativeID:~controllerType=0 controllerNumber=1 scan=9363~
1	gene=TELCIR_14644	57	11462	11	3	7	2	57.7	7647	8	1	1	638.053	1911.14	3	1911.88	-0.7415	0	4.47	3.5	R	DVSWWSEAYLWSDLR	G			VA.12454.12454.3 File:~VA.raw~, NativeID:~controllerType=0 controllerNumber=1 scan=12454~
1	gene=TELCIR_14644	57	11462	11	3	7	2	57.7	9839	8	1	1	897.079	2688.22	3	2687.27	0.9502	0	4.19	1.8	R	DISAVHVDDHPLPPMVSWMPLCR	F	Oxidation (M)	0.00000000000000100000000.0	VA.9223.9223.3 File:~VA.raw~, NativeID:~controllerType=0 controllerNumber=1 scan=9223~
1	gene=TELCIR_14644	57	11462	11	3	7	2	57.7	10471	9	1	1	818.126	3268.47	4	3269.59	-1.1186	1	4.69	1.3	R	FTPPRDISAVHVDDHPLPPMVSWMPLCR	F			VA.6095.6095.4 File:~VA.raw~, NativeID:~controllerType=0 controllerNumber=1 scan=6095~
1	gene=TELCIR_14644	57	11462	11	3	7	2	57.7	10486	2	1	1	818.13	3268.49	4	3269.59	-1.104	1	5.49	1	R	FTPPRDISAVHVDDHPLPPMVSWMPLCR	F			VA.11904.11904.4 File:~VA.raw~, NativeID:~controllerType=0 controllerNumber=1 scan=11904~
1	gene=TELCIR_14644	57	11462	11	3	7	2	57.7	10490	6	1	1	818.13	3268.49	4	3269.59	-1.102	1	4.29	3.2	R	FTPPRDISAVHVDDHPLPPMVSWMPLCR	F			VA.8717.8717.4 File:~VA.raw~, NativeID:~controllerType=0 controllerNumber=1 scan=8717~
1	gene=TELCIR_14644	57	11462	11	3	7	2	57.7	10491	4	1	1	818.13	3268.49	4	3269.59	-1.1013	1	3.72	2.2	R	FTPPRDISAVHVDDHPLPPMVSWMPLCR	F			VA.11454.11454.4 File:~VA.raw~, NativeID:~controllerType=0 controllerNumber=1 scan=11454~
	gene=TELCIR_02649	42	15508	5	2	4	1	27.8	1342	2	0	1	515.3	1028.59	2	1027.53	1.0517	0	19.33	1.2	R	YYEITIAR	E			VA.6639.6639.2 File:~VA.raw~, NativeID:~controllerType=0 controllerNumber=1 scan=6639~
	gene=TELCIR_02649	42	15508	5	2	4	1	27.8	3918	1	0	1	655.855	1309.69	2	1309.7	-0.0007	0	44.75	0.0022	K	TVTAMDVVYALK	R			VA.8161.8161.2 File:~VA.raw~, NativeID:~controllerType=0 controllerNumber=1 scan=8161~
	gene=TELCIR_02649	42	15508	5	2	4	1	27.8	4090	1	0	1	663.345	1324.68	2	1325.69	-1.0142	0	25.09	0.051	K	TVTAMDVVYALK	R	Oxidation (M)	0.000010000000.0	VA.7076.7076.2 File:~VA.raw~, NativeID:~controllerType=0 controllerNumber=1 scan=7076~
	gene=TELCIR_02649	42	15508	5	2	4	1	27.8	4402	3	0	1	453.903	1358.69	3	1357.6	1.0862	0	14.66	1.4	R	HCMVLQDNWR	G			VA.3247.3247.3 File:~VA.raw~, NativeID:~controllerType=0 controllerNumber=1 scan=3247~
	gene=TELCIR_02649	42	15508	5	2	4	1	27.8	6798	7	0	1	838.943	1675.87	2	1675.89	-0.017	1	0.07	1.5	R	GITKSQLPESALNYR	L			VA.17085.17085.2 File:~VA.raw~, NativeID:~controllerType=0 controllerNumber=1 scan=17085~
1	gene=TELCIR_00730	51	39612	10	1	9	1	22.9	127	4	1	1	394.206	786.397	2	786.446	-0.0487	1	11.8	2.3	R	TGAVRQR	Q			VA.2829.2829.2 File:~VA.raw~, NativeID:~controllerType=0 controllerNumber=1 scan=2829~
1	gene=TELCIR_00730	51	39612	10	1	9	1	22.9	521	10	1	1	439.205	876.396	2	877.487	-1.0907	0	12.62	1.9	-	ISSTTTIR	C			VA.4707.4707.2 File:~VA.raw~, NativeID:~controllerType=0 controllerNumber=1 scan=4707~
1	gene=TELCIR_00730	51	39612	10	1	9	1	22.9	528	1	1	1	439.732	877.449	2	877.487	-0.0378	0	51.04	0.0064	-	ISSTTTIR	C			VA.4447.4447.2 File:~VA.raw~, NativeID:~controllerType=0 controllerNumber=1 scan=4447~
1	gene=TELCIR_00730	51	39612	10	1	9	1	22.9	1299	2	1	1	511.262	1020.51	2	1021.43	-0.9195	0	12.24	1.2	-	MYPSHDTR	E	Oxidation (M)	0.10000000.0	VA.10884.10884.2 File:~VA.raw~, NativeID:~controllerType=0 controllerNumber=1 scan=10884~
1	gene=TELCIR_00730	51	39612	10	1	9	1	22.9	1648	7	1	1	538.221	1074.43	2	1074.54	-0.1113	1	5.32	3.5	K	AHIERFMR	K	Oxidation (M)	0.00000010.0	VA.5339.5339.2 File:~VA.raw~, NativeID:~controllerType=0 controllerNumber=1 scan=5339~
1	gene=TELCIR_00730	51	39612	10	1	9	1	22.9	1681	6	1	1	540.25	1078.49	2	1078.52	-0.034	1	8.46	1.9	R	TDRGIFHFS	-			VA.3922.3922.2 File:~VA.raw~, NativeID:~controllerType=0 controllerNumber=1 scan=3922~
1	gene=TELCIR_00730	51	39612	10	1	9	1	22.9	3300	7	1	1	417.881	1250.62	3	1250.63	-0.0049	1	8.86	3.4	-	SPKQHAWNQR	V			VA.2888.2888.3 File:~VA.raw~, NativeID:~controllerType=0 controllerNumber=1 scan=2888~
1	gene=TELCIR_00730	51	39612	10	1	9	1	22.9	5312	3	1	1	731.395	1460.78	2	1459.79	0.9831	0	6.05	1.1	R	DLVISGIQFAIGVE	-			VA.8815.8815.2 File:~VA.raw~, NativeID:~controllerType=0 controllerNumber=1 scan=8815~
1	gene=TELCIR_00730	51	39612	10	1	9	1	22.9	6329	9	1	1	795.974	1589.93	2	1590.88	-0.9441	1	0.47	1.8	K	SLGLFEELGPFRVK	D			VA.11299.11299.2 File:~VA.raw~, NativeID:~controllerType=0 controllerNumber=1 scan=11299~
1	gene=TELCIR_00730	51	39612	10	1	9	1	22.9	6447	5	1	1	808.406	1614.8	2	1615.92	-1.1182	1	3.4	1.1	K	FSAPFPMAIPLKLGK	F			VA.6269.6269.2 File:~VA.raw~, NativeID:~controllerType=0 controllerNumber=1 scan=6269~
1	gene=TELCIR_17404	49	23757	2	1	2	1	11.9	330	1	1	1	416.25	830.485	2	830.486	-0.0013	0	49.02	0.011	R	SIVGIQSK	K			VA.4938.4938.2 File:~VA.raw~, NativeID:~controllerType=0 controllerNumber=1 scan=4938~
1	gene=TELCIR_17404	49	23757	2	1	2	1	11.9	6879	4	1	1	567.258	1698.75	3	1697.87	0.8848	0	5.79	2.5	R	LQSDGGGLLTGPMPGIVS	-			VA.5189.5189.3 File:~VA.raw~, NativeID:~controllerType=0 controllerNumber=1 scan=5189~
1	gene=TELCIR_16326	46	102831	31	4	12	1	15.5	42	6	1	1	382.219	762.424	2	761.397	1.0276	1	8.67	6.6	R	MSRAAAR	L			VA.10059.10059.2 File:~VA.raw~, NativeID:~controllerType=0 controllerNumber=1 scan=10059~
1	gene=TELCIR_16326	46	102831	31	4	12	1	15.5	729	9	1	1	464.813	927.611	2	928.596	-0.9845	0	4.97	2.2	R	IAVISSVLK	L			VA.15177.15177.2 File:~VA.raw~, NativeID:~controllerType=0 controllerNumber=1 scan=15177~
1	gene=TELCIR_16326	46	102831	31	4	12	1	15.5	731	5	1	1	464.813	927.611	2	928.596	-0.9843	0	12.44	1.8	R	IAVISSVLK	L			VA.15132.15132.2 File:~VA.raw~, NativeID:~controllerType=0 controllerNumber=1 scan=15132~
1	gene=TELCIR_16326	46	102831	31	4	12	1	15.5	846	9	1	1	474.281	946.548	2	946.479	0.0685	0	3.49	2	-	ADGSLLLVC	-			VA.13586.13586.2 File:~VA.raw~, NativeID:~controllerType=0 controllerNumber=1 scan=13586~
1	gene=TELCIR_16326	46	102831	31	4	12	1	15.5	2552	6	1	1	589.342	1176.67	2	1175.63	1.0432	1	4.99	2.1	K	TRISINESTR	A			VA.11463.11463.2 File:~VA.raw~, NativeID:~controllerType=0 controllerNumber=1 scan=11463~
1	gene=TELCIR_16326	46	102831	31	4	12	1	15.5	2571	3	1	1	589.343	1176.67	2	1175.63	1.0448	1	14.47	1.6	K	TRISINESTR	A			VA.12256.12256.2 File:~VA.raw~, NativeID:~controllerType=0 controllerNumber=1 scan=12256~
1	gene=TELCIR_16326	46	102831	31	4	12	1	15.5	4226	9	1	1	671.444	1340.87	2	1340.64	0.2342	0	5.49	2.4	-	LCSEYSSVIQR	Y			VA.13842.13842.2 File:~VA.raw~, NativeID:~controllerType=0 controllerNumber=1 scan=13842~
1	gene=TELCIR_16326	46	102831	31	4	12	1	15.5	4322	3	1	1	677.363	1352.71	2	1351.63	1.0777	1	5.84	0.9	K	SMESSMSKPRGR	T			VA.10493.10493.2 File:~VA.raw~, NativeID:~controllerType=0 controllerNumber=1 scan=10493~
1	gene=TELCIR_16326	46	102831	31	4	12	1	15.5	4324	1	1	1	451.911	1352.71	3	1351.63	1.0788	1	20.54	0.48	K	SMESSMSKPRGR	T			VA.10595.10595.3 File:~VA.raw~, NativeID:~controllerType=0 controllerNumber=1 scan=10595~
1	gene=TELCIR_16326	46	102831	31	4	12	1	15.5	4327	1	1	1	451.932	1352.77	3	1351.63	1.1395	1	33.47	0.014	K	SMESSMSKPRGR	T			VA.10527.10527.3 File:~VA.raw~, NativeID:~controllerType=0 controllerNumber=1 scan=10527~
1	gene=TELCIR_16326	46	102831	31	4	12	1	15.5	4330	7	1	1	677.394	1352.77	2	1351.63	1.1399	1	4.79	1.5	K	SMESSMSKPRGR	T			VA.11844.11844.2 File:~VA.raw~, NativeID:~controllerType=0 controllerNumber=1 scan=11844~
1	gene=TELCIR_16326	46	102831	31	4	12	1	15.5	4331	1	1	1	451.932	1352.77	3	1351.63	1.1401	1	26.13	0.032	K	SMESSMSKPRGR	T			VA.10855.10855.3 File:~VA.raw~, NativeID:~controllerType=0 controllerNumber=1 scan=10855~
1	gene=TELCIR_16326	46	102831	31	4	12	1	15.5	4332	6	1	1	677.394	1352.77	2	1351.63	1.1403	1	1.1	3.5	K	SMESSMSKPRGR	T			VA.10820.10820.2 File:~VA.raw~, NativeID:~controllerType=0 controllerNumber=1 scan=10820~
1	gene=TELCIR_16326	46	102831	31	4	12	1	15.5	4334	4	1	1	677.394	1352.77	2	1351.63	1.1404	1	1.85	1.3	K	SMESSMSKPRGR	T			VA.11011.11011.2 File:~VA.raw~, NativeID:~controllerType=0 controllerNumber=1 scan=11011~
1	gene=TELCIR_16326	46	102831	31	4	12	1	15.5	4336	1	1	1	451.932	1352.77	3	1351.63	1.1405	1	35.36	0.0038	K	SMESSMSKPRGR	T			VA.10626.10626.3 File:~VA.raw~, NativeID:~controllerType=0 controllerNumber=1 scan=10626~
1	gene=TELCIR_16326	46	102831	31	4	12	1	15.5	4337	1	1	1	451.932	1352.77	3	1351.63	1.1408	1	26.31	0.04	K	SMESSMSKPRGR	T			VA.11148.11148.3 File:~VA.raw~, NativeID:~controllerType=0 controllerNumber=1 scan=11148~
1	gene=TELCIR_16326	46	102831	31	4	12	1	15.5	4338	1	1	1	451.932	1352.77	3	1351.63	1.1408	1	16.22	0.31	K	SMESSMSKPRGR	T			VA.10731.10731.3 File:~VA.raw~, NativeID:~controllerType=0 controllerNumber=1 scan=10731~
1	gene=TELCIR_16326	46	102831	31	4	12	1	15.5	4340	2	1	1	677.394	1352.77	2	1351.63	1.1408	1	2.69	1.1	K	SMESSMSKPRGR	T			VA.11110.11110.2 File:~VA.raw~, NativeID:~controllerType=0 controllerNumber=1 scan=11110~
1	gene=TELCIR_16326	46	102831	31	4	12	1	15.5	4343	4	1	1	677.394	1352.77	2	1351.63	1.1409	1	1.96	1.4	K	SMESSMSKPRGR	T			VA.11737.11737.2 File:~VA.raw~, NativeID:~controllerType=0 controllerNumber=1 scan=11737~
1	gene=TELCIR_16326	46	102831	31	4	12	1	15.5	4347	1	1	1	451.932	1352.77	3	1351.63	1.141	1	27.47	0.1	K	SMESSMSKPRGR	T			VA.11245.11245.3 File:~VA.raw~, NativeID:~controllerType=0 controllerNumber=1 scan=11245~
1	gene=TELCIR_16326	46	102831	31	4	12	1	15.5	4348	1	1	1	451.932	1352.77	3	1351.63	1.141	1	22.84	0.056	K	SMESSMSKPRGR	T			VA.10953.10953.3 File:~VA.raw~, NativeID:~controllerType=0 controllerNumber=1 scan=10953~
1	gene=TELCIR_16326	46	102831	31	4	12	1	15.5	4349	1	1	1	451.932	1352.77	3	1351.63	1.1411	1	21.12	0.31	K	SMESSMSKPRGR	T			VA.11048.11048.3 File:~VA.raw~, NativeID:~controllerType=0 controllerNumber=1 scan=11048~
1	gene=TELCIR_16326	46	102831	31	4	12	1	15.5	4352	6	1	1	677.395	1352.78	2	1351.63	1.1422	1	0.07	2.9	K	SMESSMSKPRGR	T			VA.10512.10512.2 File:~VA.raw~, NativeID:~controllerType=0 controllerNumber=1 scan=10512~
1	gene=TELCIR_16326	46	102831	31	4	12	1	15.5	4643	5	1	1	691.885	1381.76	2	1381.81	-0.0529	0	8.15	1.6	-	NLIFLVHQSLAK	K			VA.4199.4199.2 File:~VA.raw~, NativeID:~controllerType=0 controllerNumber=1 scan=4199~
1	gene=TELCIR_16326	46	102831	31	4	12	1	15.5	5761	9	1	1	754.977	1507.94	2	1508.77	-0.83	1	4.63	2.5	K	LIKSMESSMSKPR	G	Oxidation (M)	0.0000000010000.0	VA.14423.14423.2 File:~VA.raw~, NativeID:~controllerType=0 controllerNumber=1 scan=14423~
1	gene=TELCIR_16326	46	102831	31	4	12	1	15.5	5764	1	1	1	754.978	1507.94	2	1508.77	-0.8278	1	12.07	0.62	K	LIKSMESSMSKPR	G	Oxidation (M)	0.0000100000000.0	VA.14082.14082.2 File:~VA.raw~, NativeID:~controllerType=0 controllerNumber=1 scan=14082~
1	gene=TELCIR_16326	46	102831	31	4	12	1	15.5	5845	7	1	1	760.834	1519.65	2	1520.63	-0.9805	0	1.83	2.4	-	YLCITEEYSEQS	-			VA.6085.6085.2 File:~VA.raw~, NativeID:~controllerType=0 controllerNumber=1 scan=6085~
1	gene=TELCIR_16326	46	102831	31	4	12	1	15.5	5876	9	1	1	763.288	1524.56	2	1524.76	-0.2016	1	2.45	3.7	K	LIKSMESSMSKPR	G	2 Oxidation (M)	0.0000100010000.0	VA.4515.4515.2 File:~VA.raw~, NativeID:~controllerType=0 controllerNumber=1 scan=4515~
1	gene=TELCIR_16326	46	102831	31	4	12	1	15.5	7661	5	1	1	957.95	1913.88	2	1912.71	1.1781	0	2.76	2.6	R	CTMGTGDMNMMSFQMR	N	Oxidation (M)	0.0000000000000010.0	VA.4482.4482.2 File:~VA.raw~, NativeID:~controllerType=0 controllerNumber=1 scan=4482~
1	gene=TELCIR_16326	46	102831	31	4	12	1	15.5	8107	9	1	1	699.658	2095.95	3	2096.07	-0.1171	1	1.91	3.7	R	WRNIEHEAALHFTIFGR	R			VA.5491.5491.3 File:~VA.raw~, NativeID:~controllerType=0 controllerNumber=1 scan=5491~
1	gene=TELCIR_16326	46	102831	31	4	12	1	15.5	10237	3	1	1	1046.48	3136.43	3	3135.55	0.8789	1	2.84	1.4	K	ELASALPLGSVPPCSSEEPVSSSPEQAVRR	S			VA.11700.11700.3 File:~VA.raw~, NativeID:~controllerType=0 controllerNumber=1 scan=11700~
1	gene=TELCIR_07120	46	114590	20	1	16	1	19.4	434	6	1	1	428.182	854.349	2	855.292	-0.9423	0	10.94	1.2	R	CSASDSTE	-			VA.8803.8803.2 File:~VA.raw~, NativeID:~controllerType=0 controllerNumber=1 scan=8803~
1	gene=TELCIR_07120	46	114590	20	1	16	1	19.4	747	1	1	1	465.88	929.745	2	929.464	0.2811	0	9.82	0.7	K	LLHMEGSK	E	Oxidation (M)	0.00010000.0	VA.14980.14980.2 File:~VA.raw~, NativeID:~controllerType=0 controllerNumber=1 scan=14980~
1	gene=TELCIR_07120	46	114590	20	1	16	1	19.4	748	1	1	1	465.88	929.745	2	929.464	0.2811	0	9.93	0.93	K	LLHMEGSK	E	Oxidation (M)	0.00010000.0	VA.14626.14626.2 File:~VA.raw~, NativeID:~controllerType=0 controllerNumber=1 scan=14626~
1	gene=TELCIR_07120	46	114590	20	1	16	1	19.4	2294	5	1	1	577.265	1152.52	2	1151.63	0.8812	1	5.45	7.6	R	GLVRFVSLFD	-			VA.4618.4618.2 File:~VA.raw~, NativeID:~controllerType=0 controllerNumber=1 scan=4618~
1	gene=TELCIR_07120	46	114590	20	1	16	1	19.4	3342	9	1	1	628.81	1255.61	2	1255.61	0.0006	1	8.65	3.4	R	KYMVNVDTMR	Q			VA.7642.7642.2 File:~VA.raw~, NativeID:~controllerType=0 controllerNumber=1 scan=7642~
1	gene=TELCIR_07120	46	114590	20	1	16	1	19.4	3913	8	1	1	655.382	1308.75	2	1309.61	-0.8631	1	4.4	4.7	R	QLHSGSKMPFY	-	Oxidation (M)	0.00000001000.0	VA.12162.12162.2 File:~VA.raw~, NativeID:~controllerType=0 controllerNumber=1 scan=12162~
1	gene=TELCIR_07120	46	114590	20	1	16	1	19.4	4664	2	1	1	692.869	1383.72	2	1383.66	0.0591	1	16.48	0.76	K	YMVNVDTMRQK	L			VA.9348.9348.2 File:~VA.raw~, NativeID:~controllerType=0 controllerNumber=1 scan=9348~
1	gene=TELCIR_07120	46	114590	20	1	16	1	19.4	4713	8	1	1	696.42	1390.83	2	1391.8	-0.9764	0	4.27	2.5	K	SFLVLSTSANILK	N			VA.13021.13021.2 File:~VA.raw~, NativeID:~controllerType=0 controllerNumber=1 scan=13021~
1	gene=TELCIR_07120	46	114590	20	1	16	1	19.4	5063	4	1	1	717.304	1432.59	2	1432.75	-0.1517	1	4.8	1.5	R	SASVAVVDTLCRR	V			VA.3041.3041.2 File:~VA.raw~, NativeID:~controllerType=0 controllerNumber=1 scan=3041~
1	gene=TELCIR_07120	46	114590	20	1	16	1	19.4	5307	7	1	1	730.903	1459.79	2	1460.83	-1.0369	1	9.75	5.5	R	TLPEELLPKFFK	M			VA.8851.8851.2 File:~VA.raw~, NativeID:~controllerType=0 controllerNumber=1 scan=8851~
1	gene=TELCIR_07120	46	114590	20	1	16	1	19.4	5422	1	1	1	738.395	1474.78	2	1474.76	0.0112	1	26.35	0.19	K	VFQNVSRGAQNQK	R			VA.5349.5349.2 File:~VA.raw~, NativeID:~controllerType=0 controllerNumber=1 scan=5349~
1	gene=TELCIR_07120	46	114590	20	1	16	1	19.4	5423	1	1	1	738.396	1474.78	2	1474.76	0.0132	1	25.38	0.094	K	VFQNVSRGAQNQK	R			VA.5647.5647.2 File:~VA.raw~, NativeID:~controllerType=0 controllerNumber=1 scan=5647~
1	gene=TELCIR_07120	46	114590	20	1	16	1	19.4	5435	1	1	1	738.887	1475.76	2	1474.76	0.996	1	45.8	0.0093	K	VFQNVSRGAQNQK	R			VA.5609.5609.2 File:~VA.raw~, NativeID:~controllerType=0 controllerNumber=1 scan=5609~
1	gene=TELCIR_07120	46	114590	20	1	16	1	19.4	5436	1	1	1	738.888	1475.76	2	1474.76	0.9971	1	27.04	0.16	K	VFQNVSRGAQNQK	R			VA.5499.5499.2 File:~VA.raw~, NativeID:~controllerType=0 controllerNumber=1 scan=5499~
1	gene=TELCIR_07120	46	114590	20	1	16	1	19.4	6231	9	1	1	788.316	1574.62	2	1575.7	-1.0824	1	2.06	4.1	R	VKDNSFDGQFSWF	-			VA.6484.6484.2 File:~VA.raw~, NativeID:~controllerType=0 controllerNumber=1 scan=6484~
1	gene=TELCIR_07120	46	114590	20	1	16	1	19.4	6697	2	1	1	829.915	1657.82	2	1657.76	0.0521	1	0.37	1.1	K	FIQRFTESCGNSGR	T			VA.16960.16960.2 File:~VA.raw~, NativeID:~controllerType=0 controllerNumber=1 scan=16960~
1	gene=TELCIR_07120	46	114590	20	1	16	1	19.4	7670	5	1	1	959.951	1917.89	2	1918.03	-0.1467	1	3.5	4.7	R	TLQKVPPLYQQLSMTR	-	Oxidation (M)	0.0000000000000100.0	VA.6558.6558.2 File:~VA.raw~, NativeID:~controllerType=0 controllerNumber=1 scan=6558~
1	gene=TELCIR_07120	46	114590	20	1	16	1	19.4	7922	1	1	1	1006.99	2011.97	2	2013.04	-1.072	1	3.64	0.75	K	VSGVYVASGTLVAVMKTCR	H	Oxidation (M)	0.0000000000000010000.0	VA.8167.8167.2 File:~VA.raw~, NativeID:~controllerType=0 controllerNumber=1 scan=8167~
1	gene=TELCIR_07120	46	114590	20	1	16	1	19.4	9402	6	1	1	820.375	2458.1	3	2457.15	0.9503	1	5.67	2.4	K	ELSADADTMMGSPGIKYSSVTAAR	-			VA.4657.4657.3 File:~VA.raw~, NativeID:~controllerType=0 controllerNumber=1 scan=4657~
1	gene=TELCIR_07120	46	114590	20	1	16	1	19.4	10670	4	1	1	931.906	3723.6	4	3722.92	0.6801	1	5.84	1.1	R	SMGVVCSDVRPVIRPNESKVSGVYVASGTLVAVMK	T	2 Oxidation (M)	0.01000000000000000000000000000000010.0	VA.5147.5147.4 File:~VA.raw~, NativeID:~controllerType=0 controllerNumber=1 scan=5147~
1	gene=TELCIR_04134	46	63768	14	1	12	1	24.6	259	6	1	1	409.716	817.417	2	817.448	-0.0314	1	8.7	2	-	ISRAMPK	S	Oxidation (M)	0.0000100.0	VA.3618.3618.2 File:~VA.raw~, NativeID:~controllerType=0 controllerNumber=1 scan=3618~
1	gene=TELCIR_04134	46	63768	14	1	12	1	24.6	1300	9	1	1	511.269	1020.52	2	1020.55	-0.0224	1	8.4	2.7	K	SEIKAATSSK	K			VA.8557.8557.2 File:~VA.raw~, NativeID:~controllerType=0 controllerNumber=1 scan=8557~
1	gene=TELCIR_04134	46	63768	14	1	12	1	24.6	2944	1	1	1	610.279	1218.54	2	1219.54	-0.9994	0	45.78	0.015	K	EVTNNSNNNSK	Q			VA.5141.5141.2 File:~VA.raw~, NativeID:~controllerType=0 controllerNumber=1 scan=5141~
1	gene=TELCIR_04134	46	63768	14	1	12	1	24.6	3168	9	1	1	618.992	1235.97	2	1236.63	-0.6636	1	7.12	1.8	R	HIARPNERGST	-			VA.15025.15025.2 File:~VA.raw~, NativeID:~controllerType=0 controllerNumber=1 scan=15025~
1	gene=TELCIR_04134	46	63768	14	1	12	1	24.6	3434	3	1	1	633.368	1264.72	2	1264.54	0.1812	1	7.76	1.3	K	TSCHHRFYAS	-			VA.11962.11962.2 File:~VA.raw~, NativeID:~controllerType=0 controllerNumber=1 scan=11962~
1	gene=TELCIR_04134	46	63768	14	1	12	1	24.6	3567	7	1	1	639.453	1276.89	2	1277.55	-0.6612	0	6.47	1.6	K	YAMPSAICAAHS	-			VA.15470.15470.2 File:~VA.raw~, NativeID:~controllerType=0 controllerNumber=1 scan=15470~
1	gene=TELCIR_04134	46	63768	14	1	12	1	24.6	3572	8	1	1	639.454	1276.89	2	1277.55	-0.659	0	7.72	1.6	K	YAMPSAICAAHS	-			VA.15565.15565.2 File:~VA.raw~, NativeID:~controllerType=0 controllerNumber=1 scan=15565~
1	gene=TELCIR_04134	46	63768	14	1	12	1	24.6	3579	1	1	1	639.956	1277.9	2	1277.55	0.3442	0	9.28	0.84	K	YAMPSAICAAHS	-			VA.15578.15578.2 File:~VA.raw~, NativeID:~controllerType=0 controllerNumber=1 scan=15578~
1	gene=TELCIR_04134	46	63768	14	1	12	1	24.6	4368	10	1	1	678.781	1355.55	2	1355.63	-0.0786	0	2.07	1.9	R	SQMQSEIQHPR	L	Oxidation (M)	0.00100000000.0	VA.4284.4284.2 File:~VA.raw~, NativeID:~controllerType=0 controllerNumber=1 scan=4284~
1	gene=TELCIR_04134	46	63768	14	1	12	1	24.6	6371	8	1	1	800.911	1599.81	2	1600.82	-1.0142	1	1.46	2.7	R	LMPVRWMAPESLR	D	Oxidation (M)	0.0000001000000.0	VA.6024.6024.2 File:~VA.raw~, NativeID:~controllerType=0 controllerNumber=1 scan=6024~
1	gene=TELCIR_04134	46	63768	14	1	12	1	24.6	7142	5	1	1	881.4	1760.79	2	1759.87	0.9176	1	2.84	4	-	RVPCNFLLQDLDDR	N			VA.6189.6189.2 File:~VA.raw~, NativeID:~controllerType=0 controllerNumber=1 scan=6189~
1	gene=TELCIR_04134	46	63768	14	1	12	1	24.6	7599	2	1	1	632.333	1893.98	3	1895.02	-1.0387	1	15.54	1.3	-	PRYTFPNVPRPISHSK	V			VA.7686.7686.3 File:~VA.raw~, NativeID:~controllerType=0 controllerNumber=1 scan=7686~
1	gene=TELCIR_04134	46	63768	14	1	12	1	24.6	8749	3	1	1	755.352	2263.03	3	2262.06	0.9769	0	2.65	1.2	R	LAEQCVSGAVGSWHTVTWMK	-	Oxidation (M)	0.00000000000000000010.0	VA.7208.7208.3 File:~VA.raw~, NativeID:~controllerType=0 controllerNumber=1 scan=7208~
1	gene=TELCIR_04134	46	63768	14	1	12	1	24.6	9661	9	1	1	862.112	2583.31	3	2583.3	0.0089	1	3.95	2.2	-	NVITVASIYLSKCSSTYFAFQGK	I			VA.5882.5882.3 File:~VA.raw~, NativeID:~controllerType=0 controllerNumber=1 scan=5882~
1	gene=TELCIR_15881	45	37692	12	1	11	1	40.2	819	9	1	1	472.263	942.512	2	942.586	-0.0743	1	7.03	2.9	R	TILLLRSQ	-			VA.5157.5157.2 File:~VA.raw~, NativeID:~controllerType=0 controllerNumber=1 scan=5157~
1	gene=TELCIR_15881	45	37692	12	1	11	1	40.2	856	10	1	1	474.779	947.543	2	947.508	0.0352	0	11.02	8.3	-	VQVGPASYK	-			VA.7673.7673.2 File:~VA.raw~, NativeID:~controllerType=0 controllerNumber=1 scan=7673~
1	gene=TELCIR_15881	45	37692	12	1	11	1	40.2	2613	4	1	1	592.792	1183.57	2	1184.68	-1.1154	0	10.34	9.9	R	MIIQPLDVLK	I	Oxidation (M)	0.1000000000.0	VA.6728.6728.2 File:~VA.raw~, NativeID:~controllerType=0 controllerNumber=1 scan=6728~
1	gene=TELCIR_15881	45	37692	12	1	11	1	40.2	3534	3	1	1	638.273	1274.53	2	1274.62	-0.0916	1	7.46	1.1	-	CATIRGHVSMK	K	Oxidation (M)	0.00000000010.0	VA.8833.8833.2 File:~VA.raw~, NativeID:~controllerType=0 controllerNumber=1 scan=8833~
1	gene=TELCIR_15881	45	37692	12	1	11	1	40.2	4428	8	1	1	681.33	1360.65	2	1361.64	-0.9943	0	5.67	4.1	-	MVGYNPEPINGR	E	Oxidation (M)	0.100000000000.0	VA.9566.9566.2 File:~VA.raw~, NativeID:~controllerType=0 controllerNumber=1 scan=9566~
1	gene=TELCIR_15881	45	37692	12	1	11	1	40.2	5018	1	1	1	714.396	1426.78	2	1427.79	-1.0113	1	45.49	0.012	K	IRFQLQEEPIR	G			VA.6980.6980.2 File:~VA.raw~, NativeID:~controllerType=0 controllerNumber=1 scan=6980~
1	gene=TELCIR_15881	45	37692	12	1	11	1	40.2	5095	9	1	1	718.434	1434.85	2	1434.79	0.0669	1	3.85	1.8	R	IGMIRTMLMVVR	N	Oxidation (M)	0.000000100000.0	VA.13033.13033.2 File:~VA.raw~, NativeID:~controllerType=0 controllerNumber=1 scan=13033~
1	gene=TELCIR_15881	45	37692	12	1	11	1	40.2	5233	4	1	1	484.583	1450.73	3	1450.78	-0.0547	1	8.61	1.2	R	IGMIRTMLMVVR	N	2 Oxidation (M)	0.001000001000.0	VA.5144.5144.3 File:~VA.raw~, NativeID:~controllerType=0 controllerNumber=1 scan=5144~
1	gene=TELCIR_15881	45	37692	12	1	11	1	40.2	5681	2	1	1	749.88	1497.74	2	1496.76	0.9847	0	9.03	1.1	-	AIDGLISNHHQHR	S			VA.10948.10948.2 File:~VA.raw~, NativeID:~controllerType=0 controllerNumber=1 scan=10948~
1	gene=TELCIR_15881	45	37692	12	1	11	1	40.2	7240	6	1	1	596.27	1785.79	3	1785.69	0.0959	0	4.29	2.2	R	SMGASNQIDWQSSNDM	-	Oxidation (M)	0.0000000000000001.0	VA.5512.5512.3 File:~VA.raw~, NativeID:~controllerType=0 controllerNumber=1 scan=5512~
1	gene=TELCIR_15881	45	37692	12	1	11	1	40.2	9230	4	1	1	1184.13	2366.25	2	2367.19	-0.9403	1	3.47	2.7	R	YPPPKITNGSISVPDLYYGMR	C			VA.9015.9015.2 File:~VA.raw~, NativeID:~controllerType=0 controllerNumber=1 scan=9015~
1	gene=TELCIR_15881	45	37692	12	1	11	1	40.2	10862	1	1	1	1161.32	4641.24	4	4640.2	1.0393	1	3.8	0.7	R	EESTFHISFELCQSIWLLAPMLRLENSQCIPQTQEFDK	S	Oxidation (M)	0.00000000000000000000100000000000000000.0	VA.9659.9659.4 File:~VA.raw~, NativeID:~controllerType=0 controllerNumber=1 scan=9659~
1	gene=TELCIR_07439	44	30331	16	1	7	1	42.4	428	10	1	1	426.258	850.501	2	850.408	0.0934	1	7.05	1.6	R	TRCTASR	L			VA.3991.3991.2 File:~VA.raw~, NativeID:~controllerType=0 controllerNumber=1 scan=3991~
1	gene=TELCIR_07439	44	30331	16	1	7	1	42.4	1228	1	1	1	506.756	1011.5	2	1011.49	0.0099	0	43.6	0.027	-	QYSSVSVDK	R			VA.4576.4576.2 File:~VA.raw~, NativeID:~controllerType=0 controllerNumber=1 scan=4576~
1	gene=TELCIR_07439	44	30331	16	1	7	1	42.4	5787	5	1	1	757.342	1512.67	2	1512.69	-0.016	1	4.93	1.2	R	NVMFDRFSCPPK	L	Oxidation (M)	0.001000000000.0	VA.7994.7994.2 File:~VA.raw~, NativeID:~controllerType=0 controllerNumber=1 scan=7994~
1	gene=TELCIR_07439	44	30331	16	1	7	1	42.4	8258	4	1	1	1082.03	2162.04	2	2162.1	-0.0536	1	0.61	1.8	K	VVNAFPVKSAVMGNGSVPMAR	T	2 Oxidation (M)	0.000000000001000000100.0	VA.13825.13825.2 File:~VA.raw~, NativeID:~controllerType=0 controllerNumber=1 scan=13825~
1	gene=TELCIR_07439	44	30331	16	1	7	1	42.4	8279	4	1	1	1082.03	2162.05	2	2162.1	-0.0524	1	4.3	4.1	K	VVNAFPVKSAVMGNGSVPMAR	T	2 Oxidation (M)	0.000000000001000000100.0	VA.12706.12706.2 File:~VA.raw~, NativeID:~controllerType=0 controllerNumber=1 scan=12706~
1	gene=TELCIR_07439	44	30331	16	1	7	1	42.4	8310	4	1	1	1082.03	2162.05	2	2162.1	-0.0512	1	3.01	5.2	K	VVNAFPVKSAVMGNGSVPMAR	T	2 Oxidation (M)	0.000000000001000000100.0	VA.9007.9007.2 File:~VA.raw~, NativeID:~controllerType=0 controllerNumber=1 scan=9007~
1	gene=TELCIR_07439	44	30331	16	1	7	1	42.4	8317	7	1	1	721.689	2162.05	3	2162.1	-0.0509	1	4.5	1.7	K	VVNAFPVKSAVMGNGSVPMAR	T	2 Oxidation (M)	0.000000000001000000100.0	VA.8511.8511.3 File:~VA.raw~, NativeID:~controllerType=0 controllerNumber=1 scan=8511~
1	gene=TELCIR_07439	44	30331	16	1	7	1	42.4	8328	7	1	1	721.69	2162.05	3	2162.1	-0.0507	1	5.44	1.8	K	VVNAFPVKSAVMGNGSVPMAR	T	2 Oxidation (M)	0.000000000001000000100.0	VA.10192.10192.3 File:~VA.raw~, NativeID:~controllerType=0 controllerNumber=1 scan=10192~
1	gene=TELCIR_07439	44	30331	16	1	7	1	42.4	8343	8	0	1	721.69	2162.05	3	2162.1	-0.0502	1	4.88	3	K	VVNAFPVKSAVMGNGSVPMAR	T	2 Oxidation (M)	0.000000000001000000100.0	VA.9438.9438.3 File:~VA.raw~, NativeID:~controllerType=0 controllerNumber=1 scan=9438~
1	gene=TELCIR_07439	44	30331	16	1	7	1	42.4	8365	10	1	1	721.69	2162.05	3	2162.1	-0.0495	1	4.84	6.7	K	VVNAFPVKSAVMGNGSVPMAR	T	2 Oxidation (M)	0.000000000001000000100.0	VA.7126.7126.3 File:~VA.raw~, NativeID:~controllerType=0 controllerNumber=1 scan=7126~
1	gene=TELCIR_07439	44	30331	16	1	7	1	42.4	8388	6	1	1	721.69	2162.05	3	2162.1	-0.0484	1	4.37	7.3	K	VVNAFPVKSAVMGNGSVPMAR	T	2 Oxidation (M)	0.000000000001000000100.0	VA.9923.9923.3 File:~VA.raw~, NativeID:~controllerType=0 controllerNumber=1 scan=9923~
1	gene=TELCIR_07439	44	30331	16	1	7	1	42.4	8404	2	1	1	1082.53	2163.05	2	2162.1	0.9484	1	2.79	1.1	K	VVNAFPVKSAVMGNGSVPMAR	T	2 Oxidation (M)	0.000000000001000000100.0	VA.13326.13326.2 File:~VA.raw~, NativeID:~controllerType=0 controllerNumber=1 scan=13326~
1	gene=TELCIR_07439	44	30331	16	1	7	1	42.4	8420	4	1	1	1082.53	2163.05	2	2162.1	0.9515	1	0.63	2.2	K	VVNAFPVKSAVMGNGSVPMAR	T	2 Oxidation (M)	0.000000000001000000100.0	VA.13404.13404.2 File:~VA.raw~, NativeID:~controllerType=0 controllerNumber=1 scan=13404~
1	gene=TELCIR_07439	44	30331	16	1	7	1	42.4	9359	8	1	1	810.991	2429.95	3	2429.23	0.7253	1	1.39	2.1	-	QVAASWKASGMTAYHLLSHSLR	I	Oxidation (M)	0.0000000000100000000000.0	VA.4978.4978.3 File:~VA.raw~, NativeID:~controllerType=0 controllerNumber=1 scan=4978~
1	gene=TELCIR_07439	44	30331	16	1	7	1	42.4	9428	8	1	1	828.7	2483.08	3	2483.45	-0.3704	1	3.49	2.5	R	LAVHLVRPITALWNAIAKLNDR	N			VA.7853.7853.3 File:~VA.raw~, NativeID:~controllerType=0 controllerNumber=1 scan=7853~
1	gene=TELCIR_07439	44	30331	16	1	7	1	42.4	10405	5	1	1	816.884	3263.5	4	3263.45	0.056	1	0.76	1.3	-	GDGAMESQSAVMAPMKSIATSVVMDCSTVQK	V	3 Oxidation (M)	0.0000100000010000000000010000000.0	VA.8300.8300.4 File:~VA.raw~, NativeID:~controllerType=0 controllerNumber=1 scan=8300~
1	gene=TELCIR_08105	41	53725	7	1	6	1	13.2	969	1	1	1	487.269	972.523	2	972.56	-0.0371	1	41.12	0.052	-	LKNSKPTVS	-			VA.5377.5377.2 File:~VA.raw~, NativeID:~controllerType=0 controllerNumber=1 scan=5377~
1	gene=TELCIR_08105	41	53725	7	1	6	1	13.2	1752	3	1	1	544.813	1087.61	2	1088.59	-0.9759	1	10.73	1.9	K	RNIFPTWR	S			VA.6902.6902.2 File:~VA.raw~, NativeID:~controllerType=0 controllerNumber=1 scan=6902~
1	gene=TELCIR_08105	41	53725	7	1	6	1	13.2	4619	4	1	1	460.899	1379.68	3	1380.76	-1.0798	0	9.32	2.1	K	AIPLFNLGFFSR	S			VA.3505.3505.3 File:~VA.raw~, NativeID:~controllerType=0 controllerNumber=1 scan=3505~
1	gene=TELCIR_08105	41	53725	7	1	6	1	13.2	4622	8	1	1	690.846	1379.68	2	1380.76	-1.0788	0	4.82	3.4	K	AIPLFNLGFFSR	S			VA.3598.3598.2 File:~VA.raw~, NativeID:~controllerType=0 controllerNumber=1 scan=3598~
1	gene=TELCIR_08105	41	53725	7	1	6	1	13.2	5208	10	1	1	483.571	1447.69	3	1447.79	-0.0982	1	5.45	2.4	R	SFLLRGAVQSQSR	L			VA.3082.3082.3 File:~VA.raw~, NativeID:~controllerType=0 controllerNumber=1 scan=3082~
1	gene=TELCIR_08105	41	53725	7	1	6	1	13.2	5546	9	1	1	745.387	1488.76	2	1487.89	0.8656	0	4.61	2.1	R	RPLTIVVVPAPGNR	A			VA.5474.5474.2 File:~VA.raw~, NativeID:~controllerType=0 controllerNumber=1 scan=5474~
1	gene=TELCIR_08105	41	53725	7	1	6	1	13.2	6174	5	1	1	783.898	1565.78	2	1565.77	0.0082	1	4.28	2	R	NRWPFTNFTDLR	E			VA.10081.10081.2 File:~VA.raw~, NativeID:~controllerType=0 controllerNumber=1 scan=10081~
1	gene=TELCIR_05353	41	27952	5	1	3	1	13.2	1242	1	1	1	507.813	1013.61	2	1013.61	-0.0013	0	40.61	0.053	R	QTALLDILK	D			VA.7297.7297.2 File:~VA.raw~, NativeID:~controllerType=0 controllerNumber=1 scan=7297~
1	gene=TELCIR_05353	41	27952	5	1	3	1	13.2	1955	8	1	1	556.86	1111.71	2	1111.65	0.0592	1	6.66	1.7	R	LNVVLDRQR	C			VA.14635.14635.2 File:~VA.raw~, NativeID:~controllerType=0 controllerNumber=1 scan=14635~
1	gene=TELCIR_05353	41	27952	5	1	3	1	13.2	1956	9	1	1	556.86	1111.71	2	1111.65	0.0594	1	7.55	1.9	R	LNVVLDRQR	C			VA.14488.14488.2 File:~VA.raw~, NativeID:~controllerType=0 controllerNumber=1 scan=14488~
1	gene=TELCIR_05353	41	27952	5	1	3	1	13.2	1957	1	1	1	557.293	1112.57	2	1111.65	0.9244	1	21.33	0.52	R	LNVVLDRQR	C			VA.11672.11672.2 File:~VA.raw~, NativeID:~controllerType=0 controllerNumber=1 scan=11672~
1	gene=TELCIR_05353	41	27952	5	1	3	1	13.2	6930	9	1	1	854.649	1707.28	2	1706.94	0.348	1	1.78	6.7	R	SAYPVRSTLVAFLGGGL	-			VA.15935.15935.2 File:~VA.raw~, NativeID:~controllerType=0 controllerNumber=1 scan=15935~
1	gene=TELCIR_09601	40	43673	11	1	9	1	23.7	506	1	1	1	436.774	871.534	2	872.46	-0.9265	0	9.41	0.98	R	QQPSSTIL	-			VA.10623.10623.2 File:~VA.raw~, NativeID:~controllerType=0 controllerNumber=1 scan=10623~
1	gene=TELCIR_09601	40	43673	11	1	9	1	23.7	737	10	1	1	465.516	929.018	2	929.504	-0.4862	1	7.65	1.5	K	RQGNQLSK	V			VA.2653.2653.2 File:~VA.raw~, NativeID:~controllerType=0 controllerNumber=1 scan=2653~
1	gene=TELCIR_09601	40	43673	11	1	9	1	23.7	2205	3	1	1	571.729	1141.44	2	1142.48	-1.0331	0	8.69	1.8	R	CVGCSMTLLS	-	Oxidation (M)	0.0000010000.0	VA.5503.5503.2 File:~VA.raw~, NativeID:~controllerType=0 controllerNumber=1 scan=5503~
1	gene=TELCIR_09601	40	43673	11	1	9	1	23.7	2215	1	1	1	572.278	1142.54	2	1142.48	0.0652	0	15.73	0.53	R	CVGCSMTLLS	-	Oxidation (M)	0.0000010000.0	VA.8141.8141.2 File:~VA.raw~, NativeID:~controllerType=0 controllerNumber=1 scan=8141~
1	gene=TELCIR_09601	40	43673	11	1	9	1	23.7	2779	1	1	1	401.234	1200.68	3	1201.62	-0.9392	1	40.49	0.027	K	EVEKLDNVEK	C			VA.2926.2926.3 File:~VA.raw~, NativeID:~controllerType=0 controllerNumber=1 scan=2926~
1	gene=TELCIR_09601	40	43673	11	1	9	1	23.7	2780	7	1	1	601.347	1200.68	2	1201.62	-0.9387	1	13.24	9.2	K	EVEKLDNVEK	C			VA.2935.2935.2 File:~VA.raw~, NativeID:~controllerType=0 controllerNumber=1 scan=2935~
1	gene=TELCIR_09601	40	43673	11	1	9	1	23.7	2891	2	1	1	607.77	1213.53	2	1214.56	-1.0346	0	10.78	1.2	-	FNSMSSSSKPK	G	Oxidation (M)	0.00010000000.0	VA.7033.7033.2 File:~VA.raw~, NativeID:~controllerType=0 controllerNumber=1 scan=7033~
1	gene=TELCIR_09601	40	43673	11	1	9	1	23.7	3612	5	1	1	641.881	1281.75	2	1282.58	-0.8356	1	1.66	1.2	K	RCVGCSMTLLS	-			VA.10660.10660.2 File:~VA.raw~, NativeID:~controllerType=0 controllerNumber=1 scan=10660~
1	gene=TELCIR_09601	40	43673	11	1	9	1	23.7	3836	5	1	1	652.873	1303.73	2	1302.7	1.0355	0	5.24	2.1	R	LSVAVCVEGITR	L			VA.10885.10885.2 File:~VA.raw~, NativeID:~controllerType=0 controllerNumber=1 scan=10885~
1	gene=TELCIR_09601	40	43673	11	1	9	1	23.7	8160	3	1	1	533.824	2131.27	4	2131.06	0.2026	0	3.18	1.1	R	VIPSTQTATESLSIEEVDGR	S			VA.12465.12465.4 File:~VA.raw~, NativeID:~controllerType=0 controllerNumber=1 scan=12465~
1	gene=TELCIR_09601	40	43673	11	1	9	1	23.7	9337	8	1	1	1207.57	2413.13	2	2413.02	0.1117	0	0.53	3	R	GNWTDTGSEETEGESTTETQVR	S			VA.8334.8334.2 File:~VA.raw~, NativeID:~controllerType=0 controllerNumber=1 scan=8334~
1	gene=TELCIR_23231	38	25398	6	1	5	1	22.4	1860	10	1	1	551.317	1100.62	2	1100.61	0.0133	1	5.34	2.5	-	AQRGISAGSVR	N			VA.11731.11731.2 File:~VA.raw~, NativeID:~controllerType=0 controllerNumber=1 scan=11731~
1	gene=TELCIR_23231	38	25398	6	1	5	1	22.4	1880	1	1	1	552.268	1102.52	2	1102.62	-0.0949	1	37.81	0.021	R	IQLSRMLDK	R			VA.6312.6312.2 File:~VA.raw~, NativeID:~controllerType=0 controllerNumber=1 scan=6312~
1	gene=TELCIR_23231	38	25398	6	1	5	1	22.4	2817	1	1	1	603.778	1205.54	2	1204.67	0.8729	1	8.19	0.92	R	ASFQRIQLSR	M			VA.2684.2684.2 File:~VA.raw~, NativeID:~controllerType=0 controllerNumber=1 scan=2684~
1	gene=TELCIR_23231	38	25398	6	1	5	1	22.4	3041	8	1	1	614.255	1226.5	2	1226.63	-0.1367	0	4.8	1.5	-	MPTEALTHLAK	V	Oxidation (M)	0.10000000000.0	VA.4809.4809.2 File:~VA.raw~, NativeID:~controllerType=0 controllerNumber=1 scan=4809~
1	gene=TELCIR_23231	38	25398	6	1	5	1	22.4	3042	6	1	1	614.256	1226.5	2	1226.63	-0.1362	0	4.86	2.6	-	MPTEALTHLAK	V	Oxidation (M)	0.10000000000.0	VA.4537.4537.2 File:~VA.raw~, NativeID:~controllerType=0 controllerNumber=1 scan=4537~
1	gene=TELCIR_23231	38	25398	6	1	5	1	22.4	6039	2	1	1	772.437	1542.86	2	1543.79	-0.9322	1	8.93	1.2	-	DCSSLIPPKSLAGLS	-			VA.10211.10211.2 File:~VA.raw~, NativeID:~controllerType=0 controllerNumber=1 scan=10211~
1	gene=TELCIR_00687	35	13035	6	2	3	1	29.7	2177	1	1	1	570.298	1138.58	2	1139.57	-0.9866	1	35.06	0.034	R	TFSSAASARSR	A			VA.4817.4817.2 File:~VA.raw~, NativeID:~controllerType=0 controllerNumber=1 scan=4817~
1	gene=TELCIR_00687	35	13035	6	2	3	1	29.7	2182	4	1	1	570.748	1139.48	2	1139.57	-0.0876	1	7.7	2.2	R	TFSSAASARSR	A			VA.4799.4799.2 File:~VA.raw~, NativeID:~controllerType=0 controllerNumber=1 scan=4799~
1	gene=TELCIR_00687	35	13035	6	2	3	1	29.7	2187	1	1	1	571.237	1140.46	2	1139.57	0.8906	1	27.8	0.019	R	TFSSAASARSR	A			VA.4811.4811.2 File:~VA.raw~, NativeID:~controllerType=0 controllerNumber=1 scan=4811~
1	gene=TELCIR_00687	35	13035	6	2	3	1	29.7	2869	6	1	1	606.369	1210.72	2	1211.64	-0.9144	0	4.57	2.3	K	CLPLLLPWSN	-			VA.10498.10498.2 File:~VA.raw~, NativeID:~controllerType=0 controllerNumber=1 scan=10498~
1	gene=TELCIR_00687	35	13035	6	2	3	1	29.7	2870	5	1	1	606.369	1210.72	2	1211.64	-0.9143	0	4.83	1.7	K	CLPLLLPWSN	-			VA.10111.10111.2 File:~VA.raw~, NativeID:~controllerType=0 controllerNumber=1 scan=10111~
1	gene=TELCIR_00687	35	13035	6	2	3	1	29.7	6444	4	1	1	538.949	1613.83	3	1612.8	1.031	1	9.43	1.2	R	SSSSTRSNFSVIWR	T			VA.6053.6053.3 File:~VA.raw~, NativeID:~controllerType=0 controllerNumber=1 scan=6053~
1	gene=TELCIR_22952	35	36169	7	1	7	1	26.8	4021	2	1	1	659.824	1317.63	2	1316.6	1.033	1	11.42	0.75	-	HSCRTASASNAR	L			VA.10573.10573.2 File:~VA.raw~, NativeID:~controllerType=0 controllerNumber=1 scan=10573~
1	gene=TELCIR_22952	35	36169	7	1	7	1	26.8	4264	9	1	1	674.361	1346.71	2	1345.68	1.0298	1	2.31	3.9	R	ISTRPSAERACV	-			VA.8260.8260.2 File:~VA.raw~, NativeID:~controllerType=0 controllerNumber=1 scan=8260~
1	gene=TELCIR_22952	35	36169	7	1	7	1	26.8	4556	9	1	1	688.221	1374.43	2	1373.71	0.7216	1	3.32	4	R	LRFHHTVDHGR	I			VA.15513.15513.2 File:~VA.raw~, NativeID:~controllerType=0 controllerNumber=1 scan=15513~
1	gene=TELCIR_22952	35	36169	7	1	7	1	26.8	4597	3	1	1	689.303	1376.59	2	1376.75	-0.1568	1	5.83	1.6	K	YPLKEMIVVNR	D	Oxidation (M)	0.00000100000.0	VA.6485.6485.2 File:~VA.raw~, NativeID:~controllerType=0 controllerNumber=1 scan=6485~
1	gene=TELCIR_22952	35	36169	7	1	7	1	26.8	5230	1	1	1	726.344	1450.67	2	1451.65	-0.9745	1	34.84	0.011	R	STVEGRSEEESSR	K			VA.5625.5625.2 File:~VA.raw~, NativeID:~controllerType=0 controllerNumber=1 scan=5625~
1	gene=TELCIR_22952	35	36169	7	1	7	1	26.8	7022	1	1	1	865.361	1728.71	2	1729.8	-1.0935	0	2.27	0.71	K	GDFGADDQTHALSALGR	V			VA.8824.8824.2 File:~VA.raw~, NativeID:~controllerType=0 controllerNumber=1 scan=8824~
1	gene=TELCIR_22952	35	36169	7	1	7	1	26.8	7502	4	1	1	931.435	1860.86	2	1861.91	-1.0555	0	3.14	1.2	R	LMAPFTPFFSEYVWK	N			VA.10384.10384.2 File:~VA.raw~, NativeID:~controllerType=0 controllerNumber=1 scan=10384~
1	gene=TELCIR_25828	34	12579	4	1	4	1	44.2	3329	8	1	1	628.243	1254.47	2	1255.54	-1.0725	0	6.3	1.2	R	FIPDDMEFDK	D			VA.8246.8246.2 File:~VA.raw~, NativeID:~controllerType=0 controllerNumber=1 scan=8246~
1	gene=TELCIR_25828	34	12579	4	1	4	1	44.2	4221	1	1	1	671.326	1340.64	2	1340.81	-0.1759	1	34.17	0.02	R	QLSIIRTEILR	-			VA.4959.4959.2 File:~VA.raw~, NativeID:~controllerType=0 controllerNumber=1 scan=4959~
1	gene=TELCIR_25828	34	12579	4	1	4	1	44.2	5273	9	1	1	728.88	1455.75	2	1454.72	1.0268	0	6.19	2.8	-	PQIEQDYLFFR	L			VA.6645.6645.2 File:~VA.raw~, NativeID:~controllerType=0 controllerNumber=1 scan=6645~
1	gene=TELCIR_25828	34	12579	4	1	4	1	44.2	5891	6	1	1	763.781	1525.55	2	1525.76	-0.2115	1	1.88	1.5	R	SCGKAMLTSLSISR	K	Oxidation (M)	0.00000100000000.0	VA.4606.4606.2 File:~VA.raw~, NativeID:~controllerType=0 controllerNumber=1 scan=4606~
1	gene=TELCIR_17912	33	23987	5	1	3	1	12.2	246	5	1	1	407.287	812.56	2	812.45	0.1092	1	12.42	2	R	HSLSNKK	R			VA.15342.15342.2 File:~VA.raw~, NativeID:~controllerType=0 controllerNumber=1 scan=15342~
1	gene=TELCIR_17912	33	23987	5	1	3	1	12.2	823	2	1	1	472.745	943.475	2	943.443	0.0315	1	11.38	1.2	R	MKSNGYTK	H	Oxidation (M)	0.10000000.0	VA.3652.3652.2 File:~VA.raw~, NativeID:~controllerType=0 controllerNumber=1 scan=3652~
1	gene=TELCIR_17912	33	23987	5	1	3	1	12.2	2851	5	1	1	605.8	1209.58	2	1209.62	-0.0364	1	13.48	2.4	R	MMIKGTLSTGR	A	Oxidation (M)	0.01000000000.0	VA.5312.5312.2 File:~VA.raw~, NativeID:~controllerType=0 controllerNumber=1 scan=5312~
1	gene=TELCIR_17912	33	23987	5	1	3	1	12.2	2853	1	1	1	605.8	1209.59	2	1209.62	-0.0352	1	33.24	0.027	R	MMIKGTLSTGR	A	Oxidation (M)	0.01000000000.0	VA.5396.5396.2 File:~VA.raw~, NativeID:~controllerType=0 controllerNumber=1 scan=5396~
1	gene=TELCIR_17912	33	23987	5	1	3	1	12.2	2854	2	1	1	605.8	1209.59	2	1209.62	-0.0349	1	19.41	1.2	R	MMIKGTLSTGR	A	Oxidation (M)	0.01000000000.0	VA.5068.5068.2 File:~VA.raw~, NativeID:~controllerType=0 controllerNumber=1 scan=5068~
1	gene=TELCIR_14887	33	23813	5	1	3	1	12.4	605	3	1	1	452.777	903.539	2	902.512	1.0272	1	9.2	1.1	-	MRQSILR	F			VA.12883.12883.2 File:~VA.raw~, NativeID:~controllerType=0 controllerNumber=1 scan=12883~
1	gene=TELCIR_14887	33	23813	5	1	3	1	12.4	3006	4	1	1	612.272	1222.53	2	1221.62	0.9086	1	7.32	1.5	-	SIFVWKCPVS	-			VA.4119.4119.2 File:~VA.raw~, NativeID:~controllerType=0 controllerNumber=1 scan=4119~
1	gene=TELCIR_14887	33	23813	5	1	3	1	12.4	7286	5	1	1	899.009	1796	2	1796.93	-0.9267	1	9.4	1.6	-	SFSFGENELVGAKTALK	K			VA.8777.8777.2 File:~VA.raw~, NativeID:~controllerType=0 controllerNumber=1 scan=8777~
1	gene=TELCIR_14887	33	23813	5	1	3	1	12.4	7287	1	1	1	599.675	1796	3	1796.93	-0.9264	1	33.1	0.011	-	SFSFGENELVGAKTALK	K			VA.8690.8690.3 File:~VA.raw~, NativeID:~controllerType=0 controllerNumber=1 scan=8690~
1	gene=TELCIR_14887	33	23813	5	1	3	1	12.4	7288	1	1	1	899.01	1796.01	2	1796.93	-0.9257	1	19.96	0.95	-	SFSFGENELVGAKTALK	K			VA.8683.8683.2 File:~VA.raw~, NativeID:~controllerType=0 controllerNumber=1 scan=8683~
1	gene=TELCIR_15567	33	17203	8	1	2	1	17	203	10	1	1	403.232	804.45	2	804.361	0.0882	0	4.64	3.1	R	ELESGDR	R			VA.11699.11699.2 File:~VA.raw~, NativeID:~controllerType=0 controllerNumber=1 scan=11699~
1	gene=TELCIR_15567	33	17203	8	1	2	1	17	8627	3	1	1	557.043	2224.14	4	2223.99	0.1568	1	10.1	1.2	-	DSAAEDYAATTPMRTHGTWK	L	Oxidation (M)	0.00000000000010000000.0	VA.6447.6447.4 File:~VA.raw~, NativeID:~controllerType=0 controllerNumber=1 scan=6447~
1	gene=TELCIR_15567	33	17203	8	1	2	1	17	8634	10	1	1	557.044	2224.15	4	2223.99	0.1602	1	3.11	7.4	-	DSAAEDYAATTPMRTHGTWK	L	Oxidation (M)	0.00000000000010000000.0	VA.6780.6780.4 File:~VA.raw~, NativeID:~controllerType=0 controllerNumber=1 scan=6780~
1	gene=TELCIR_15567	33	17203	8	1	2	1	17	8638	1	1	1	557.044	2224.15	4	2223.99	0.1605	1	33.03	0.0067	-	DSAAEDYAATTPMRTHGTWK	L	Oxidation (M)	0.00000000000010000000.0	VA.6178.6178.4 File:~VA.raw~, NativeID:~controllerType=0 controllerNumber=1 scan=6178~
1	gene=TELCIR_15567	33	17203	8	1	2	1	17	8639	1	1	1	557.044	2224.15	4	2223.99	0.1607	1	11.58	0.42	-	DSAAEDYAATTPMRTHGTWK	L	Oxidation (M)	0.00000000000010000000.0	VA.6318.6318.4 File:~VA.raw~, NativeID:~controllerType=0 controllerNumber=1 scan=6318~
1	gene=TELCIR_15567	33	17203	8	1	2	1	17	8641	1	1	1	557.044	2224.15	4	2223.99	0.1609	1	9.54	0.66	-	DSAAEDYAATTPMRTHGTWK	L	Oxidation (M)	0.00000000000010000000.0	VA.5795.5795.4 File:~VA.raw~, NativeID:~controllerType=0 controllerNumber=1 scan=5795~
1	gene=TELCIR_15567	33	17203	8	1	2	1	17	8648	1	1	1	557.289	2225.13	4	2223.99	1.1434	1	11.56	0.79	-	DSAAEDYAATTPMRTHGTWK	L	Oxidation (M)	0.00000000000010000000.0	VA.6011.6011.4 File:~VA.raw~, NativeID:~controllerType=0 controllerNumber=1 scan=6011~
1	gene=TELCIR_15567	33	17203	8	1	2	1	17	8650	2	1	1	557.29	2225.13	4	2223.99	1.1448	1	12.31	1.1	-	DSAAEDYAATTPMRTHGTWK	L	Oxidation (M)	0.00000000000010000000.0	VA.6368.6368.4 File:~VA.raw~, NativeID:~controllerType=0 controllerNumber=1 scan=6368~
1	gene=TELCIR_03800	33	142604	31	1	26	1	22.7	424	9	1	1	426.245	850.476	2	851.415	-0.9387	0	3.94	3.7	R	HQQHFR	W			VA.9964.9964.2 File:~VA.raw~, NativeID:~controllerType=0 controllerNumber=1 scan=9964~
1	gene=TELCIR_03800	33	142604	31	1	26	1	22.7	747	2	0	1	465.88	929.745	2	930.496	-0.7506	0	7.74	1.1	R	ISPSVICR	S			VA.14980.14980.2 File:~VA.raw~, NativeID:~controllerType=0 controllerNumber=1 scan=14980~
1	gene=TELCIR_03800	33	142604	31	1	26	1	22.7	748	9	0	1	465.88	929.745	2	930.496	-0.7505	0	5.56	2.6	R	ISPSVICR	S			VA.14626.14626.2 File:~VA.raw~, NativeID:~controllerType=0 controllerNumber=1 scan=14626~
1	gene=TELCIR_03800	33	142604	31	1	26	1	22.7	749	4	1	1	465.88	929.745	2	930.496	-0.7505	0	5.81	1.4	R	ISPSVICR	S			VA.14891.14891.2 File:~VA.raw~, NativeID:~controllerType=0 controllerNumber=1 scan=14891~
1	gene=TELCIR_03800	33	142604	31	1	26	1	22.7	872	1	1	1	476.229	950.444	2	950.482	-0.0383	0	18.04	0.77	R	SLSVFENR	T			VA.3799.3799.2 File:~VA.raw~, NativeID:~controllerType=0 controllerNumber=1 scan=3799~
1	gene=TELCIR_03800	33	142604	31	1	26	1	22.7	976	10	1	1	487.301	972.587	2	973.53	-0.9431	1	8.07	2.8	K	RSSRPGLTT	-			VA.11993.11993.2 File:~VA.raw~, NativeID:~controllerType=0 controllerNumber=1 scan=11993~
1	gene=TELCIR_03800	33	142604	31	1	26	1	22.7	989	2	1	1	487.808	973.602	2	973.53	0.0714	1	12.79	1.2	K	RSSRPGLTT	-			VA.11998.11998.2 File:~VA.raw~, NativeID:~controllerType=0 controllerNumber=1 scan=11998~
1	gene=TELCIR_03800	33	142604	31	1	26	1	22.7	1551	6	1	1	531.816	1061.62	2	1062.53	-0.9103	1	7.26	2.8	R	MFSHISRGL	-	Oxidation (M)	0.100000000.0	VA.10018.10018.2 File:~VA.raw~, NativeID:~controllerType=0 controllerNumber=1 scan=10018~
1	gene=TELCIR_03800	33	142604	31	1	26	1	22.7	1598	7	1	1	534.747	1067.48	2	1068.34	-0.8564	0	7.77	2.7	K	MCSSCDFF	-	Oxidation (M)	0.10000000.0	VA.5146.5146.2 File:~VA.raw~, NativeID:~controllerType=0 controllerNumber=1 scan=5146~
1	gene=TELCIR_03800	33	142604	31	1	26	1	22.7	1985	3	1	1	559.382	1116.75	2	1116.63	0.1244	0	1.83	1.6	K	MTVPLFLLSP	-			VA.16134.16134.2 File:~VA.raw~, NativeID:~controllerType=0 controllerNumber=1 scan=16134~
1	gene=TELCIR_03800	33	142604	31	1	26	1	22.7	2055	3	1	1	376.548	1126.62	3	1127.67	-1.0449	0	13.09	1.4	K	TLAVSGLGVVGR	D			VA.5585.5585.3 File:~VA.raw~, NativeID:~controllerType=0 controllerNumber=1 scan=5585~
1	gene=TELCIR_03800	33	142604	31	1	26	1	22.7	2057	6	1	1	376.548	1126.62	3	1127.67	-1.0445	0	10.17	2.2	K	TLAVSGLGVVGR	D			VA.5464.5464.3 File:~VA.raw~, NativeID:~controllerType=0 controllerNumber=1 scan=5464~
1	gene=TELCIR_03800	33	142604	31	1	26	1	22.7	2106	3	1	1	567.271	1132.53	2	1133.52	-0.9926	0	4.06	1.1	-	TGSEEVQNVAT	-			VA.3402.3402.2 File:~VA.raw~, NativeID:~controllerType=0 controllerNumber=1 scan=3402~
1	gene=TELCIR_03800	33	142604	31	1	26	1	22.7	2545	8	1	1	589.268	1176.52	2	1177.59	-1.0724	1	7.48	5.2	R	MQTMLGPKTR	N	Oxidation (M)	0.0001000000.0	VA.5329.5329.2 File:~VA.raw~, NativeID:~controllerType=0 controllerNumber=1 scan=5329~
1	gene=TELCIR_03800	33	142604	31	1	26	1	22.7	2761	4	1	1	600.886	1199.76	2	1200.69	-0.9369	1	8.41	1.5	-	WMKLITSPLI	-			VA.14307.14307.2 File:~VA.raw~, NativeID:~controllerType=0 controllerNumber=1 scan=14307~
1	gene=TELCIR_03800	33	142604	31	1	26	1	22.7	3418	2	1	1	632.782	1263.55	2	1262.64	0.9133	0	13.17	1.2	-	AVPNSAVSMMLK	R	Oxidation (M)	0.000000000100.0	VA.4073.4073.2 File:~VA.raw~, NativeID:~controllerType=0 controllerNumber=1 scan=4073~
1	gene=TELCIR_03800	33	142604	31	1	26	1	22.7	3504	1	1	1	636.356	1270.7	2	1271.71	-1.0148	0	32.9	0.009	K	NTFTPLVLPAIS	-			VA.5650.5650.2 File:~VA.raw~, NativeID:~controllerType=0 controllerNumber=1 scan=5650~
1	gene=TELCIR_03800	33	142604	31	1	26	1	22.7	3578	1	1	1	639.867	1277.72	2	1278.63	-0.9123	0	13.99	0.61	-	AVPNSAVSMMLK	R	2 Oxidation (M)	0.000000001100.0	VA.11906.11906.2 File:~VA.raw~, NativeID:~controllerType=0 controllerNumber=1 scan=11906~
1	gene=TELCIR_03800	33	142604	31	1	26	1	22.7	4077	2	1	1	662.372	1322.73	2	1322.63	0.0974	1	5.4	1.1	K	DWLTKWMAEK	K	Oxidation (M)	0.0000001000.0	VA.9844.9844.2 File:~VA.raw~, NativeID:~controllerType=0 controllerNumber=1 scan=9844~
1	gene=TELCIR_03800	33	142604	31	1	26	1	22.7	4082	2	1	1	662.797	1323.58	2	1323.58	-0.0001	1	10.03	1.2	K	SSGDEGKETEGTK	A			VA.6620.6620.2 File:~VA.raw~, NativeID:~controllerType=0 controllerNumber=1 scan=6620~
1	gene=TELCIR_03800	33	142604	31	1	26	1	22.7	5092	2	1	1	718.401	1434.79	2	1434.73	0.0552	1	5.48	1.1	-	AVPNSAVSMMLKR	T	2 Oxidation (M)	0.0000000011000.0	VA.8786.8786.2 File:~VA.raw~, NativeID:~controllerType=0 controllerNumber=1 scan=8786~
1	gene=TELCIR_03800	33	142604	31	1	26	1	22.7	5325	1	1	1	732.411	1462.81	2	1461.77	1.0393	0	8.6	0.82	R	MCLQISTKPQLK	E	Oxidation (M)	0.100000000000.0	VA.10899.10899.2 File:~VA.raw~, NativeID:~controllerType=0 controllerNumber=1 scan=10899~
1	gene=TELCIR_03800	33	142604	31	1	26	1	22.7	6059	1	1	1	773.829	1545.64	2	1544.79	0.8554	1	1.7	0.75	K	RTLYLTTMMMLR	K	Oxidation (M)	0.000000001000.0	VA.9371.9371.2 File:~VA.raw~, NativeID:~controllerType=0 controllerNumber=1 scan=9371~
1	gene=TELCIR_03800	33	142604	31	1	26	1	22.7	6963	4	1	1	858.406	1714.8	2	1715.86	-1.0612	1	8.69	1.5	K	EIGYRGHLSEEVATR	T			VA.7577.7577.2 File:~VA.raw~, NativeID:~controllerType=0 controllerNumber=1 scan=7577~
1	gene=TELCIR_03800	33	142604	31	1	26	1	22.7	7165	2	1	1	883.446	1764.88	2	1765.81	-0.9358	1	4.38	0.77	R	LSQNVGCFWPRCSR	S			VA.8880.8880.2 File:~VA.raw~, NativeID:~controllerType=0 controllerNumber=1 scan=8880~
1	gene=TELCIR_03800	33	142604	31	1	26	1	22.7	7198	1	1	1	592.288	1773.84	3	1772.82	1.0209	0	10.95	0.84	K	CDFCVVVAGSLYDLR	F			VA.5668.5668.3 File:~VA.raw~, NativeID:~controllerType=0 controllerNumber=1 scan=5668~
1	gene=TELCIR_03800	33	142604	31	1	26	1	22.7	7316	4	1	1	904.4	1806.79	2	1806.01	0.7787	1	0.42	1.7	-	ATVTTAISSWMILLKR	K	Oxidation (M)	0.0000000000100000.0	VA.6004.6004.2 File:~VA.raw~, NativeID:~controllerType=0 controllerNumber=1 scan=6004~
1	gene=TELCIR_03800	33	142604	31	1	26	1	22.7	8540	8	1	1	1101	2199.99	2	2199.16	0.8261	0	1.16	2.7	R	STFLIWFVIVSSSNMVELK	M			VA.7200.7200.2 File:~VA.raw~, NativeID:~controllerType=0 controllerNumber=1 scan=7200~
1	gene=TELCIR_03800	33	142604	31	1	26	1	22.7	8593	6	1	1	739.702	2216.08	3	2215.14	0.9458	0	6.76	1.7	R	ILMSALTSTFSATCLIFPSR	T			VA.6086.6086.3 File:~VA.raw~, NativeID:~controllerType=0 controllerNumber=1 scan=6086~
1	gene=TELCIR_03800	33	142604	31	1	26	1	22.7	9931	4	1	1	1378.45	2754.89	2	2755.45	-0.5622	1	0.03	1.1	R	FFFFAGGFLTGLARIAVFFAGGDSLK	L			VA.9177.9177.2 File:~VA.raw~, NativeID:~controllerType=0 controllerNumber=1 scan=9177~
1	gene=TELCIR_03800	33	142604	31	1	26	1	22.7	10151	8	1	1	997.45	2989.33	3	2990.16	-0.8327	1	0.57	4.7	K	KELEESGEYDMEEEEEENEESGQDK	D			VA.8268.8268.3 File:~VA.raw~, NativeID:~controllerType=0 controllerNumber=1 scan=8268~
1	gene=TELCIR_00643	33	21055	6	1	6	1	46.7	2590	1	1	1	591.319	1180.62	2	1180.62	-0.0005	0	37.53	0.097	K	FLNYGVAIER	V			VA.6758.6758.2 File:~VA.raw~, NativeID:~controllerType=0 controllerNumber=1 scan=6758~
1	gene=TELCIR_00643	33	21055	6	1	6	1	46.7	6842	2	1	1	844.925	1687.84	2	1687.64	0.1933	1	2.08	1.1	K	DCTGCSKDDNHHSR	F			VA.16138.16138.2 File:~VA.raw~, NativeID:~controllerType=0 controllerNumber=1 scan=16138~
1	gene=TELCIR_00643	33	21055	6	1	6	1	46.7	7796	1	1	1	984.478	1966.94	2	1966.94	-0.0004	0	32.57	0.0037	R	WISPDIYGDPTSFNSLR	C			VA.8542.8542.2 File:~VA.raw~, NativeID:~controllerType=0 controllerNumber=1 scan=8542~
1	gene=TELCIR_00643	33	21055	6	1	6	1	46.7	8221	7	1	1	719.037	2154.09	3	2155	-0.9062	0	7.38	2.5	R	DPSSASAFDDPLNSYTVIEK	L			VA.5494.5494.3 File:~VA.raw~, NativeID:~controllerType=0 controllerNumber=1 scan=5494~
1	gene=TELCIR_00643	33	21055	6	1	6	1	46.7	9288	4	1	1	1194.11	2386.2	2	2386.11	0.0868	1	4.44	1.2	R	WISPDIYGDPTSFNSLRCMK	N			VA.5830.5830.2 File:~VA.raw~, NativeID:~controllerType=0 controllerNumber=1 scan=5830~
1	gene=TELCIR_00643	33	21055	6	1	6	1	46.7	10113	8	1	1	987.148	2958.42	3	2959.61	-1.1862	1	1.23	3	R	MTIITAVFPAATFSPMAIAVRVWPELK	S			VA.9085.9085.3 File:~VA.raw~, NativeID:~controllerType=0 controllerNumber=1 scan=9085~
1	gene=TELCIR_02126	31	42251	29	1	13	1	37.6	202	1	1	1	403.232	804.449	2	804.416	0.033	1	12.8	0.72	-	RGMSLLE	-			VA.9462.9462.2 File:~VA.raw~, NativeID:~controllerType=0 controllerNumber=1 scan=9462~
1	gene=TELCIR_02126	31	42251	29	1	13	1	37.6	825	4	1	1	472.767	943.519	2	944.458	-0.9389	1	9.71	1.3	-	HGRDFASR	L			VA.9892.9892.2 File:~VA.raw~, NativeID:~controllerType=0 controllerNumber=1 scan=9892~
1	gene=TELCIR_02126	31	42251	29	1	13	1	37.6	1803	1	1	1	547.758	1093.5	2	1094.44	-0.9361	0	31.08	0.043	K	CCIVEDVSN	-			VA.5314.5314.2 File:~VA.raw~, NativeID:~controllerType=0 controllerNumber=1 scan=5314~
1	gene=TELCIR_02126	31	42251	29	1	13	1	37.6	1806	1	1	1	547.759	1093.5	2	1094.44	-0.9344	0	23.97	0.16	K	CCIVEDVSN	-			VA.5434.5434.2 File:~VA.raw~, NativeID:~controllerType=0 controllerNumber=1 scan=5434~
1	gene=TELCIR_02126	31	42251	29	1	13	1	37.6	1809	3	1	1	547.789	1093.56	2	1094.44	-0.8728	0	12.43	1	K	CCIVEDVSN	-			VA.5732.5732.2 File:~VA.raw~, NativeID:~controllerType=0 controllerNumber=1 scan=5732~
1	gene=TELCIR_02126	31	42251	29	1	13	1	37.6	4639	10	1	1	461.55	1381.63	3	1380.66	0.9688	0	10.21	2.7	R	AQTQAMFWNLR	K	Oxidation (M)	0.00000100000.0	VA.9074.9074.3 File:~VA.raw~, NativeID:~controllerType=0 controllerNumber=1 scan=9074~
1	gene=TELCIR_02126	31	42251	29	1	13	1	37.6	5122	1	1	1	719.465	1436.92	2	1437.78	-0.8641	1	13.17	0.56	R	GGSQSLAHVIRSAR	T			VA.14110.14110.2 File:~VA.raw~, NativeID:~controllerType=0 controllerNumber=1 scan=14110~
1	gene=TELCIR_02126	31	42251	29	1	13	1	37.6	5534	1	1	1	745.346	1488.68	2	1489.78	-1.1023	1	8.58	0.88	-	AFRSSPFTSVVHR	L			VA.10269.10269.2 File:~VA.raw~, NativeID:~controllerType=0 controllerNumber=1 scan=10269~
1	gene=TELCIR_02126	31	42251	29	1	13	1	37.6	5554	3	1	1	745.873	1489.73	2	1489.78	-0.0467	1	4.51	1.2	-	AFRSSPFTSVVHR	L			VA.11223.11223.2 File:~VA.raw~, NativeID:~controllerType=0 controllerNumber=1 scan=11223~
1	gene=TELCIR_02126	31	42251	29	1	13	1	37.6	5558	9	1	1	745.874	1489.73	2	1489.78	-0.0461	1	2.3	2.6	-	AFRSSPFTSVVHR	L			VA.11590.11590.2 File:~VA.raw~, NativeID:~controllerType=0 controllerNumber=1 scan=11590~
1	gene=TELCIR_02126	31	42251	29	1	13	1	37.6	5561	6	1	1	745.874	1489.73	2	1489.78	-0.046	1	5.77	1.7	-	AFRSSPFTSVVHR	L			VA.12552.12552.2 File:~VA.raw~, NativeID:~controllerType=0 controllerNumber=1 scan=12552~
1	gene=TELCIR_02126	31	42251	29	1	13	1	37.6	5562	2	1	1	745.874	1489.73	2	1489.78	-0.0459	1	11.4	0.62	-	AFRSSPFTSVVHR	L			VA.12385.12385.2 File:~VA.raw~, NativeID:~controllerType=0 controllerNumber=1 scan=12385~
1	gene=TELCIR_02126	31	42251	29	1	13	1	37.6	5563	7	1	1	745.874	1489.73	2	1489.78	-0.0458	1	5.83	1.9	-	AFRSSPFTSVVHR	L			VA.10728.10728.2 File:~VA.raw~, NativeID:~controllerType=0 controllerNumber=1 scan=10728~
1	gene=TELCIR_02126	31	42251	29	1	13	1	37.6	5565	9	1	1	745.874	1489.73	2	1489.78	-0.0458	1	1.32	3	-	AFRSSPFTSVVHR	L			VA.8593.8593.2 File:~VA.raw~, NativeID:~controllerType=0 controllerNumber=1 scan=8593~
1	gene=TELCIR_02126	31	42251	29	1	13	1	37.6	5567	3	1	1	745.874	1489.73	2	1489.78	-0.0456	1	4.74	1.8	-	AFRSSPFTSVVHR	L			VA.11949.11949.2 File:~VA.raw~, NativeID:~controllerType=0 controllerNumber=1 scan=11949~
1	gene=TELCIR_02126	31	42251	29	1	13	1	37.6	5572	5	1	1	745.874	1489.73	2	1489.78	-0.0455	1	6	1.4	-	AFRSSPFTSVVHR	L			VA.12032.12032.2 File:~VA.raw~, NativeID:~controllerType=0 controllerNumber=1 scan=12032~
1	gene=TELCIR_02126	31	42251	29	1	13	1	37.6	5574	4	1	1	745.874	1489.73	2	1489.78	-0.0455	1	5.31	2	-	AFRSSPFTSVVHR	L			VA.9157.9157.2 File:~VA.raw~, NativeID:~controllerType=0 controllerNumber=1 scan=9157~
1	gene=TELCIR_02126	31	42251	29	1	13	1	37.6	5577	9	1	1	745.874	1489.73	2	1489.78	-0.0454	1	2.75	3.2	-	AFRSSPFTSVVHR	L			VA.11864.11864.2 File:~VA.raw~, NativeID:~controllerType=0 controllerNumber=1 scan=11864~
1	gene=TELCIR_02126	31	42251	29	1	13	1	37.6	5579	7	1	1	745.874	1489.73	2	1489.78	-0.0453	1	3.43	2.4	-	AFRSSPFTSVVHR	L			VA.11044.11044.2 File:~VA.raw~, NativeID:~controllerType=0 controllerNumber=1 scan=11044~
1	gene=TELCIR_02126	31	42251	29	1	13	1	37.6	5582	9	1	1	745.874	1489.73	2	1489.78	-0.0451	1	1.37	7	-	AFRSSPFTSVVHR	L			VA.8685.8685.2 File:~VA.raw~, NativeID:~controllerType=0 controllerNumber=1 scan=8685~
1	gene=TELCIR_02126	31	42251	29	1	13	1	37.6	5598	7	1	1	745.875	1489.73	2	1489.78	-0.0444	1	3.09	2.5	-	AFRSSPFTSVVHR	L			VA.10837.10837.2 File:~VA.raw~, NativeID:~controllerType=0 controllerNumber=1 scan=10837~
1	gene=TELCIR_02126	31	42251	29	1	13	1	37.6	5602	7	1	1	745.875	1489.74	2	1489.78	-0.0438	1	1.3	4.8	-	AFRSSPFTSVVHR	L			VA.12173.12173.2 File:~VA.raw~, NativeID:~controllerType=0 controllerNumber=1 scan=12173~
1	gene=TELCIR_02126	31	42251	29	1	13	1	37.6	6866	8	1	1	848.923	1695.83	2	1695.78	0.051	0	5.25	4.7	R	GATSELTGGCVDMASLK	A			VA.6061.6061.2 File:~VA.raw~, NativeID:~controllerType=0 controllerNumber=1 scan=6061~
1	gene=TELCIR_02126	31	42251	29	1	13	1	37.6	7183	1	1	1	886.861	1771.71	2	1771.94	-0.2376	1	7.35	0.69	R	HHLGHTASRMIMLLR	F			VA.7258.7258.2 File:~VA.raw~, NativeID:~controllerType=0 controllerNumber=1 scan=7258~
1	gene=TELCIR_02126	31	42251	29	1	13	1	37.6	7612	4	1	1	633.983	1898.93	3	1900.04	-1.1087	1	11.05	2.7	R	EALRLSLSIVSFHICR	A			VA.7464.7464.3 File:~VA.raw~, NativeID:~controllerType=0 controllerNumber=1 scan=7464~
1	gene=TELCIR_02126	31	42251	29	1	13	1	37.6	7851	1	1	1	663.391	1987.15	3	1986.97	0.1834	1	3.83	0.87	K	THQFETSSTMQHLLRR	C	Oxidation (M)	0.0000000001000000.0	VA.11123.11123.3 File:~VA.raw~, NativeID:~controllerType=0 controllerNumber=1 scan=11123~
1	gene=TELCIR_02126	31	42251	29	1	13	1	37.6	9717	5	1	1	653.8	2611.17	4	2612.36	-1.1906	1	2.51	1.6	R	SVAIEPFDRLLSHLSCIVSTNAAL	-			VA.6795.6795.4 File:~VA.raw~, NativeID:~controllerType=0 controllerNumber=1 scan=6795~
1	gene=TELCIR_02126	31	42251	29	1	13	1	37.6	9784	1	1	1	882.841	2645.5	3	2645.3	0.2029	1	2.05	0.8	R	LSLSIVSFHICRASSQQMLHCR	R	Oxidation (M)	0.0000000000000000010000.0	VA.16634.16634.3 File:~VA.raw~, NativeID:~controllerType=0 controllerNumber=1 scan=16634~
1	gene=TELCIR_02126	31	42251	29	1	13	1	37.6	10299	1	1	1	1051.93	3152.76	3	3153.59	-0.83	1	0.37	0.97	-	AMAGLLARTSGSAAFSEAISTHPPVSSDVAPR	Y			VA.17128.17128.3 File:~VA.raw~, NativeID:~controllerType=0 controllerNumber=1 scan=17128~
1	gene=TELCIR_05866	30	356800	80	1	59	1	22.1	264	1	1	1	410.198	818.381	2	817.441	0.9407	1	8.91	0.98	R	STRGEIR	T			VA.8961.8961.2 File:~VA.raw~, NativeID:~controllerType=0 controllerNumber=1 scan=8961~
1	gene=TELCIR_05866	30	356800	80	1	59	1	22.1	343	7	1	1	419.293	836.572	2	837.471	-0.8983	1	11.55	1.3	R	KISYATR	-			VA.9284.9284.2 File:~VA.raw~, NativeID:~controllerType=0 controllerNumber=1 scan=9284~
1	gene=TELCIR_05866	30	356800	80	1	59	1	22.1	546	3	1	1	442.259	882.503	2	883.404	-0.9008	0	8.33	1.4	-	VGESSAPTH	-			VA.9946.9946.2 File:~VA.raw~, NativeID:~controllerType=0 controllerNumber=1 scan=9946~
1	gene=TELCIR_05866	30	356800	80	1	59	1	22.1	716	8	1	1	464.25	926.485	2	926.566	-0.0814	1	11.48	2.5	K	RAVLEIAR	V			VA.5770.5770.2 File:~VA.raw~, NativeID:~controllerType=0 controllerNumber=1 scan=5770~
1	gene=TELCIR_05866	30	356800	80	1	59	1	22.1	974	2	1	1	487.299	972.583	2	973.429	-0.8457	0	7.96	1.1	K	NPAGEAQCK	A			VA.10688.10688.2 File:~VA.raw~, NativeID:~controllerType=0 controllerNumber=1 scan=10688~
1	gene=TELCIR_05866	30	356800	80	1	59	1	22.1	1089	1	1	1	495.316	988.617	2	987.51	1.1069	1	16.31	0.54	R	ARTNTSPNK	A			VA.15710.15710.2 File:~VA.raw~, NativeID:~controllerType=0 controllerNumber=1 scan=15710~
1	gene=TELCIR_05866	30	356800	80	1	59	1	22.1	1195	4	1	1	503.236	1004.46	2	1004.58	-0.1188	1	22.67	3.8	R	ILEFTRAR	L			VA.3858.3858.2 File:~VA.raw~, NativeID:~controllerType=0 controllerNumber=1 scan=3858~
1	gene=TELCIR_05866	30	356800	80	1	59	1	22.1	1241	9	1	1	507.782	1013.55	2	1013.62	-0.0745	1	19.06	6.3	R	GVLTEVRLK	V			VA.5035.5035.2 File:~VA.raw~, NativeID:~controllerType=0 controllerNumber=1 scan=5035~
1	gene=TELCIR_05866	30	356800	80	1	59	1	22.1	1427	9	1	1	523.303	1044.59	2	1044.67	-0.078	1	5.2	2.6	K	ARLILSLFI	-			VA.9554.9554.2 File:~VA.raw~, NativeID:~controllerType=0 controllerNumber=1 scan=9554~
1	gene=TELCIR_05866	30	356800	80	1	59	1	22.1	1592	7	1	1	534.294	1066.57	2	1066.45	0.1268	1	5	1.4	R	STCQGRSNSA	-			VA.10141.10141.2 File:~VA.raw~, NativeID:~controllerType=0 controllerNumber=1 scan=10141~
1	gene=TELCIR_05866	30	356800	80	1	59	1	22.1	1660	5	1	1	539.265	1076.52	2	1076.52	-0.0057	0	7.21	1.7	R	AGASGSGSLGASR	I			VA.4345.4345.2 File:~VA.raw~, NativeID:~controllerType=0 controllerNumber=1 scan=4345~
1	gene=TELCIR_05866	30	356800	80	1	59	1	22.1	1672	1	1	1	539.365	1076.72	2	1076.52	0.1951	0	16.75	0.44	R	AGASGSGSLGASR	I			VA.14953.14953.2 File:~VA.raw~, NativeID:~controllerType=0 controllerNumber=1 scan=14953~
1	gene=TELCIR_05866	30	356800	80	1	59	1	22.1	1674	8	1	1	539.366	1076.72	2	1076.52	0.1957	0	7.46	2.2	R	AGASGSGSLGASR	I			VA.14917.14917.2 File:~VA.raw~, NativeID:~controllerType=0 controllerNumber=1 scan=14917~
1	gene=TELCIR_05866	30	356800	80	1	59	1	22.1	1687	10	1	1	540.329	1078.64	2	1078.49	0.1577	0	11.28	0.88	R	CFSQSPTPR	Q			VA.10243.10243.2 File:~VA.raw~, NativeID:~controllerType=0 controllerNumber=1 scan=10243~
1	gene=TELCIR_05866	30	356800	80	1	59	1	22.1	1703	2	1	1	541.279	1080.54	2	1081.46	-0.9133	1	9.42	1.2	-	RSSGSGMDNR	F	Oxidation (M)	0.0000001000.0	VA.4641.4641.2 File:~VA.raw~, NativeID:~controllerType=0 controllerNumber=1 scan=4641~
1	gene=TELCIR_05866	30	356800	80	1	59	1	22.1	1716	10	1	1	542.764	1083.51	2	1082.68	0.8318	1	1.96	3.6	R	KILQAKPSAK	L			VA.6264.6264.2 File:~VA.raw~, NativeID:~controllerType=0 controllerNumber=1 scan=6264~
1	gene=TELCIR_05866	30	356800	80	1	59	1	22.1	1852	6	1	1	550.733	1099.45	2	1100.55	-1.1028	0	6.69	1.3	K	VTPVNDPTMK	V			VA.5395.5395.2 File:~VA.raw~, NativeID:~controllerType=0 controllerNumber=1 scan=5395~
1	gene=TELCIR_05866	30	356800	80	1	59	1	22.1	1933	1	1	1	555.251	1108.49	2	1108.62	-0.1368	0	16.43	0.18	R	APLLVNQNQL	-			VA.4463.4463.2 File:~VA.raw~, NativeID:~controllerType=0 controllerNumber=1 scan=4463~
1	gene=TELCIR_05866	30	356800	80	1	59	1	22.1	1934	2	1	1	555.251	1108.49	2	1108.62	-0.1366	0	8.03	1.2	R	APLLVNQNQL	-			VA.4352.4352.2 File:~VA.raw~, NativeID:~controllerType=0 controllerNumber=1 scan=4352~
1	gene=TELCIR_05866	30	356800	80	1	59	1	22.1	1935	1	1	1	555.26	1108.51	2	1108.62	-0.1177	0	30.28	0.037	R	APLLVNQNQL	-			VA.4020.4020.2 File:~VA.raw~, NativeID:~controllerType=0 controllerNumber=1 scan=4020~
1	gene=TELCIR_05866	30	356800	80	1	59	1	22.1	1937	8	1	1	555.743	1109.47	2	1108.62	0.8479	0	3.56	3.4	R	APLLVNQNQL	-			VA.4949.4949.2 File:~VA.raw~, NativeID:~controllerType=0 controllerNumber=1 scan=4949~
1	gene=TELCIR_05866	30	356800	80	1	59	1	22.1	1939	1	1	1	555.752	1109.49	2	1108.62	0.8662	0	7.16	0.78	R	APLLVNQNQL	-			VA.5039.5039.2 File:~VA.raw~, NativeID:~controllerType=0 controllerNumber=1 scan=5039~
1	gene=TELCIR_05866	30	356800	80	1	59	1	22.1	1962	1	1	1	558.324	1114.63	2	1115.52	-0.8891	0	6.67	0.6	K	DGHPLHNGNR	F			VA.11314.11314.2 File:~VA.raw~, NativeID:~controllerType=0 controllerNumber=1 scan=11314~
1	gene=TELCIR_05866	30	356800	80	1	59	1	22.1	2025	1	1	1	562.343	1122.67	2	1121.66	1.015	1	6.81	0.82	-	KLPSQSPLPR	L			VA.9944.9944.2 File:~VA.raw~, NativeID:~controllerType=0 controllerNumber=1 scan=9944~
1	gene=TELCIR_05866	30	356800	80	1	59	1	22.1	2147	9	1	1	568.283	1134.55	2	1134.57	-0.0179	1	11.61	4.2	R	AARMVDESLK	M	Oxidation (M)	0.0001000000.0	VA.9325.9325.2 File:~VA.raw~, NativeID:~controllerType=0 controllerNumber=1 scan=9325~
1	gene=TELCIR_05866	30	356800	80	1	59	1	22.1	2548	1	1	1	589.311	1176.61	2	1175.59	1.0186	1	13.5	0.96	K	LSHTSSKSSSR	R			VA.9969.9969.2 File:~VA.raw~, NativeID:~controllerType=0 controllerNumber=1 scan=9969~
1	gene=TELCIR_05866	30	356800	80	1	59	1	22.1	2708	2	1	1	598.259	1194.5	2	1195.52	-1.0186	1	9.33	1.2	K	CAGWNSMRSK	D			VA.8436.8436.2 File:~VA.raw~, NativeID:~controllerType=0 controllerNumber=1 scan=8436~
1	gene=TELCIR_05866	30	356800	80	1	59	1	22.1	2911	2	1	1	608.759	1215.5	2	1216.53	-1.0263	0	9.01	1.2	K	VEHWAESMGR	C	Oxidation (M)	0.0000000100.0	VA.4435.4435.2 File:~VA.raw~, NativeID:~controllerType=0 controllerNumber=1 scan=4435~
1	gene=TELCIR_05866	30	356800	80	1	59	1	22.1	3049	10	1	1	614.386	1226.76	2	1226.72	0.0327	1	2.79	2.2	R	LIGSLLRYHR	M			VA.14381.14381.2 File:~VA.raw~, NativeID:~controllerType=0 controllerNumber=1 scan=14381~
1	gene=TELCIR_05866	30	356800	80	1	59	1	22.1	3058	7	1	1	614.387	1226.76	2	1226.72	0.0347	1	4.41	1.9	R	LIGSLLRYHR	M			VA.14193.14193.2 File:~VA.raw~, NativeID:~controllerType=0 controllerNumber=1 scan=14193~
1	gene=TELCIR_05866	30	356800	80	1	59	1	22.1	3060	7	1	1	614.513	1227.01	2	1226.72	0.2872	1	5.53	2.4	R	LIGSLLRYHR	M			VA.14984.14984.2 File:~VA.raw~, NativeID:~controllerType=0 controllerNumber=1 scan=14984~
1	gene=TELCIR_05866	30	356800	80	1	59	1	22.1	3166	8	1	1	618.904	1235.79	2	1236.73	-0.9366	1	5.9	2	R	GHTGVLASIVRK	R			VA.14741.14741.2 File:~VA.raw~, NativeID:~controllerType=0 controllerNumber=1 scan=14741~
1	gene=TELCIR_05866	30	356800	80	1	59	1	22.1	3169	7	1	1	618.995	1235.97	2	1236.73	-0.7555	1	7.77	1.6	R	GHTGVLASIVRK	R			VA.15409.15409.2 File:~VA.raw~, NativeID:~controllerType=0 controllerNumber=1 scan=15409~
1	gene=TELCIR_05866	30	356800	80	1	59	1	22.1	3173	1	1	1	618.995	1235.98	2	1236.73	-0.7552	1	13.56	0.8	R	GHTGVLASIVRK	R			VA.15368.15368.2 File:~VA.raw~, NativeID:~controllerType=0 controllerNumber=1 scan=15368~
1	gene=TELCIR_05866	30	356800	80	1	59	1	22.1	3176	4	1	1	618.995	1235.98	2	1236.73	-0.7548	1	6.64	1.3	R	GHTGVLASIVRK	R			VA.15175.15175.2 File:~VA.raw~, NativeID:~controllerType=0 controllerNumber=1 scan=15175~
1	gene=TELCIR_05866	30	356800	80	1	59	1	22.1	3183	8	1	1	618.995	1235.98	2	1236.73	-0.7537	1	6.52	2.8	R	GHTGVLASIVRK	R			VA.15590.15590.2 File:~VA.raw~, NativeID:~controllerType=0 controllerNumber=1 scan=15590~
1	gene=TELCIR_05866	30	356800	80	1	59	1	22.1	3188	10	1	1	619.369	1236.72	2	1236.73	-0.006	1	4.07	2.3	R	GHTGVLASIVRK	R			VA.11232.11232.2 File:~VA.raw~, NativeID:~controllerType=0 controllerNumber=1 scan=11232~
1	gene=TELCIR_05866	30	356800	80	1	59	1	22.1	3798	1	1	1	650.451	1298.89	2	1298.81	0.0769	1	9.83	0.93	R	LKVVLMAAVSLR	-			VA.15902.15902.2 File:~VA.raw~, NativeID:~controllerType=0 controllerNumber=1 scan=15902~
1	gene=TELCIR_05866	30	356800	80	1	59	1	22.1	3828	4	1	1	652.377	1302.74	2	1301.67	1.069	1	7.62	1.3	R	MMRSLGLHVSR	V	Oxidation (M)	0.10000000000.0	VA.12547.12547.2 File:~VA.raw~, NativeID:~controllerType=0 controllerNumber=1 scan=12547~
1	gene=TELCIR_05866	30	356800	80	1	59	1	22.1	4014	9	1	1	659.288	1316.56	2	1317.49	-0.9278	1	5.67	2.8	-	RCCISSCDFN	-			VA.7223.7223.2 File:~VA.raw~, NativeID:~controllerType=0 controllerNumber=1 scan=7223~
1	gene=TELCIR_05866	30	356800	80	1	59	1	22.1	4019	4	1	1	659.784	1317.55	2	1317.66	-0.1101	1	4.82	1.1	R	MMRSLGLHVSR	V	2 Oxidation (M)	0.11000000000.0	VA.9280.9280.2 File:~VA.raw~, NativeID:~controllerType=0 controllerNumber=1 scan=9280~
1	gene=TELCIR_05866	30	356800	80	1	59	1	22.1	4118	1	1	1	664.462	1326.91	2	1326.75	0.1581	1	12.83	0.48	R	ARGLHFTLAVSR	N			VA.15909.15909.2 File:~VA.raw~, NativeID:~controllerType=0 controllerNumber=1 scan=15909~
1	gene=TELCIR_05866	30	356800	80	1	59	1	22.1	4252	10	1	1	673.785	1345.56	2	1345.71	-0.1512	1	6.6	4.3	-	IRAGASGSGSLGASR	I			VA.4064.4064.2 File:~VA.raw~, NativeID:~controllerType=0 controllerNumber=1 scan=4064~
1	gene=TELCIR_05866	30	356800	80	1	59	1	22.1	4393	2	1	1	679.843	1357.67	2	1358.63	-0.9608	1	15.4	1.2	R	SPCIRCELPEV	-			VA.7159.7159.2 File:~VA.raw~, NativeID:~controllerType=0 controllerNumber=1 scan=7159~
1	gene=TELCIR_05866	30	356800	80	1	59	1	22.1	4394	1	1	1	679.851	1357.69	2	1358.63	-0.945	1	17.62	0.24	R	SPCIRCELPEV	-			VA.7133.7133.2 File:~VA.raw~, NativeID:~controllerType=0 controllerNumber=1 scan=7133~
1	gene=TELCIR_05866	30	356800	80	1	59	1	22.1	4497	7	1	1	684.899	1367.78	2	1368.7	-0.9167	0	3.49	2.4	R	STASSGPSIPPNVR	L			VA.11675.11675.2 File:~VA.raw~, NativeID:~controllerType=0 controllerNumber=1 scan=11675~
1	gene=TELCIR_05866	30	356800	80	1	59	1	22.1	4854	1	1	1	469.904	1406.69	3	1407.82	-1.135	0	12.18	0.62	R	ILKPWISTHVSK	H			VA.10904.10904.3 File:~VA.raw~, NativeID:~controllerType=0 controllerNumber=1 scan=10904~
1	gene=TELCIR_05866	30	356800	80	1	59	1	22.1	4866	9	1	1	470.528	1408.56	3	1407.82	0.738	0	4.52	3.5	R	ILKPWISTHVSK	H			VA.5604.5604.3 File:~VA.raw~, NativeID:~controllerType=0 controllerNumber=1 scan=5604~
1	gene=TELCIR_05866	30	356800	80	1	59	1	22.1	4939	3	1	1	709.461	1416.91	2	1417.85	-0.9412	1	9.91	3.6	K	SIFLCLVALRVK	V			VA.12628.12628.2 File:~VA.raw~, NativeID:~controllerType=0 controllerNumber=1 scan=12628~
1	gene=TELCIR_05866	30	356800	80	1	59	1	22.1	5118	2	1	1	719.448	1436.88	2	1437.74	-0.8545	0	6.72	1.2	-	RPSTISVSWYSR	S			VA.14158.14158.2 File:~VA.raw~, NativeID:~controllerType=0 controllerNumber=1 scan=14158~
1	gene=TELCIR_05866	30	356800	80	1	59	1	22.1	5348	1	1	1	734.84	1467.67	2	1466.88	0.7837	1	11.36	0.77	R	TIQLSLLGRLLGSP	-			VA.6443.6443.2 File:~VA.raw~, NativeID:~controllerType=0 controllerNumber=1 scan=6443~
1	gene=TELCIR_05866	30	356800	80	1	59	1	22.1	5367	5	1	1	735.855	1469.7	2	1469.76	-0.0666	1	7.49	1.1	R	LFISNSPQPSRQP	-			VA.11808.11808.2 File:~VA.raw~, NativeID:~controllerType=0 controllerNumber=1 scan=11808~
1	gene=TELCIR_05866	30	356800	80	1	59	1	22.1	5657	8	1	1	747.876	1493.74	2	1493.8	-0.0566	1	5.19	3.2	R	VQEIENRRPPEK	V			VA.11211.11211.2 File:~VA.raw~, NativeID:~controllerType=0 controllerNumber=1 scan=11211~
1	gene=TELCIR_05866	30	356800	80	1	59	1	22.1	5757	3	1	1	754.794	1507.57	2	1506.84	0.7349	1	8.21	1.5	K	AKVCIWIVLYSR	S			VA.12206.12206.2 File:~VA.raw~, NativeID:~controllerType=0 controllerNumber=1 scan=12206~
1	gene=TELCIR_05866	30	356800	80	1	59	1	22.1	5798	9	1	1	757.483	1512.95	2	1512.72	0.2351	0	3.83	1.4	K	LAENPGTGSTENPAR	R			VA.12991.12991.2 File:~VA.raw~, NativeID:~controllerType=0 controllerNumber=1 scan=12991~
1	gene=TELCIR_05866	30	356800	80	1	59	1	22.1	5957	2	1	1	383.95	1531.77	4	1531.74	0.0303	1	25.39	0.92	R	QIMAEDSTARGPTR	T			VA.3439.3439.4 File:~VA.raw~, NativeID:~controllerType=0 controllerNumber=1 scan=3439~
1	gene=TELCIR_05866	30	356800	80	1	59	1	22.1	6181	3	1	1	784.455	1566.9	2	1565.88	1.0179	1	2.91	1.3	-	TSVVRSQLEVAAIPP	-			VA.12574.12574.2 File:~VA.raw~, NativeID:~controllerType=0 controllerNumber=1 scan=12574~
1	gene=TELCIR_05866	30	356800	80	1	59	1	22.1	6341	1	1	1	798.883	1595.75	2	1594.84	0.9153	1	9.63	0.35	R	ALSRSFADAPFTSII	-			VA.7588.7588.2 File:~VA.raw~, NativeID:~controllerType=0 controllerNumber=1 scan=7588~
1	gene=TELCIR_05866	30	356800	80	1	59	1	22.1	6941	6	1	1	855.89	1709.77	2	1709.92	-0.1585	1	6.92	1.4	R	NSVVINVMARVDLHK	Y	Oxidation (M)	0.000000010000000.0	VA.12079.12079.2 File:~VA.raw~, NativeID:~controllerType=0 controllerNumber=1 scan=12079~
1	gene=TELCIR_05866	30	356800	80	1	59	1	22.1	7051	4	1	1	868.691	1735.37	2	1734.82	0.5492	1	0.94	2.2	K	SPCRMVPQWQTTTK	R	Oxidation (M)	0.00001000000000.0	VA.17301.17301.2 File:~VA.raw~, NativeID:~controllerType=0 controllerNumber=1 scan=17301~
1	gene=TELCIR_05866	30	356800	80	1	59	1	22.1	7180	3	1	1	885.928	1769.84	2	1769.87	-0.032	1	2.26	1.2	-	MVRERPPTNNWQSR	E			VA.4689.4689.2 File:~VA.raw~, NativeID:~controllerType=0 controllerNumber=1 scan=4689~
1	gene=TELCIR_05866	30	356800	80	1	59	1	22.1	7318	5	1	1	603.346	1807.01	3	1807.91	-0.893	0	3.94	3.5	K	TVAPIPWWHAMNLEK	H	Oxidation (M)	0.000000000010000.0	VA.11051.11051.3 File:~VA.raw~, NativeID:~controllerType=0 controllerNumber=1 scan=11051~
1	gene=TELCIR_05866	30	356800	80	1	59	1	22.1	7320	7	1	1	603.346	1807.02	3	1807.91	-0.8928	0	3.51	5.7	K	TVAPIPWWHAMNLEK	H	Oxidation (M)	0.000000000010000.0	VA.10956.10956.3 File:~VA.raw~, NativeID:~controllerType=0 controllerNumber=1 scan=10956~
1	gene=TELCIR_05866	30	356800	80	1	59	1	22.1	7325	6	1	1	603.346	1807.02	3	1807.91	-0.8921	0	5.48	1.7	K	TVAPIPWWHAMNLEK	H	Oxidation (M)	0.000000000010000.0	VA.10690.10690.3 File:~VA.raw~, NativeID:~controllerType=0 controllerNumber=1 scan=10690~
1	gene=TELCIR_05866	30	356800	80	1	59	1	22.1	7487	3	1	1	618.682	1853.02	3	1853.82	-0.7993	1	9.7	1.3	R	GSWQCSSSGSIHSYRR	S			VA.9311.9311.3 File:~VA.raw~, NativeID:~controllerType=0 controllerNumber=1 scan=9311~
1	gene=TELCIR_05866	30	356800	80	1	59	1	22.1	7879	4	1	1	999.403	1996.79	2	1997.96	-1.1655	1	1.15	1.5	R	NSSTAGGRSQHGRPMVQGR	S	Oxidation (M)	0.0000000000000010000.0	VA.10024.10024.2 File:~VA.raw~, NativeID:~controllerType=0 controllerNumber=1 scan=10024~
1	gene=TELCIR_05866	30	356800	80	1	59	1	22.1	8287	1	1	1	1082.03	2162.05	2	2162.05	-0.0009	0	4.9	0.87	K	TINDFGWVIMDINQVEPR	D	Oxidation (M)	0.000000000100000000.0	VA.13169.13169.2 File:~VA.raw~, NativeID:~controllerType=0 controllerNumber=1 scan=13169~
1	gene=TELCIR_05866	30	356800	80	1	59	1	22.1	8416	7	1	1	1082.53	2163.05	2	2162.05	1.0015	0	0.04	2.7	K	TINDFGWVIMDINQVEPR	D	Oxidation (M)	0.000000000100000000.0	VA.12944.12944.2 File:~VA.raw~, NativeID:~controllerType=0 controllerNumber=1 scan=12944~
1	gene=TELCIR_05866	30	356800	80	1	59	1	22.1	8500	4	1	1	1095.04	2188.06	2	2189.06	-0.9983	0	3.27	2.5	R	AGTSTSFGGVANFLNLIAMMR	-	2 Oxidation (M)	0.000000000000000000110.0	VA.7691.7691.2 File:~VA.raw~, NativeID:~controllerType=0 controllerNumber=1 scan=7691~
1	gene=TELCIR_05866	30	356800	80	1	59	1	22.1	8550	7	1	1	735.008	2202	3	2203.14	-1.1336	1	2.97	4.4	R	ALHWAAPFGFRITIWYSPA	-			VA.5839.5839.3 File:~VA.raw~, NativeID:~controllerType=0 controllerNumber=1 scan=5839~
1	gene=TELCIR_05866	30	356800	80	1	59	1	22.1	8795	6	1	1	758.719	2273.13	3	2272.21	0.9276	1	7.58	4.1	-	RVGMGIVVSSAELWACPLALK	S	Oxidation (M)	0.000100000000000000000.0	VA.7196.7196.3 File:~VA.raw~, NativeID:~controllerType=0 controllerNumber=1 scan=7196~
1	gene=TELCIR_05866	30	356800	80	1	59	1	22.1	9304	7	1	1	798.058	2391.15	3	2391.24	-0.085	1	5.22	2.6	R	FESGLEVDWLAFLNAFHRLK	L			VA.7275.7275.3 File:~VA.raw~, NativeID:~controllerType=0 controllerNumber=1 scan=7275~
1	gene=TELCIR_05866	30	356800	80	1	59	1	22.1	9461	9	1	1	837.762	2510.26	3	2511.29	-1.0235	1	2.25	4.6	-	WANHTIKVDGFSNVDLANILER	F			VA.10049.10049.3 File:~VA.raw~, NativeID:~controllerType=0 controllerNumber=1 scan=10049~
1	gene=TELCIR_05866	30	356800	80	1	59	1	22.1	9556	2	1	1	1276.11	2550.21	2	2551.21	-1.0007	1	2.69	1.1	R	GSPPMTLYQLGYWPQPCTRQR	L	Oxidation (M)	0.000010000000000000000.0	VA.8595.8595.2 File:~VA.raw~, NativeID:~controllerType=0 controllerNumber=1 scan=8595~
1	gene=TELCIR_05866	30	356800	80	1	59	1	22.1	9558	2	1	1	1276.11	2550.21	2	2551.21	-0.9968	1	2.65	1	R	GSPPMTLYQLGYWPQPCTRQR	L	Oxidation (M)	0.000010000000000000000.0	VA.8713.8713.2 File:~VA.raw~, NativeID:~controllerType=0 controllerNumber=1 scan=8713~
1	gene=TELCIR_05866	30	356800	80	1	59	1	22.1	9565	7	1	1	851.082	2550.23	3	2551.21	-0.9843	1	2.38	2.7	R	GSPPMTLYQLGYWPQPCTRQR	L	Oxidation (M)	0.000010000000000000000.0	VA.11715.11715.3 File:~VA.raw~, NativeID:~controllerType=0 controllerNumber=1 scan=11715~
1	gene=TELCIR_05866	30	356800	80	1	59	1	22.1	9662	4	1	1	648.335	2589.31	4	2589.25	0.0627	1	4.86	1.1	R	NLGTMSCLAWLYWISRTSSTSR	S			VA.6708.6708.4 File:~VA.raw~, NativeID:~controllerType=0 controllerNumber=1 scan=6708~
1	gene=TELCIR_05866	30	356800	80	1	59	1	22.1	10164	7	1	1	1001.47	3001.39	3	3002.35	-0.9548	1	1.75	2	-	VSNRQNSPSATPMFCSGDLNTGASFLASS	-			VA.7716.7716.3 File:~VA.raw~, NativeID:~controllerType=0 controllerNumber=1 scan=7716~
1	gene=TELCIR_05866	30	356800	80	1	59	1	22.1	10768	2	1	1	1026.22	4100.84	4	4100.99	-0.1455	1	2.4	1	-	IGLMNFGAAFGAGSTSSILGLGASISWIRAQDSACCVSPR	I	Oxidation (M)	0.0001000000000000000000000000000000000000.0	VA.7443.7443.4 File:~VA.raw~, NativeID:~controllerType=0 controllerNumber=1 scan=7443~
1	gene=TELCIR_05866	30	356800	80	1	59	1	22.1	10809	7	1	1	1442.37	4324.1	3	4325.22	-1.1177	1	3.86	1.5	-	CSVHASVPSTISAMLVWSSFMSIQKILAPTYVGLPTTSVK	R	2 Oxidation (M)	0.0000000000000100000010000000000000000000.0	VA.7172.7172.3 File:~VA.raw~, NativeID:~controllerType=0 controllerNumber=1 scan=7172~
1	gene=TELCIR_23674	30	6574	4	1	2	1	50	2744	4	1	1	600.333	1198.65	2	1197.6	1.0556	0	6.18	1.3	K	CFHHTLLASL	-			VA.10570.10570.2 File:~VA.raw~, NativeID:~controllerType=0 controllerNumber=1 scan=10570~
1	gene=TELCIR_23674	30	6574	4	1	2	1	50	2745	1	1	1	600.333	1198.65	2	1197.6	1.0559	0	30.25	0.029	K	CFHHTLLASL	-			VA.10791.10791.2 File:~VA.raw~, NativeID:~controllerType=0 controllerNumber=1 scan=10791~
1	gene=TELCIR_23674	30	6574	4	1	2	1	50	8540	1	0	1	1101	2199.99	2	2201.01	-1.0182	0	5.6	0.99	K	DSQAMCDGSILVDIHGQVEK	I			VA.7200.7200.2 File:~VA.raw~, NativeID:~controllerType=0 controllerNumber=1 scan=7200~
1	gene=TELCIR_23674	30	6574	4	1	2	1	50	8595	4	1	1	1109.05	2216.1	2	2217	-0.9089	0	2.71	1.2	K	DSQAMCDGSILVDIHGQVEK	I	Oxidation (M)	0.00001000000000000000.0	VA.8406.8406.2 File:~VA.raw~, NativeID:~controllerType=0 controllerNumber=1 scan=8406~
1	gene=TELCIR_05008	30	63066	12	1	12	1	29.7	370	1	1	1	421.734	841.454	2	841.502	-0.0486	0	19.04	0.92	R	IDQVVLR	R			VA.3896.3896.2 File:~VA.raw~, NativeID:~controllerType=0 controllerNumber=1 scan=3896~
1	gene=TELCIR_05008	30	63066	12	1	12	1	29.7	1712	7	1	1	542.44	1082.87	2	1083.57	-0.7018	1	3.24	1.9	K	LEPTPESRR	L			VA.14842.14842.2 File:~VA.raw~, NativeID:~controllerType=0 controllerNumber=1 scan=14842~
1	gene=TELCIR_05008	30	63066	12	1	12	1	29.7	1858	4	1	1	551.226	1100.44	2	1101.55	-1.117	1	8.62	2	-	GCCRAPIIR	M			VA.4211.4211.2 File:~VA.raw~, NativeID:~controllerType=0 controllerNumber=1 scan=4211~
1	gene=TELCIR_05008	30	63066	12	1	12	1	29.7	3865	6	1	1	436.889	1307.64	3	1306.63	1.0102	0	11.84	3.1	K	AGLSQPMTAFER	I			VA.3420.3420.3 File:~VA.raw~, NativeID:~controllerType=0 controllerNumber=1 scan=3420~
1	gene=TELCIR_05008	30	63066	12	1	12	1	29.7	4176	8	1	1	668.324	1334.63	2	1335.66	-1.0296	0	4.5	2.2	R	QNVSSNVLSSSSK	A			VA.10383.10383.2 File:~VA.raw~, NativeID:~controllerType=0 controllerNumber=1 scan=10383~
1	gene=TELCIR_05008	30	63066	12	1	12	1	29.7	6017	1	1	1	770.858	1539.7	2	1539.72	-0.0159	1	30.14	0.017	R	YDVTGGRLAGCCLV	-			VA.12128.12128.2 File:~VA.raw~, NativeID:~controllerType=0 controllerNumber=1 scan=12128~
1	gene=TELCIR_05008	30	63066	12	1	12	1	29.7	6582	2	1	1	820.793	1639.57	2	1638.81	0.7576	1	3.41	1.1	R	ADPRISSIVIHGCGTG	-			VA.5967.5967.2 File:~VA.raw~, NativeID:~controllerType=0 controllerNumber=1 scan=5967~
1	gene=TELCIR_05008	30	63066	12	1	12	1	29.7	8525	4	1	1	732.373	2194.1	3	2194.18	-0.0845	1	7.91	3.3	R	TILVLCVGVLAVRNHSQCR	Q			VA.7347.7347.3 File:~VA.raw~, NativeID:~controllerType=0 controllerNumber=1 scan=7347~
1	gene=TELCIR_05008	30	63066	12	1	12	1	29.7	8680	6	1	1	561.542	2242.14	4	2242.12	0.0252	0	7.83	3.3	R	NNIDEGEGAIGMTLLVVGSPAAV	-	Oxidation (M)	0.00000000000100000000000.0	VA.5677.5677.4 File:~VA.raw~, NativeID:~controllerType=0 controllerNumber=1 scan=5677~
1	gene=TELCIR_05008	30	63066	12	1	12	1	29.7	9324	5	1	1	802.083	2403.23	3	2404.03	-0.808	1	10.29	3	R	SGFTSSSLSSTEHVESMRDHAH	-	Oxidation (M)	0.0000000000000000100000.0	VA.6945.6945.3 File:~VA.raw~, NativeID:~controllerType=0 controllerNumber=1 scan=6945~
1	gene=TELCIR_05008	30	63066	12	1	12	1	29.7	9463	1	1	1	838.181	2511.52	3	2510.36	1.1636	1	1.9	0.91	-	LYASNVNWKTSFLIELSVLWK	A			VA.17669.17669.3 File:~VA.raw~, NativeID:~controllerType=0 controllerNumber=1 scan=17669~
1	gene=TELCIR_05008	30	63066	12	1	12	1	29.7	10156	1	1	1	999.503	2995.49	3	2994.4	1.0844	1	7.92	0.64	K	CVTRTLANEVVDNSSGMMIVPNATEMR	H			VA.9274.9274.3 File:~VA.raw~, NativeID:~controllerType=0 controllerNumber=1 scan=9274~
1	gene=TELCIR_12204	30	54623	8	1	6	1	15.6	340	1	1	1	419.208	836.402	2	836.403	-0.0012	0	30.03	0.044	K	LAFDESR	Q			VA.4722.4722.2 File:~VA.raw~, NativeID:~controllerType=0 controllerNumber=1 scan=4722~
1	gene=TELCIR_12204	30	54623	8	1	6	1	15.6	854	2	1	1	474.76	947.506	2	947.486	0.0204	1	14.11	1.3	K	RQDGTMLK	H			VA.3686.3686.2 File:~VA.raw~, NativeID:~controllerType=0 controllerNumber=1 scan=3686~
1	gene=TELCIR_12204	30	54623	8	1	6	1	15.6	856	1	0	1	474.779	947.543	2	947.486	0.057	1	22.05	0.66	K	RQDGTMLK	H			VA.7673.7673.2 File:~VA.raw~, NativeID:~controllerType=0 controllerNumber=1 scan=7673~
1	gene=TELCIR_12204	30	54623	8	1	6	1	15.6	1790	5	1	1	546.806	1091.6	2	1091.52	0.0749	0	20.34	1.7	R	LASAVVCCGR	G			VA.6164.6164.2 File:~VA.raw~, NativeID:~controllerType=0 controllerNumber=1 scan=6164~
1	gene=TELCIR_12204	30	54623	8	1	6	1	15.6	5855	5	1	1	761.861	1521.71	2	1522.75	-1.0399	1	6.1	3.5	R	LQGCRWTQFATR	R			VA.6459.6459.2 File:~VA.raw~, NativeID:~controllerType=0 controllerNumber=1 scan=6459~
1	gene=TELCIR_12204	30	54623	8	1	6	1	15.6	5857	8	1	1	761.869	1521.72	2	1522.75	-1.0232	1	5.48	3.1	R	LQGCRWTQFATR	R			VA.5819.5819.2 File:~VA.raw~, NativeID:~controllerType=0 controllerNumber=1 scan=5819~
1	gene=TELCIR_12204	30	54623	8	1	6	1	15.6	7983	1	1	1	679.65	2035.93	3	2036.97	-1.0388	1	4.53	0.97	-	SRILLDFNQMCDLANDL	-			VA.8083.8083.3 File:~VA.raw~, NativeID:~controllerType=0 controllerNumber=1 scan=8083~
1	gene=TELCIR_12204	30	54623	8	1	6	1	15.6	9461	8	0	1	837.762	2510.26	3	2511.22	-0.9588	1	3.2	3.7	R	CHNSHLLMPDILPHRTSSQPR	F	Oxidation (M)	0.000000010000000000000.0	VA.10049.10049.3 File:~VA.raw~, NativeID:~controllerType=0 controllerNumber=1 scan=10049~
1	gene=TELCIR_10325	30	13536	21	1	3	1	45.1	5369	2	1	1	735.895	1469.78	2	1470.71	-0.9383	1	8.59	1.2	R	YNDNGSGPKFILF	-			VA.12249.12249.2 File:~VA.raw~, NativeID:~controllerType=0 controllerNumber=1 scan=12249~
1	gene=TELCIR_10325	30	13536	21	1	3	1	45.1	5370	4	1	1	735.896	1469.78	2	1470.71	-0.937	1	6.24	2.8	R	YNDNGSGPKFILF	-			VA.12325.12325.2 File:~VA.raw~, NativeID:~controllerType=0 controllerNumber=1 scan=12325~
1	gene=TELCIR_10325	30	13536	21	1	3	1	45.1	5371	10	1	1	735.916	1469.82	2	1470.71	-0.8976	1	2.12	2.8	R	YNDNGSGPKFILF	-			VA.10528.10528.2 File:~VA.raw~, NativeID:~controllerType=0 controllerNumber=1 scan=10528~
1	gene=TELCIR_10325	30	13536	21	1	3	1	45.1	5374	2	1	1	736.346	1470.68	2	1470.71	-0.0378	1	7.38	0.51	R	YNDNGSGPKFILF	-			VA.10431.10431.2 File:~VA.raw~, NativeID:~controllerType=0 controllerNumber=1 scan=10431~
1	gene=TELCIR_10325	30	13536	21	1	3	1	45.1	5378	6	1	1	736.347	1470.68	2	1470.71	-0.0352	1	5.37	3.2	R	YNDNGSGPKFILF	-			VA.9226.9226.2 File:~VA.raw~, NativeID:~controllerType=0 controllerNumber=1 scan=9226~
1	gene=TELCIR_10325	30	13536	21	1	3	1	45.1	5379	1	1	1	736.347	1470.68	2	1470.71	-0.0348	1	7.88	0.96	R	YNDNGSGPKFILF	-			VA.10178.10178.2 File:~VA.raw~, NativeID:~controllerType=0 controllerNumber=1 scan=10178~
1	gene=TELCIR_10325	30	13536	21	1	3	1	45.1	5380	1	1	1	736.347	1470.68	2	1470.71	-0.0348	1	9.56	0.38	R	YNDNGSGPKFILF	-			VA.7718.7718.2 File:~VA.raw~, NativeID:~controllerType=0 controllerNumber=1 scan=7718~
1	gene=TELCIR_10325	30	13536	21	1	3	1	45.1	5381	2	1	1	736.347	1470.68	2	1470.71	-0.0347	1	11.35	1.2	R	YNDNGSGPKFILF	-			VA.11781.11781.2 File:~VA.raw~, NativeID:~controllerType=0 controllerNumber=1 scan=11781~
1	gene=TELCIR_10325	30	13536	21	1	3	1	45.1	5383	1	1	1	736.347	1470.68	2	1470.71	-0.0347	1	13.47	0.27	R	YNDNGSGPKFILF	-			VA.7392.7392.2 File:~VA.raw~, NativeID:~controllerType=0 controllerNumber=1 scan=7392~
1	gene=TELCIR_10325	30	13536	21	1	3	1	45.1	5384	4	1	1	736.347	1470.68	2	1470.71	-0.0347	1	10.13	1.8	R	YNDNGSGPKFILF	-			VA.12270.12270.2 File:~VA.raw~, NativeID:~controllerType=0 controllerNumber=1 scan=12270~
1	gene=TELCIR_10325	30	13536	21	1	3	1	45.1	5385	1	1	1	736.347	1470.68	2	1470.71	-0.0345	1	6.55	0.73	R	YNDNGSGPKFILF	-			VA.7281.7281.2 File:~VA.raw~, NativeID:~controllerType=0 controllerNumber=1 scan=7281~
1	gene=TELCIR_10325	30	13536	21	1	3	1	45.1	5386	5	1	1	736.347	1470.68	2	1470.71	-0.0343	1	2.62	3.2	R	YNDNGSGPKFILF	-			VA.8211.8211.2 File:~VA.raw~, NativeID:~controllerType=0 controllerNumber=1 scan=8211~
1	gene=TELCIR_10325	30	13536	21	1	3	1	45.1	5390	1	1	1	736.348	1470.68	2	1470.71	-0.0337	1	29.73	0.028	R	YNDNGSGPKFILF	-			VA.7622.7622.2 File:~VA.raw~, NativeID:~controllerType=0 controllerNumber=1 scan=7622~
1	gene=TELCIR_10325	30	13536	21	1	3	1	45.1	5392	3	1	1	736.348	1470.68	2	1470.71	-0.0333	1	2.85	1.3	R	YNDNGSGPKFILF	-			VA.7945.7945.2 File:~VA.raw~, NativeID:~controllerType=0 controllerNumber=1 scan=7945~
1	gene=TELCIR_10325	30	13536	21	1	3	1	45.1	5396	4	1	1	736.432	1470.85	2	1470.71	0.1345	1	5.73	1.7	R	YNDNGSGPKFILF	-			VA.10142.10142.2 File:~VA.raw~, NativeID:~controllerType=0 controllerNumber=1 scan=10142~
1	gene=TELCIR_10325	30	13536	21	1	3	1	45.1	5397	6	1	1	736.432	1470.85	2	1470.71	0.1349	1	5.85	3	R	YNDNGSGPKFILF	-			VA.10249.10249.2 File:~VA.raw~, NativeID:~controllerType=0 controllerNumber=1 scan=10249~
1	gene=TELCIR_10325	30	13536	21	1	3	1	45.1	5398	1	1	1	736.432	1470.85	2	1470.71	0.135	1	11.34	0.91	R	YNDNGSGPKFILF	-			VA.9962.9962.2 File:~VA.raw~, NativeID:~controllerType=0 controllerNumber=1 scan=9962~
1	gene=TELCIR_10325	30	13536	21	1	3	1	45.1	5403	1	1	1	736.84	1471.66	2	1470.71	0.9506	1	9.84	0.83	R	YNDNGSGPKFILF	-			VA.7559.7559.2 File:~VA.raw~, NativeID:~controllerType=0 controllerNumber=1 scan=7559~
1	gene=TELCIR_10325	30	13536	21	1	3	1	45.1	5404	3	1	1	736.847	1471.68	2	1470.71	0.9656	1	5.72	1.4	R	YNDNGSGPKFILF	-			VA.10645.10645.2 File:~VA.raw~, NativeID:~controllerType=0 controllerNumber=1 scan=10645~
1	gene=TELCIR_10325	30	13536	21	1	3	1	45.1	8013	2	1	1	684.312	2049.91	3	2051.05	-1.136	0	8.41	1.1	R	VLWLVLGVSSETTSSLMTE	-			VA.8079.8079.3 File:~VA.raw~, NativeID:~controllerType=0 controllerNumber=1 scan=8079~
1	gene=TELCIR_10325	30	13536	21	1	3	1	45.1	9507	1	1	1	1275.62	2549.22	2	2548.1	1.1121	0	1.02	0.8	K	AHSYHAEAWSSTWSFITAEHGSS	-			VA.11927.11927.2 File:~VA.raw~, NativeID:~controllerType=0 controllerNumber=1 scan=11927~
1	gene=TELCIR_06983	28	167490	35	1	28	1	20.9	446	8	1	1	431.708	861.4	2	861.485	-0.0849	1	7.61	1.8	-	LSMRLAR	S	Oxidation (M)	0.0010000.0	VA.4423.4423.2 File:~VA.raw~, NativeID:~controllerType=0 controllerNumber=1 scan=4423~
1	gene=TELCIR_06983	28	167490	35	1	28	1	20.9	469	5	1	1	432.261	862.507	2	861.485	1.0219	1	10.86	1.8	-	LSMRLAR	S	Oxidation (M)	0.0010000.0	VA.11613.11613.2 File:~VA.raw~, NativeID:~controllerType=0 controllerNumber=1 scan=11613~
1	gene=TELCIR_06983	28	167490	35	1	28	1	20.9	1271	7	1	1	509.287	1016.56	2	1016.53	0.0346	0	6.79	2.1	R	AQADLSGSLR	T			VA.4610.4610.2 File:~VA.raw~, NativeID:~controllerType=0 controllerNumber=1 scan=4610~
1	gene=TELCIR_06983	28	167490	35	1	28	1	20.9	1834	5	1	1	549.342	1096.67	2	1096.59	0.0825	1	2.87	2.8	-	VEVRGAQEPL	-			VA.12862.12862.2 File:~VA.raw~, NativeID:~controllerType=0 controllerNumber=1 scan=12862~
1	gene=TELCIR_06983	28	167490	35	1	28	1	20.9	1865	7	1	1	551.43	1100.84	2	1100.62	0.226	0	6.38	2.4	R	SIDATVQVLR	V			VA.15712.15712.2 File:~VA.raw~, NativeID:~controllerType=0 controllerNumber=1 scan=15712~
1	gene=TELCIR_06983	28	167490	35	1	28	1	20.9	1966	10	1	1	558.775	1115.53	2	1115.58	-0.0416	0	7.07	2.6	R	WHLFVTNLS	-			VA.3703.3703.2 File:~VA.raw~, NativeID:~controllerType=0 controllerNumber=1 scan=3703~
1	gene=TELCIR_06983	28	167490	35	1	28	1	20.9	2751	5	1	1	600.78	1199.55	2	1200.61	-1.0679	1	7.6	1.4	K	FSGYTLTERK	I			VA.7027.7027.2 File:~VA.raw~, NativeID:~controllerType=0 controllerNumber=1 scan=7027~
1	gene=TELCIR_06983	28	167490	35	1	28	1	20.9	2755	8	1	1	600.789	1199.56	2	1200.61	-1.0505	1	5.86	2.4	K	FSGYTLTERK	I			VA.6725.6725.2 File:~VA.raw~, NativeID:~controllerType=0 controllerNumber=1 scan=6725~
1	gene=TELCIR_06983	28	167490	35	1	28	1	20.9	2767	8	1	1	601.272	1200.53	2	1200.61	-0.0845	1	7.75	2.2	K	FSGYTLTERK	I			VA.7462.7462.2 File:~VA.raw~, NativeID:~controllerType=0 controllerNumber=1 scan=7462~
1	gene=TELCIR_06983	28	167490	35	1	28	1	20.9	2771	10	1	1	601.281	1200.55	2	1200.61	-0.0656	1	5.84	4	K	FSGYTLTERK	I			VA.7523.7523.2 File:~VA.raw~, NativeID:~controllerType=0 controllerNumber=1 scan=7523~
1	gene=TELCIR_06983	28	167490	35	1	28	1	20.9	2943	3	1	1	610.183	1218.35	2	1217.69	0.6633	0	9.44	1.5	K	AAVVVAVTSHHK	R			VA.270.270.2 File:~VA.raw~, NativeID:~controllerType=0 controllerNumber=1 scan=270~
1	gene=TELCIR_06983	28	167490	35	1	28	1	20.9	3155	4	1	1	618.468	1234.92	2	1234.7	0.2244	1	7.84	2	R	HALPCIQKLR	-			VA.15545.15545.2 File:~VA.raw~, NativeID:~controllerType=0 controllerNumber=1 scan=15545~
1	gene=TELCIR_06983	28	167490	35	1	28	1	20.9	3157	10	1	1	618.508	1235	2	1234.59	0.4072	1	6.3	2.1	K	DYAPQRSPSSK	Q			VA.15028.15028.2 File:~VA.raw~, NativeID:~controllerType=0 controllerNumber=1 scan=15028~
1	gene=TELCIR_06983	28	167490	35	1	28	1	20.9	3277	5	1	1	624.808	1247.6	2	1247.68	-0.0767	1	14.84	2.9	R	RELNLYVWR	H			VA.7647.7647.2 File:~VA.raw~, NativeID:~controllerType=0 controllerNumber=1 scan=7647~
1	gene=TELCIR_06983	28	167490	35	1	28	1	20.9	3294	6	1	1	625.851	1249.69	2	1248.6	1.0916	1	5.07	1.6	R	VLIRSDCGAVC	-			VA.9906.9906.2 File:~VA.raw~, NativeID:~controllerType=0 controllerNumber=1 scan=9906~
1	gene=TELCIR_06983	28	167490	35	1	28	1	20.9	3475	9	0	1	634.355	1266.7	2	1266.67	0.0282	0	9.22	8.3	R	TNDAQLHSILR	Q			VA.8904.8904.2 File:~VA.raw~, NativeID:~controllerType=0 controllerNumber=1 scan=8904~
1	gene=TELCIR_06983	28	167490	35	1	28	1	20.9	3484	10	1	1	423.578	1267.71	3	1267.69	0.0238	0	8.89	5.6	R	ILSSSLHAPTSR	R			VA.4102.4102.3 File:~VA.raw~, NativeID:~controllerType=0 controllerNumber=1 scan=4102~
1	gene=TELCIR_06983	28	167490	35	1	28	1	20.9	4366	3	1	1	678.442	1354.87	2	1354.63	0.2431	1	6.36	4.8	K	SQMSSSLSGGSRR	T	Oxidation (M)	0.0010000000000.0	VA.15526.15526.2 File:~VA.raw~, NativeID:~controllerType=0 controllerNumber=1 scan=15526~
1	gene=TELCIR_06983	28	167490	35	1	28	1	20.9	4595	10	1	1	689.303	1376.59	2	1377.61	-1.0225	0	0.6	1.8	R	VAAHMAQQWYSS	-			VA.5388.5388.2 File:~VA.raw~, NativeID:~controllerType=0 controllerNumber=1 scan=5388~
1	gene=TELCIR_06983	28	167490	35	1	28	1	20.9	4618	1	1	1	690.843	1379.67	2	1379.68	-0.007	1	11.89	0.61	-	KSLQTPMETSMK	N			VA.9253.9253.2 File:~VA.raw~, NativeID:~controllerType=0 controllerNumber=1 scan=9253~
1	gene=TELCIR_06983	28	167490	35	1	28	1	20.9	4716	4	1	1	696.856	1391.7	2	1392.86	-1.1601	1	13.68	1.6	K	SKSLVPRPILAGR	C			VA.6557.6557.2 File:~VA.raw~, NativeID:~controllerType=0 controllerNumber=1 scan=6557~
1	gene=TELCIR_06983	28	167490	35	1	28	1	20.9	4724	2	1	1	697.369	1392.72	2	1392.86	-0.1336	1	12.41	1.2	K	SKSLVPRPILAGR	C			VA.4405.4405.2 File:~VA.raw~, NativeID:~controllerType=0 controllerNumber=1 scan=4405~
1	gene=TELCIR_06983	28	167490	35	1	28	1	20.9	4737	1	1	1	697.879	1393.74	2	1392.86	0.8877	1	8.94	0.79	K	SKSLVPRPILAGR	C			VA.6629.6629.2 File:~VA.raw~, NativeID:~controllerType=0 controllerNumber=1 scan=6629~
1	gene=TELCIR_06983	28	167490	35	1	28	1	20.9	4842	4	1	1	703.349	1404.68	2	1405.63	-0.949	0	5.41	1.4	R	LSATPEDSQESSR	T			VA.4090.4090.2 File:~VA.raw~, NativeID:~controllerType=0 controllerNumber=1 scan=4090~
1	gene=TELCIR_06983	28	167490	35	1	28	1	20.9	4879	8	1	1	706.37	1410.72	2	1409.68	1.0488	1	1.18	1.8	R	RAFLLSWMANGE	-	Oxidation (M)	0.000000010000.0	VA.8146.8146.2 File:~VA.raw~, NativeID:~controllerType=0 controllerNumber=1 scan=8146~
1	gene=TELCIR_06983	28	167490	35	1	28	1	20.9	5248	5	1	1	727.461	1452.91	2	1451.88	1.0249	1	4.41	3	R	LTPRLVDSLALVR	H			VA.13505.13505.2 File:~VA.raw~, NativeID:~controllerType=0 controllerNumber=1 scan=13505~
1	gene=TELCIR_06983	28	167490	35	1	28	1	20.9	5254	2	1	1	728.291	1454.57	2	1455.69	-1.1173	0	5.37	1.1	K	ITCYSYAYIFR	S			VA.9486.9486.2 File:~VA.raw~, NativeID:~controllerType=0 controllerNumber=1 scan=9486~
1	gene=TELCIR_06983	28	167490	35	1	28	1	20.9	5913	4	1	1	765.335	1528.65	2	1527.82	0.8387	1	9.26	2.1	K	NAPLAFERALSSPR	Y			VA.11474.11474.2 File:~VA.raw~, NativeID:~controllerType=0 controllerNumber=1 scan=11474~
1	gene=TELCIR_06983	28	167490	35	1	28	1	20.9	5919	5	1	1	765.447	1528.88	2	1527.82	1.063	1	1.19	1.2	K	NAPLAFERALSSPR	Y			VA.11289.11289.2 File:~VA.raw~, NativeID:~controllerType=0 controllerNumber=1 scan=11289~
1	gene=TELCIR_06983	28	167490	35	1	28	1	20.9	6607	7	1	1	548.251	1641.73	3	1642.78	-1.0496	1	6.85	4.8	K	CIMNSYERLVTNK	C	Oxidation (M)	0.0010000000000.0	VA.6501.6501.3 File:~VA.raw~, NativeID:~controllerType=0 controllerNumber=1 scan=6501~
1	gene=TELCIR_06983	28	167490	35	1	28	1	20.9	6641	9	1	1	824.484	1646.95	2	1647.81	-0.8581	1	1.61	2	-	AWSDRATQSWTIAR	F			VA.10538.10538.2 File:~VA.raw~, NativeID:~controllerType=0 controllerNumber=1 scan=10538~
1	gene=TELCIR_06983	28	167490	35	1	28	1	20.9	6936	2	1	1	570.622	1708.85	3	1707.83	1.0167	1	12.87	0.81	K	QETVVREAMLETMR	L	Oxidation (M)	0.00000000100000.0	VA.5715.5715.3 File:~VA.raw~, NativeID:~controllerType=0 controllerNumber=1 scan=5715~
1	gene=TELCIR_06983	28	167490	35	1	28	1	20.9	7335	1	1	1	906.486	1810.96	2	1811.76	-0.8052	1	2.75	0.81	-	HDHSCQPHRFPFMT	-	Oxidation (M)	0.00000000000010.0	VA.17042.17042.2 File:~VA.raw~, NativeID:~controllerType=0 controllerNumber=1 scan=17042~
1	gene=TELCIR_06983	28	167490	35	1	28	1	20.9	8480	1	1	1	728.714	2183.12	3	2183.1	0.0169	1	8.39	0.68	-	LMYSRNGQIVWNLLWMK	C	2 Oxidation (M)	0.01000000000000010.0	VA.7796.7796.3 File:~VA.raw~, NativeID:~controllerType=0 controllerNumber=1 scan=7796~
1	gene=TELCIR_06983	28	167490	35	1	28	1	20.9	9442	1	1	1	626.068	2500.24	4	2501.23	-0.9875	0	28.5	0.031	R	ASLMLSYGYVVQACPLDTLTQR	L	Oxidation (M)	0.0001000000000000000000.0	VA.5542.5542.4 File:~VA.raw~, NativeID:~controllerType=0 controllerNumber=1 scan=5542~
1	gene=TELCIR_24822	28	18302	9	1	5	1	33.3	1964	1	1	1	558.713	1115.41	2	1116.58	-1.1709	0	28.17	0.034	-	DVGNYQLVPL	-			VA.5962.5962.2 File:~VA.raw~, NativeID:~controllerType=0 controllerNumber=1 scan=5962~
1	gene=TELCIR_24822	28	18302	9	1	5	1	33.3	1974	1	1	1	559.295	1116.58	2	1116.58	-0.0062	0	18.18	0.38	-	DVGNYQLVPL	-			VA.6182.6182.2 File:~VA.raw~, NativeID:~controllerType=0 controllerNumber=1 scan=6182~
1	gene=TELCIR_24822	28	18302	9	1	5	1	33.3	1975	1	1	1	559.295	1116.58	2	1116.58	-0.005	0	22.77	0.21	-	DVGNYQLVPL	-			VA.5980.5980.2 File:~VA.raw~, NativeID:~controllerType=0 controllerNumber=1 scan=5980~
1	gene=TELCIR_24822	28	18302	9	1	5	1	33.3	2742	2	1	1	600.333	1198.65	2	1197.58	1.0694	1	8.03	1.1	-	SLFENSSMRK	G			VA.10184.10184.2 File:~VA.raw~, NativeID:~controllerType=0 controllerNumber=1 scan=10184~
1	gene=TELCIR_24822	28	18302	9	1	5	1	33.3	2743	3	1	1	600.333	1198.65	2	1197.58	1.0698	1	6.73	1.9	-	SLFENSSMRK	G			VA.10378.10378.2 File:~VA.raw~, NativeID:~controllerType=0 controllerNumber=1 scan=10378~
1	gene=TELCIR_24822	28	18302	9	1	5	1	33.3	2900	10	1	1	608.274	1214.53	2	1213.58	0.9582	1	6.35	2.4	-	SLFENSSMRK	G	Oxidation (M)	0.0000000100.0	VA.11300.11300.2 File:~VA.raw~, NativeID:~controllerType=0 controllerNumber=1 scan=11300~
1	gene=TELCIR_24822	28	18302	9	1	5	1	33.3	6659	2	1	1	826.398	1650.78	2	1650.91	-0.1271	1	11.68	1	R	KDINFLAHEPIINK	F			VA.7006.7006.2 File:~VA.raw~, NativeID:~controllerType=0 controllerNumber=1 scan=7006~
1	gene=TELCIR_24822	28	18302	9	1	5	1	33.3	7670	7	0	1	959.951	1917.89	2	1919.05	-1.1592	1	2.74	5.6	K	IVCGIIEKILISSLMSQ	-	Oxidation (M)	0.00000000000000100.0	VA.6558.6558.2 File:~VA.raw~, NativeID:~controllerType=0 controllerNumber=1 scan=6558~
1	gene=TELCIR_24822	28	18302	9	1	5	1	33.3	7996	5	1	1	682.079	2043.21	3	2044.06	-0.842	1	2.98	1.7	R	RLTAEFMHYVIEAHALK	N	Oxidation (M)	0.00000010000000000.0	VA.12470.12470.3 File:~VA.raw~, NativeID:~controllerType=0 controllerNumber=1 scan=12470~
1	gene=TELCIR_04958	27	18187	8	1	4	1	26.4	2157	4	1	1	568.781	1135.55	2	1135.62	-0.0767	0	10.26	1.6	R	IISSGTAFNVK	S			VA.7226.7226.2 File:~VA.raw~, NativeID:~controllerType=0 controllerNumber=1 scan=7226~
1	gene=TELCIR_04958	27	18187	8	1	4	1	26.4	2664	1	1	1	596.292	1190.57	2	1190.67	-0.0959	1	27.17	0.034	K	VNLLEGGYKAK	L			VA.4304.4304.2 File:~VA.raw~, NativeID:~controllerType=0 controllerNumber=1 scan=4304~
1	gene=TELCIR_04958	27	18187	8	1	4	1	26.4	3001	1	1	1	611.877	1221.74	2	1222.66	-0.917	1	15.55	0.28	R	IISSGTAFNVKS	-			VA.14542.14542.2 File:~VA.raw~, NativeID:~controllerType=0 controllerNumber=1 scan=14542~
1	gene=TELCIR_04958	27	18187	8	1	4	1	26.4	3013	9	1	1	612.422	1222.83	2	1222.66	0.173	1	8.44	2.4	R	IISSGTAFNVKS	-			VA.15027.15027.2 File:~VA.raw~, NativeID:~controllerType=0 controllerNumber=1 scan=15027~
1	gene=TELCIR_04958	27	18187	8	1	4	1	26.4	3016	5	1	1	612.423	1222.83	2	1222.66	0.1763	1	6.75	2.9	R	IISSGTAFNVKS	-			VA.15751.15751.2 File:~VA.raw~, NativeID:~controllerType=0 controllerNumber=1 scan=15751~
1	gene=TELCIR_04958	27	18187	8	1	4	1	26.4	3027	8	1	1	612.922	1223.83	2	1222.66	1.1744	1	6.05	2.9	R	IISSGTAFNVKS	-			VA.15282.15282.2 File:~VA.raw~, NativeID:~controllerType=0 controllerNumber=1 scan=15282~
1	gene=TELCIR_04958	27	18187	8	1	4	1	26.4	3030	7	1	1	612.923	1223.83	2	1222.66	1.1754	1	6.15	2.1	R	IISSGTAFNVKS	-			VA.15669.15669.2 File:~VA.raw~, NativeID:~controllerType=0 controllerNumber=1 scan=15669~
1	gene=TELCIR_04958	27	18187	8	1	4	1	26.4	9362	7	1	1	1216.4	2430.79	2	2431.2	-0.4081	1	0.03	2	R	MMTSILTRLAMLCLWWMVK	R	3 Oxidation (M)	0.1100000000100000000.0	VA.9080.9080.2 File:~VA.raw~, NativeID:~controllerType=0 controllerNumber=1 scan=9080~
1	gene=TELCIR_15829	26	46672	12	1	11	1	37.7	543	2	1	1	442.24	882.466	2	882.383	0.0828	0	15.23	1.2	R	DGNTFSSR	H			VA.10064.10064.2 File:~VA.raw~, NativeID:~controllerType=0 controllerNumber=1 scan=10064~
1	gene=TELCIR_15829	26	46672	12	1	11	1	37.7	562	1	1	1	447.719	893.423	2	892.45	0.9728	0	17.04	0.28	R	SISSSAVDK	S			VA.3650.3650.2 File:~VA.raw~, NativeID:~controllerType=0 controllerNumber=1 scan=3650~
1	gene=TELCIR_15829	26	46672	12	1	11	1	37.7	885	1	1	1	478.282	954.549	2	955.462	-0.9132	0	8.91	0.99	K	LTMMASFR	N			VA.15128.15128.2 File:~VA.raw~, NativeID:~controllerType=0 controllerNumber=1 scan=15128~
1	gene=TELCIR_15829	26	46672	12	1	11	1	37.7	1880	6	0	1	552.268	1102.52	2	1102.61	-0.0915	0	18.66	1.7	-	AVALPPHSPSK	L			VA.6312.6312.2 File:~VA.raw~, NativeID:~controllerType=0 controllerNumber=1 scan=6312~
1	gene=TELCIR_15829	26	46672	12	1	11	1	37.7	2232	6	1	1	573.317	1144.62	2	1144.71	-0.0894	1	7.99	1.5	K	LRAIYQLLR	M			VA.4273.4273.2 File:~VA.raw~, NativeID:~controllerType=0 controllerNumber=1 scan=4273~
1	gene=TELCIR_15829	26	46672	12	1	11	1	37.7	2686	6	1	1	597.437	1192.86	2	1192.6	0.2567	1	9.94	4.1	R	NDLLRQFCK	L			VA.13298.13298.2 File:~VA.raw~, NativeID:~controllerType=0 controllerNumber=1 scan=13298~
1	gene=TELCIR_15829	26	46672	12	1	11	1	37.7	5998	1	1	1	769.354	1536.69	2	1536.76	-0.0673	1	26.09	0.019	K	AFAMKDADSLALER	A			VA.5235.5235.2 File:~VA.raw~, NativeID:~controllerType=0 controllerNumber=1 scan=5235~
1	gene=TELCIR_15829	26	46672	12	1	11	1	37.7	7050	6	1	1	579.351	1735.03	3	1733.87	1.1593	1	4.66	2.1	K	TENVEMLSSRVNSLR	D			VA.12423.12423.3 File:~VA.raw~, NativeID:~controllerType=0 controllerNumber=1 scan=12423~
1	gene=TELCIR_15829	26	46672	12	1	11	1	37.7	8495	3	1	1	729.677	2186.01	3	2186.02	-0.0126	1	10.46	1.5	K	MHQDELEACNVTVERLSR	E			VA.7218.7218.3 File:~VA.raw~, NativeID:~controllerType=0 controllerNumber=1 scan=7218~
1	gene=TELCIR_15829	26	46672	12	1	11	1	37.7	8543	6	1	1	551.252	2200.98	4	2202.02	-1.0358	1	1.04	2.8	K	MHQDELEACNVTVERLSR	E	Oxidation (M)	0.100000000000000000.0	VA.7544.7544.4 File:~VA.raw~, NativeID:~controllerType=0 controllerNumber=1 scan=7544~
1	gene=TELCIR_15829	26	46672	12	1	11	1	37.7	10210	1	1	1	1030.77	3089.28	3	3089.5	-0.2136	1	4.97	0.54	K	LGGNATRCSVMNLVDLAGSENAAAAGTQGLR	Q	Oxidation (M)	0.0000000000100000000000000000000.0	VA.6543.6543.3 File:~VA.raw~, NativeID:~controllerType=0 controllerNumber=1 scan=6543~
1	gene=TELCIR_15829	26	46672	12	1	11	1	37.7	10696	1	1	1	948.393	3789.54	4	3789.8	-0.261	1	4.02	0.46	R	SMTSFNSVISSLSDIASSSVTQPELLNSMSIRDDR	S	Oxidation (M)	0.00000000000000000000000000001000000.0	VA.3032.3032.4 File:~VA.raw~, NativeID:~controllerType=0 controllerNumber=1 scan=3032~
1	gene=TELCIR_12190	26	36779	6	1	6	1	23.1	1944	6	1	1	556.284	1110.55	2	1111.49	-0.9405	0	7.08	2.6	R	SPSWYSSNGK	-			VA.8846.8846.2 File:~VA.raw~, NativeID:~controllerType=0 controllerNumber=1 scan=8846~
1	gene=TELCIR_12190	26	36779	6	1	6	1	23.1	3450	10	1	1	422.582	1264.72	3	1265.66	-0.936	1	4.8	3.2	K	QSHPRPKSSSR	L			VA.10460.10460.3 File:~VA.raw~, NativeID:~controllerType=0 controllerNumber=1 scan=10460~
1	gene=TELCIR_12190	26	36779	6	1	6	1	23.1	5806	1	1	1	757.872	1513.73	2	1512.87	0.8595	1	25.96	0.039	-	ETVILAMIQRVPK	W	Oxidation (M)	0.0000001000000.0	VA.9356.9356.2 File:~VA.raw~, NativeID:~controllerType=0 controllerNumber=1 scan=9356~
1	gene=TELCIR_12190	26	36779	6	1	6	1	23.1	5914	1	1	1	765.339	1528.66	2	1527.68	0.9831	1	5.28	0.67	R	RWSIGTAVGMCSST	-	Oxidation (M)	0.00000000010000.0	VA.7370.7370.2 File:~VA.raw~, NativeID:~controllerType=0 controllerNumber=1 scan=7370~
1	gene=TELCIR_12190	26	36779	6	1	6	1	23.1	6250	5	1	1	526.911	1577.71	3	1577.84	-0.1267	0	9.21	2.7	R	VLNGMLALPHFTHL	-	Oxidation (M)	0.00001000000000.0	VA.3582.3582.3 File:~VA.raw~, NativeID:~controllerType=0 controllerNumber=1 scan=3582~
1	gene=TELCIR_12190	26	36779	6	1	6	1	23.1	7493	1	1	1	928.937	1855.86	2	1855.76	0.1025	1	5.09	0.95	R	EMGEREDLCEAETSGK	T	Oxidation (M)	0.0100000000000000.0	VA.10813.10813.2 File:~VA.raw~, NativeID:~controllerType=0 controllerNumber=1 scan=10813~
1	gene=TELCIR_00479	26	49908	5	1	5	1	20.1	5246	6	1	1	727.349	1452.68	2	1452.74	-0.0603	0	5.67	2.7	-	PFAQLLPAPDCPK	T			VA.9539.9539.2 File:~VA.raw~, NativeID:~controllerType=0 controllerNumber=1 scan=9539~
1	gene=TELCIR_00479	26	49908	5	1	5	1	20.1	7244	8	1	1	894.467	1786.92	2	1787.79	-0.8716	0	1.02	2.6	R	YTSTWFENVSDFHR	E			VA.7047.7047.2 File:~VA.raw~, NativeID:~controllerType=0 controllerNumber=1 scan=7047~
1	gene=TELCIR_00479	26	49908	5	1	5	1	20.1	7537	1	1	1	937.408	1872.8	2	1872.93	-0.1281	0	2.41	0.99	K	MSATFIGNSTAIQELFK	R	Oxidation (M)	0.10000000000000000.0	VA.7051.7051.2 File:~VA.raw~, NativeID:~controllerType=0 controllerNumber=1 scan=7051~
1	gene=TELCIR_00479	26	49908	5	1	5	1	20.1	9868	3	1	1	903.451	2707.33	3	2707.33	-0.0007	0	0.96	1.4	K	LTTPTYGDLNHLVSATMSGVTTCLR	F			VA.8926.8926.3 File:~VA.raw~, NativeID:~controllerType=0 controllerNumber=1 scan=8926~
1	gene=TELCIR_00479	26	49908	5	1	5	1	20.1	9970	1	1	1	933.453	2797.34	3	2797.34	0.0014	0	25.67	0.028	R	AGPFGQLFRPDNYVFGQSGAGNNWAK	G			VA.8482.8482.3 File:~VA.raw~, NativeID:~controllerType=0 controllerNumber=1 scan=8482~
1	gene=TELCIR_04854	26	22816	6	1	3	1	15.3	1324	4	1	1	513.724	1025.43	2	1024.46	0.9685	0	6.22	1.3	R	SFLLCGNNT	-			VA.5402.5402.2 File:~VA.raw~, NativeID:~controllerType=0 controllerNumber=1 scan=5402~
1	gene=TELCIR_04854	26	22816	6	1	3	1	15.3	5040	3	1	1	716.355	1430.7	2	1430.83	-0.132	1	16.66	1.3	K	LKVAVSLLVSSCR	T			VA.5728.5728.2 File:~VA.raw~, NativeID:~controllerType=0 controllerNumber=1 scan=5728~
1	gene=TELCIR_04854	26	22816	6	1	3	1	15.3	5041	1	1	1	716.356	1430.7	2	1430.83	-0.1307	1	13.79	0.27	K	LKVAVSLLVSSCR	T			VA.6707.6707.2 File:~VA.raw~, NativeID:~controllerType=0 controllerNumber=1 scan=6707~
1	gene=TELCIR_04854	26	22816	6	1	3	1	15.3	5042	1	1	1	716.356	1430.7	2	1430.83	-0.1299	1	25.56	0.054	K	LKVAVSLLVSSCR	T			VA.6566.6566.2 File:~VA.raw~, NativeID:~controllerType=0 controllerNumber=1 scan=6566~
1	gene=TELCIR_04854	26	22816	6	1	3	1	15.3	5043	1	1	1	716.364	1430.71	2	1430.83	-0.1142	1	16.29	0.4	K	LKVAVSLLVSSCR	T			VA.6398.6398.2 File:~VA.raw~, NativeID:~controllerType=0 controllerNumber=1 scan=6398~
1	gene=TELCIR_04854	26	22816	6	1	3	1	15.3	7738	5	1	1	972.57	1943.12	2	1944	-0.8706	0	0.15	1.8	R	SILLATNSTGYSVQSFTR	S			VA.11053.11053.2 File:~VA.raw~, NativeID:~controllerType=0 controllerNumber=1 scan=11053~
1	gene=TELCIR_12926	26	13519	5	1	3	1	51.7	2896	3	1	1	607.883	1213.75	2	1212.66	1.0933	1	6.9	1.5	R	RPSPSSLADRK	H			VA.13948.13948.2 File:~VA.raw~, NativeID:~controllerType=0 controllerNumber=1 scan=13948~
1	gene=TELCIR_12926	26	13519	5	1	3	1	51.7	8767	1	1	1	758.047	2271.12	3	2271.23	-0.1154	1	25.55	0.021	R	TLHCSMNVLHLRIPLLPNK	L	Oxidation (M)	0.0000010000000000000.0	VA.6621.6621.3 File:~VA.raw~, NativeID:~controllerType=0 controllerNumber=1 scan=6621~
1	gene=TELCIR_12926	26	13519	5	1	3	1	51.7	8782	8	1	1	758.391	2272.15	3	2271.23	0.9182	1	5.54	4.3	R	TLHCSMNVLHLRIPLLPNK	L	Oxidation (M)	0.0000010000000000000.0	VA.10564.10564.3 File:~VA.raw~, NativeID:~controllerType=0 controllerNumber=1 scan=10564~
1	gene=TELCIR_12926	26	13519	5	1	3	1	51.7	8785	5	1	1	758.392	2272.15	3	2271.23	0.9186	1	9.69	2.6	R	TLHCSMNVLHLRIPLLPNK	L	Oxidation (M)	0.0000010000000000000.0	VA.7638.7638.3 File:~VA.raw~, NativeID:~controllerType=0 controllerNumber=1 scan=7638~
1	gene=TELCIR_12926	26	13519	5	1	3	1	51.7	10747	6	1	1	1017.72	4066.87	4	4065.88	0.9884	1	0.1	1.2	-	WYSEMQHVHGTMKCPPQVLAEESAPLSVCLLHCR	I	Oxidation (M)	0.0000000000010000000000000000000000.0	VA.7328.7328.4 File:~VA.raw~, NativeID:~controllerType=0 controllerNumber=1 scan=7328~
1	gene=TELCIR_24504	25	12274	2	1	2	1	42.6	9171	1	1	1	781.982	2342.92	3	2343.16	-0.2382	1	25.48	0.025	R	GSGRTSSCGAQHHVHEVAIVVR	L			VA.5182.5182.3 File:~VA.raw~, NativeID:~controllerType=0 controllerNumber=1 scan=5182~
1	gene=TELCIR_24504	25	12274	2	1	2	1	42.6	9923	4	1	1	917.432	2749.28	3	2748.34	0.9322	0	2.22	2.5	R	DFVYVMLSTAGGSPSTASSNIAFVVGR	T	Oxidation (M)	0.000001000000000000000000000.0	VA.7860.7860.3 File:~VA.raw~, NativeID:~controllerType=0 controllerNumber=1 scan=7860~
1	gene=TELCIR_11140	25	50182	6	1	5	1	14.6	204	9	1	1	403.689	805.364	2	806.396	-1.0321	1	6.9	2.9	R	SPTMRSI	-	Oxidation (M)	0.0001000.0	VA.4828.4828.2 File:~VA.raw~, NativeID:~controllerType=0 controllerNumber=1 scan=4828~
1	gene=TELCIR_11140	25	50182	6	1	5	1	14.6	6388	3	1	1	802.963	1603.91	2	1604.89	-0.9763	1	5.23	1.4	-	ATTQGTAGILFLERK	S			VA.10419.10419.2 File:~VA.raw~, NativeID:~controllerType=0 controllerNumber=1 scan=10419~
1	gene=TELCIR_11140	25	50182	6	1	5	1	14.6	6400	2	1	1	803.96	1605.9	2	1604.89	1.0158	1	13.59	1.2	-	ATTQGTAGILFLERK	S			VA.12609.12609.2 File:~VA.raw~, NativeID:~controllerType=0 controllerNumber=1 scan=12609~
1	gene=TELCIR_11140	25	50182	6	1	5	1	14.6	7040	8	1	1	867.403	1732.79	2	1733.86	-1.0677	1	2.38	2.7	R	LITVEWNDDTSASKR	H			VA.8120.8120.2 File:~VA.raw~, NativeID:~controllerType=0 controllerNumber=1 scan=8120~
1	gene=TELCIR_11140	25	50182	6	1	5	1	14.6	7219	9	1	1	890.96	1779.91	2	1780.83	-0.922	1	0.4	2.7	-	GAGGASTGGGGAFSRSPTMR	S			VA.8145.8145.2 File:~VA.raw~, NativeID:~controllerType=0 controllerNumber=1 scan=8145~
1	gene=TELCIR_11140	25	50182	6	1	5	1	14.6	8079	1	1	1	1042.06	2082.11	2	2082.01	0.0968	0	25.39	0.03	R	NPAIMEIGTNWSASIWHR	K			VA.9217.9217.2 File:~VA.raw~, NativeID:~controllerType=0 controllerNumber=1 scan=9217~
1	gene=TELCIR_06234	25	57866	22	1	8	1	17.7	1108	6	1	1	496.303	990.592	2	991.545	-0.9526	0	7.84	2.5	K	ASAILFSGAR	V			VA.9936.9936.2 File:~VA.raw~, NativeID:~controllerType=0 controllerNumber=1 scan=9936~
1	gene=TELCIR_06234	25	57866	22	1	8	1	17.7	2026	7	1	1	562.343	1122.67	2	1123.59	-0.9162	1	3.95	4.1	R	YTKISQEQK	-			VA.10334.10334.2 File:~VA.raw~, NativeID:~controllerType=0 controllerNumber=1 scan=10334~
1	gene=TELCIR_06234	25	57866	22	1	8	1	17.7	2459	7	1	1	585.287	1168.56	2	1168.61	-0.0554	1	10.62	3	-	VFSPHRWQL	-			VA.7445.7445.2 File:~VA.raw~, NativeID:~controllerType=0 controllerNumber=1 scan=7445~
1	gene=TELCIR_06234	25	57866	22	1	8	1	17.7	4064	4	1	1	661.832	1321.65	2	1322.62	-0.9734	1	7.88	1.8	R	TGKGCCLWSVR	A			VA.5851.5851.2 File:~VA.raw~, NativeID:~controllerType=0 controllerNumber=1 scan=5851~
1	gene=TELCIR_06234	25	57866	22	1	8	1	17.7	5231	9	1	1	726.366	1450.72	2	1451.7	-0.9801	0	5.51	2.2	R	GFVGYLAMHQASR	R	Oxidation (M)	0.0000000100000.0	VA.10935.10935.2 File:~VA.raw~, NativeID:~controllerType=0 controllerNumber=1 scan=10935~
1	gene=TELCIR_06234	25	57866	22	1	8	1	17.7	6532	1	1	1	815.212	1628.41	2	1628.79	-0.3783	1	6.83	0.79	-	CRWHSSAFPPSGLK	D			VA.16756.16756.2 File:~VA.raw~, NativeID:~controllerType=0 controllerNumber=1 scan=16756~
1	gene=TELCIR_06234	25	57866	22	1	8	1	17.7	6596	10	1	1	821.871	1641.73	2	1641.81	-0.0863	0	0.66	4.6	R	LNMEHLNGAISVSNK	L	Oxidation (M)	0.001000000000000.0	VA.6734.6734.2 File:~VA.raw~, NativeID:~controllerType=0 controllerNumber=1 scan=6734~
1	gene=TELCIR_06234	25	57866	22	1	8	1	17.7	6597	7	1	1	821.871	1641.73	2	1641.81	-0.0862	0	2.83	1.9	R	LNMEHLNGAISVSNK	L	Oxidation (M)	0.001000000000000.0	VA.10236.10236.2 File:~VA.raw~, NativeID:~controllerType=0 controllerNumber=1 scan=10236~
1	gene=TELCIR_06234	25	57866	22	1	8	1	17.7	6598	1	1	1	821.871	1641.73	2	1641.81	-0.0859	0	19.22	0.066	R	LNMEHLNGAISVSNK	L	Oxidation (M)	0.001000000000000.0	VA.8250.8250.2 File:~VA.raw~, NativeID:~controllerType=0 controllerNumber=1 scan=8250~
1	gene=TELCIR_06234	25	57866	22	1	8	1	17.7	6599	1	1	1	821.871	1641.73	2	1641.81	-0.0859	0	9.06	0.47	R	LNMEHLNGAISVSNK	L	Oxidation (M)	0.001000000000000.0	VA.10849.10849.2 File:~VA.raw~, NativeID:~controllerType=0 controllerNumber=1 scan=10849~
1	gene=TELCIR_06234	25	57866	22	1	8	1	17.7	6600	1	1	1	821.872	1641.73	2	1641.81	-0.0853	0	7.64	0.77	R	LNMEHLNGAISVSNK	L	Oxidation (M)	0.001000000000000.0	VA.11032.11032.2 File:~VA.raw~, NativeID:~controllerType=0 controllerNumber=1 scan=11032~
1	gene=TELCIR_06234	25	57866	22	1	8	1	17.7	6601	1	1	1	821.872	1641.73	2	1641.81	-0.0847	0	11.17	0.22	R	LNMEHLNGAISVSNK	L	Oxidation (M)	0.001000000000000.0	VA.11918.11918.2 File:~VA.raw~, NativeID:~controllerType=0 controllerNumber=1 scan=11918~
1	gene=TELCIR_06234	25	57866	22	1	8	1	17.7	6602	1	1	1	821.872	1641.73	2	1641.81	-0.0843	0	10.53	0.48	R	LNMEHLNGAISVSNK	L	Oxidation (M)	0.001000000000000.0	VA.7098.7098.2 File:~VA.raw~, NativeID:~controllerType=0 controllerNumber=1 scan=7098~
1	gene=TELCIR_06234	25	57866	22	1	8	1	17.7	6603	3	1	1	821.872	1641.73	2	1641.81	-0.0843	0	1.42	2.7	R	LNMEHLNGAISVSNK	L	Oxidation (M)	0.001000000000000.0	VA.6974.6974.2 File:~VA.raw~, NativeID:~controllerType=0 controllerNumber=1 scan=6974~
1	gene=TELCIR_06234	25	57866	22	1	8	1	17.7	6606	9	1	1	821.873	1641.73	2	1641.81	-0.0835	0	2.67	3.9	R	LNMEHLNGAISVSNK	L	Oxidation (M)	0.001000000000000.0	VA.6585.6585.2 File:~VA.raw~, NativeID:~controllerType=0 controllerNumber=1 scan=6585~
1	gene=TELCIR_06234	25	57866	22	1	8	1	17.7	6608	6	1	1	821.873	1641.73	2	1641.81	-0.0831	0	3.89	1.8	R	LNMEHLNGAISVSNK	L	Oxidation (M)	0.001000000000000.0	VA.6840.6840.2 File:~VA.raw~, NativeID:~controllerType=0 controllerNumber=1 scan=6840~
1	gene=TELCIR_06234	25	57866	22	1	8	1	17.7	6609	1	1	1	821.873	1641.73	2	1641.81	-0.0831	0	13.78	0.43	R	LNMEHLNGAISVSNK	L	Oxidation (M)	0.001000000000000.0	VA.12272.12272.2 File:~VA.raw~, NativeID:~controllerType=0 controllerNumber=1 scan=12272~
1	gene=TELCIR_06234	25	57866	22	1	8	1	17.7	6610	1	1	1	821.873	1641.73	2	1641.81	-0.083	0	24.91	0.026	R	LNMEHLNGAISVSNK	L	Oxidation (M)	0.001000000000000.0	VA.11742.11742.2 File:~VA.raw~, NativeID:~controllerType=0 controllerNumber=1 scan=11742~
1	gene=TELCIR_06234	25	57866	22	1	8	1	17.7	6611	1	1	1	821.874	1641.73	2	1641.81	-0.0803	0	13.59	0.33	R	LNMEHLNGAISVSNK	L	Oxidation (M)	0.001000000000000.0	VA.11517.11517.2 File:~VA.raw~, NativeID:~controllerType=0 controllerNumber=1 scan=11517~
1	gene=TELCIR_06234	25	57866	22	1	8	1	17.7	6615	1	1	1	822.314	1642.61	2	1641.81	0.7992	0	7.34	0.67	R	LNMEHLNGAISVSNK	L	Oxidation (M)	0.001000000000000.0	VA.11843.11843.2 File:~VA.raw~, NativeID:~controllerType=0 controllerNumber=1 scan=11843~
1	gene=TELCIR_06234	25	57866	22	1	8	1	17.7	6618	1	1	1	822.374	1642.73	2	1641.81	0.9192	0	9.1	0.46	R	LNMEHLNGAISVSNK	L	Oxidation (M)	0.001000000000000.0	VA.11267.11267.2 File:~VA.raw~, NativeID:~controllerType=0 controllerNumber=1 scan=11267~
1	gene=TELCIR_06234	25	57866	22	1	8	1	17.7	7206	6	1	1	889.231	1776.45	2	1775.88	0.5669	1	1.68	1.5	R	IKIEYPTMTFFENK	L	Oxidation (M)	0.00000001000000.0	VA.17546.17546.2 File:~VA.raw~, NativeID:~controllerType=0 controllerNumber=1 scan=17546~
1	gene=TELCIR_03205	24	32412	15	1	6	1	28.1	1219	9	1	1	505.732	1009.45	2	1010.53	-1.0782	1	5.51	1.9	R	SYSLISDKV	-			VA.9530.9530.2 File:~VA.raw~, NativeID:~controllerType=0 controllerNumber=1 scan=9530~
1	gene=TELCIR_03205	24	32412	15	1	6	1	28.1	1644	4	1	1	537.798	1073.58	2	1074.59	-1.0037	1	5.68	1.1	R	ALPKTMATAR	I	Oxidation (M)	0.0000010000.0	VA.9246.9246.2 File:~VA.raw~, NativeID:~controllerType=0 controllerNumber=1 scan=9246~
1	gene=TELCIR_03205	24	32412	15	1	6	1	28.1	1651	1	1	1	538.768	1075.52	2	1076.56	-1.0407	0	11.95	0.35	-	APLQSSVGYR	R			VA.4658.4658.2 File:~VA.raw~, NativeID:~controllerType=0 controllerNumber=1 scan=4658~
1	gene=TELCIR_03205	24	32412	15	1	6	1	28.1	1658	2	1	1	538.824	1075.63	2	1074.59	1.0481	1	13.75	1.2	R	ALPKTMATAR	I	Oxidation (M)	0.0000010000.0	VA.12293.12293.2 File:~VA.raw~, NativeID:~controllerType=0 controllerNumber=1 scan=12293~
1	gene=TELCIR_03205	24	32412	15	1	6	1	28.1	1660	1	0	1	539.265	1076.52	2	1076.56	-0.0461	0	23.71	0.038	-	APLQSSVGYR	R			VA.4345.4345.2 File:~VA.raw~, NativeID:~controllerType=0 controllerNumber=1 scan=4345~
1	gene=TELCIR_03205	24	32412	15	1	6	1	28.1	1662	1	1	1	539.265	1076.52	2	1076.56	-0.0458	0	14.91	0.23	-	APLQSSVGYR	R			VA.4243.4243.2 File:~VA.raw~, NativeID:~controllerType=0 controllerNumber=1 scan=4243~
1	gene=TELCIR_03205	24	32412	15	1	6	1	28.1	1663	1	1	1	539.265	1076.52	2	1076.56	-0.0457	0	21.12	0.25	-	APLQSSVGYR	R			VA.4053.4053.2 File:~VA.raw~, NativeID:~controllerType=0 controllerNumber=1 scan=4053~
1	gene=TELCIR_03205	24	32412	15	1	6	1	28.1	1664	2	1	1	539.265	1076.52	2	1076.56	-0.0457	0	10.62	1.2	-	APLQSSVGYR	R			VA.5288.5288.2 File:~VA.raw~, NativeID:~controllerType=0 controllerNumber=1 scan=5288~
1	gene=TELCIR_03205	24	32412	15	1	6	1	28.1	1665	1	1	1	539.265	1076.52	2	1076.56	-0.0456	0	22.66	0.17	-	APLQSSVGYR	R			VA.4143.4143.2 File:~VA.raw~, NativeID:~controllerType=0 controllerNumber=1 scan=4143~
1	gene=TELCIR_03205	24	32412	15	1	6	1	28.1	1675	3	1	1	539.698	1077.38	2	1076.56	0.8207	0	8.69	1.4	-	APLQSSVGYR	R			VA.7555.7555.2 File:~VA.raw~, NativeID:~controllerType=0 controllerNumber=1 scan=7555~
1	gene=TELCIR_03205	24	32412	15	1	6	1	28.1	1677	5	1	1	539.757	1077.5	2	1076.56	0.938	0	5.47	2.3	-	APLQSSVGYR	R			VA.4506.4506.2 File:~VA.raw~, NativeID:~controllerType=0 controllerNumber=1 scan=4506~
1	gene=TELCIR_03205	24	32412	15	1	6	1	28.1	1678	8	1	1	539.792	1077.57	2	1076.56	1.0081	0	8.52	1.4	-	APLQSSVGYR	R			VA.5863.5863.2 File:~VA.raw~, NativeID:~controllerType=0 controllerNumber=1 scan=5863~
1	gene=TELCIR_03205	24	32412	15	1	6	1	28.1	6357	6	1	1	799.46	1596.91	2	1595.95	0.9586	1	6.57	3	R	AVAIVLGSALGGGRTVR	G			VA.12534.12534.2 File:~VA.raw~, NativeID:~controllerType=0 controllerNumber=1 scan=12534~
1	gene=TELCIR_03205	24	32412	15	1	6	1	28.1	9438	1	1	1	625.765	2499.03	4	2498.4	0.6338	1	4.27	0.82	R	ALLVNVAVPRNESPSIDVHLSLR	R			VA.2768.2768.4 File:~VA.raw~, NativeID:~controllerType=0 controllerNumber=1 scan=2768~
1	gene=TELCIR_03205	24	32412	15	1	6	1	28.1	10184	9	1	1	1010.44	3028.29	3	3029.31	-1.0228	1	3.11	2.9	R	LSSISMEIFLCWTTRMVSCGFCSPE	-	2 Oxidation (M)	0.0000010000000001000000000.0	VA.6604.6604.3 File:~VA.raw~, NativeID:~controllerType=0 controllerNumber=1 scan=6604~
1	gene=TELCIR_00814	23	47076	8	1	8	1	35.9	2220	8	1	1	572.436	1142.86	2	1143.44	-0.5838	0	3.31	2.6	R	SCDWNSGYR	V			VA.13816.13816.2 File:~VA.raw~, NativeID:~controllerType=0 controllerNumber=1 scan=13816~
1	gene=TELCIR_00814	23	47076	8	1	8	1	35.9	7366	2	1	1	607.174	1818.5	3	1817.84	0.6564	1	9.13	1.1	R	AEMKDSMESLIHHFK	F	Oxidation (M)	0.001000000000000.0	VA.13688.13688.3 File:~VA.raw~, NativeID:~controllerType=0 controllerNumber=1 scan=13688~
1	gene=TELCIR_00814	23	47076	8	1	8	1	35.9	9213	7	1	1	786.653	2356.94	3	2358.05	-1.116	0	2.11	1	R	NEPNVNSSCFPNPVFCQHVL	-			VA.2914.2914.3 File:~VA.raw~, NativeID:~controllerType=0 controllerNumber=1 scan=2914~
1	gene=TELCIR_00814	23	47076	8	1	8	1	35.9	9330	1	1	1	803.079	2406.21	3	2407.22	-1.0061	0	23.46	0.05	R	TVDIGLVSAADALNWGFTGVMVR	G	Oxidation (M)	0.00000000000000000000100.0	VA.11003.11003.3 File:~VA.raw~, NativeID:~controllerType=0 controllerNumber=1 scan=11003~
1	gene=TELCIR_00814	23	47076	8	1	8	1	35.9	9737	2	1	1	874.128	2619.36	3	2618.36	0.997	1	1.57	1	K	ARTVDIGLVSAADALNWGFTGVMVR	G			VA.16993.16993.3 File:~VA.raw~, NativeID:~controllerType=0 controllerNumber=1 scan=16993~
1	gene=TELCIR_00814	23	47076	8	1	8	1	35.9	10333	2	1	1	1056.81	3167.42	3	3166.69	0.729	1	2.66	1.1	R	DSIESFISARLGGTILWSSTLTSPAGILFK	H			VA.7859.7859.3 File:~VA.raw~, NativeID:~controllerType=0 controllerNumber=1 scan=7859~
1	gene=TELCIR_00814	23	47076	8	1	8	1	35.9	10358	6	1	1	803.376	3209.48	4	3210.58	-1.0993	1	1.84	3.5	R	LDYVSMMCNEQGFSLAVEKLLGIDIPPR	A	Oxidation (M)	0.0000001000000000000000000000.0	VA.7540.7540.4 File:~VA.raw~, NativeID:~controllerType=0 controllerNumber=1 scan=7540~
1	gene=TELCIR_00814	23	47076	8	1	8	1	35.9	10558	3	1	1	1121.17	3360.48	3	3359.65	0.8361	0	5.49	1.3	R	MHVNYIRPGGVAWDLPIGLMDDIYDWAVK	F	Oxidation (M)	0.00000000000000000001000000000.0	VA.6792.6792.3 File:~VA.raw~, NativeID:~controllerType=0 controllerNumber=1 scan=6792~
1	gene=TELCIR_17128	23	31353	8	1	4	1	11	91	3	1	1	390.26	778.506	2	779.338	-0.8321	1	7.04	1.3	R	FRSPCGG	-			VA.14327.14327.2 File:~VA.raw~, NativeID:~controllerType=0 controllerNumber=1 scan=14327~
1	gene=TELCIR_17128	23	31353	8	1	4	1	11	95	7	1	1	390.733	779.451	2	780.449	-0.9988	1	7.86	1.6	K	SHPKSIL	-			VA.10083.10083.2 File:~VA.raw~, NativeID:~controllerType=0 controllerNumber=1 scan=10083~
1	gene=TELCIR_17128	23	31353	8	1	4	1	11	1038	1	1	1	491.735	981.455	2	982.312	-0.8575	0	23.12	0.043	-	DGGEAAGCCS	-			VA.4105.4105.2 File:~VA.raw~, NativeID:~controllerType=0 controllerNumber=1 scan=4105~
1	gene=TELCIR_17128	23	31353	8	1	4	1	11	2867	5	1	1	606.369	1210.72	2	1211.6	-0.8743	0	4.15	1.3	-	PPSASSPVSPMR	-			VA.10207.10207.2 File:~VA.raw~, NativeID:~controllerType=0 controllerNumber=1 scan=10207~
1	gene=TELCIR_17128	23	31353	8	1	4	1	11	2868	2	1	1	606.369	1210.72	2	1211.6	-0.8741	0	7.93	1.2	-	PPSASSPVSPMR	-			VA.10400.10400.2 File:~VA.raw~, NativeID:~controllerType=0 controllerNumber=1 scan=10400~
1	gene=TELCIR_17128	23	31353	8	1	4	1	11	2870	1	0	1	606.369	1210.72	2	1211.6	-0.8739	0	7.11	0.98	-	PPSASSPVSPMR	-			VA.10111.10111.2 File:~VA.raw~, NativeID:~controllerType=0 controllerNumber=1 scan=10111~
1	gene=TELCIR_17128	23	31353	8	1	4	1	11	2872	1	1	1	606.369	1210.72	2	1211.6	-0.8734	0	9.83	0.79	-	PPSASSPVSPMR	-			VA.10296.10296.2 File:~VA.raw~, NativeID:~controllerType=0 controllerNumber=1 scan=10296~
1	gene=TELCIR_17128	23	31353	8	1	4	1	11	2874	4	1	1	606.37	1210.72	2	1211.6	-0.8724	0	7.64	1.7	-	PPSASSPVSPMR	-			VA.10604.10604.2 File:~VA.raw~, NativeID:~controllerType=0 controllerNumber=1 scan=10604~
1	gene=TELCIR_02148	22	18961	2	1	2	1	13	1654	10	1	1	538.806	1075.6	2	1075.56	0.0413	1	4.28	3.6	R	ALSRCLSNR	F			VA.12070.12070.2 File:~VA.raw~, NativeID:~controllerType=0 controllerNumber=1 scan=12070~
1	gene=TELCIR_02148	22	18961	2	1	2	1	13	5133	1	1	1	719.844	1437.67	2	1436.7	0.9694	1	22.08	0.037	R	RLSGVNSSSDLMR	L	Oxidation (M)	0.0000000000010.0	VA.5580.5580.2 File:~VA.raw~, NativeID:~controllerType=0 controllerNumber=1 scan=5580~
1	gene=TELCIR_14240	22	11230	2	1	2	1	23.8	4817	5	1	1	701.328	1400.64	2	1400.68	-0.0417	0	7.85	2	K	SEACVARPNVNGK	S			VA.6944.6944.2 File:~VA.raw~, NativeID:~controllerType=0 controllerNumber=1 scan=6944~
1	gene=TELCIR_14240	22	11230	2	1	2	1	23.8	9607	1	1	1	642.324	2565.27	4	2565.12	0.1479	1	21.94	0.031	R	AGSDTSNCDEKSEACVARPNVNGK	S			VA.5299.5299.4 File:~VA.raw~, NativeID:~controllerType=0 controllerNumber=1 scan=5299~
1	gene=TELCIR_00893	22	56739	9	1	8	1	24.3	91	2	0	1	390.26	778.506	2	779.371	-0.8645	1	7.51	1.1	R	SRTMNR	L	Oxidation (M)	0.000100.0	VA.14327.14327.2 File:~VA.raw~, NativeID:~controllerType=0 controllerNumber=1 scan=14327~
1	gene=TELCIR_00893	22	56739	9	1	8	1	24.3	1219	8	0	1	505.732	1009.45	2	1010.58	-1.1258	0	5.85	1.8	R	ETPPVVLTR	A			VA.9530.9530.2 File:~VA.raw~, NativeID:~controllerType=0 controllerNumber=1 scan=9530~
1	gene=TELCIR_00893	22	56739	9	1	8	1	24.3	2556	2	1	1	589.342	1176.67	2	1175.54	1.1341	0	13.02	1.1	R	AAMSGGSGNVPGR	V	Oxidation (M)	0.0010000000000.0	VA.12036.12036.2 File:~VA.raw~, NativeID:~controllerType=0 controllerNumber=1 scan=12036~
1	gene=TELCIR_00893	22	56739	9	1	8	1	24.3	2564	2	1	1	589.342	1176.67	2	1175.54	1.1347	0	8.02	1.1	R	AAMSGGSGNVPGR	V	Oxidation (M)	0.0010000000000.0	VA.11895.11895.2 File:~VA.raw~, NativeID:~controllerType=0 controllerNumber=1 scan=11895~
1	gene=TELCIR_00893	22	56739	9	1	8	1	24.3	3656	9	1	1	644.282	1286.55	2	1286.55	-0.0035	0	5.06	1.9	-	YDVASSDGFGGGR	A			VA.8643.8643.2 File:~VA.raw~, NativeID:~controllerType=0 controllerNumber=1 scan=8643~
1	gene=TELCIR_00893	22	56739	9	1	8	1	24.3	7549	8	1	1	626.288	1875.84	3	1874.99	0.8466	1	1.08	2.9	R	STIVESTSPSAVLTGVTRA	-			VA.2993.2993.3 File:~VA.raw~, NativeID:~controllerType=0 controllerNumber=1 scan=2993~
1	gene=TELCIR_00893	22	56739	9	1	8	1	24.3	8555	1	1	1	735.424	2203.25	3	2203.12	0.1283	0	21.58	0.037	R	SEFPPTLTPPNRPQLCPPR	N			VA.11560.11560.3 File:~VA.raw~, NativeID:~controllerType=0 controllerNumber=1 scan=11560~
1	gene=TELCIR_00893	22	56739	9	1	8	1	24.3	9443	2	1	1	834.421	2500.24	3	2501.27	-1.0261	1	8.47	1.1	K	KSSIESSILSTVLSFDSLTSMNR	V			VA.5549.5549.3 File:~VA.raw~, NativeID:~controllerType=0 controllerNumber=1 scan=5549~
1	gene=TELCIR_00893	22	56739	9	1	8	1	24.3	10348	1	1	1	1062.5	3184.47	3	3184.63	-0.1536	1	2.26	0.94	R	TPSKIPLNSSAVSESEHSSSMLSLLLDLSR	L			VA.9550.9550.3 File:~VA.raw~, NativeID:~controllerType=0 controllerNumber=1 scan=9550~
1	gene=TELCIR_13238	21	27188	9	1	5	1	23.4	3463	2	1	1	633.831	1265.65	2	1265.58	0.0699	1	12.8	1.2	K	TNCSRDSTGIR	C			VA.5785.5785.2 File:~VA.raw~, NativeID:~controllerType=0 controllerNumber=1 scan=5785~
1	gene=TELCIR_13238	21	27188	9	1	5	1	23.4	3645	6	1	1	429.518	1285.53	3	1285.62	-0.0886	1	4.13	2.2	R	FWGHRHGSFR	L			VA.3328.3328.3 File:~VA.raw~, NativeID:~controllerType=0 controllerNumber=1 scan=3328~
1	gene=TELCIR_13238	21	27188	9	1	5	1	23.4	3830	5	1	1	652.824	1303.63	2	1304.7	-1.0642	0	8.82	1.5	R	LENSPPLVDPPK	R			VA.13919.13919.2 File:~VA.raw~, NativeID:~controllerType=0 controllerNumber=1 scan=13919~
1	gene=TELCIR_13238	21	27188	9	1	5	1	23.4	3846	10	1	1	653.425	1304.84	2	1304.7	0.1387	0	6.22	3.1	R	LENSPPLVDPPK	R			VA.14594.14594.2 File:~VA.raw~, NativeID:~controllerType=0 controllerNumber=1 scan=14594~
1	gene=TELCIR_13238	21	27188	9	1	5	1	23.4	3848	3	1	1	653.426	1304.84	2	1304.7	0.139	0	12.44	1.2	R	LENSPPLVDPPK	R			VA.14218.14218.2 File:~VA.raw~, NativeID:~controllerType=0 controllerNumber=1 scan=14218~
1	gene=TELCIR_13238	21	27188	9	1	5	1	23.4	3849	2	1	1	653.426	1304.84	2	1304.7	0.1392	0	10.92	1.2	R	LENSPPLVDPPK	R			VA.14551.14551.2 File:~VA.raw~, NativeID:~controllerType=0 controllerNumber=1 scan=14551~
1	gene=TELCIR_13238	21	27188	9	1	5	1	23.4	3853	9	1	1	653.427	1304.84	2	1304.7	0.1417	0	7.71	3.1	R	LENSPPLVDPPK	R			VA.14176.14176.2 File:~VA.raw~, NativeID:~controllerType=0 controllerNumber=1 scan=14176~
1	gene=TELCIR_13238	21	27188	9	1	5	1	23.4	8134	1	1	1	704.944	2111.81	3	2112.93	-1.1234	1	21.37	0.044	R	SSPNSSTLVSDRTSASDSCR	I			VA.3161.3161.3 File:~VA.raw~, NativeID:~controllerType=0 controllerNumber=1 scan=3161~
1	gene=TELCIR_13238	21	27188	9	1	5	1	23.4	9001	7	1	1	583.3	2329.17	4	2329.2	-0.033	1	9.31	2.9	K	AIGYNRTSQHSDSDGIVALVVK	A			VA.16034.16034.4 File:~VA.raw~, NativeID:~controllerType=0 controllerNumber=1 scan=16034~
1	gene=TELCIR_11165	21	49503	10	1	8	1	24.2	180	1	1	1	400.237	798.46	2	798.373	0.0865	0	13.76	0.39	-	HASSNQR	C			VA.15101.15101.2 File:~VA.raw~, NativeID:~controllerType=0 controllerNumber=1 scan=15101~
1	gene=TELCIR_11165	21	49503	10	1	8	1	24.2	181	5	1	1	400.237	798.46	2	798.373	0.0868	0	5.76	2.1	-	HASSNQR	C			VA.15143.15143.2 File:~VA.raw~, NativeID:~controllerType=0 controllerNumber=1 scan=15143~
1	gene=TELCIR_11165	21	49503	10	1	8	1	24.2	1842	1	1	1	549.83	1097.65	2	1097.68	-0.0355	1	16.48	0.77	R	ILLPSRSTLV	-			VA.14077.14077.2 File:~VA.raw~, NativeID:~controllerType=0 controllerNumber=1 scan=14077~
1	gene=TELCIR_11165	21	49503	10	1	8	1	24.2	6689	6	1	1	829.87	1657.73	2	1658.79	-1.0624	1	3.09	2.8	R	DFTMSLHQRYAFK	T	Oxidation (M)	0.0001000000000.0	VA.5266.5266.2 File:~VA.raw~, NativeID:~controllerType=0 controllerNumber=1 scan=5266~
1	gene=TELCIR_11165	21	49503	10	1	8	1	24.2	6699	5	1	1	830.449	1658.88	2	1658.79	0.0955	1	0.34	1.8	R	DFTMSLHQRYAFK	T	Oxidation (M)	0.0001000000000.0	VA.6376.6376.2 File:~VA.raw~, NativeID:~controllerType=0 controllerNumber=1 scan=6376~
1	gene=TELCIR_11165	21	49503	10	1	8	1	24.2	7072	1	1	1	871.879	1741.74	2	1740.84	0.9083	0	9.17	0.8	R	NNVELSPTTPMNLNTP	-			VA.12248.12248.2 File:~VA.raw~, NativeID:~controllerType=0 controllerNumber=1 scan=12248~
1	gene=TELCIR_11165	21	49503	10	1	8	1	24.2	7235	1	1	1	892.978	1783.94	2	1784.87	-0.9272	0	21.03	0.052	R	ISVVSMNLILDFSCST	-			VA.7830.7830.2 File:~VA.raw~, NativeID:~controllerType=0 controllerNumber=1 scan=7830~
1	gene=TELCIR_11165	21	49503	10	1	8	1	24.2	7614	6	1	1	634.253	1899.74	3	1900.87	-1.128	1	2.57	2.5	R	SQEEMSAEAALYRAAMK	Q	Oxidation (M)	0.00001000000000000.0	VA.5957.5957.3 File:~VA.raw~, NativeID:~controllerType=0 controllerNumber=1 scan=5957~
1	gene=TELCIR_11165	21	49503	10	1	8	1	24.2	8716	8	1	1	751.011	2250.01	3	2250.35	-0.338	1	1.98	4.9	R	SRTFLLVLVLSLLPLFYTR	-			VA.7932.7932.3 File:~VA.raw~, NativeID:~controllerType=0 controllerNumber=1 scan=7932~
1	gene=TELCIR_11165	21	49503	10	1	8	1	24.2	9375	1	1	1	813.734	2438.18	3	2437.08	1.1005	0	9.38	0.81	R	SSYGHSMVVDPWGAVVAQCSER	F	Oxidation (M)	0.0000001000000000000000.0	VA.6632.6632.3 File:~VA.raw~, NativeID:~controllerType=0 controllerNumber=1 scan=6632~
1	gene=TELCIR_06058	20	22909	4	1	3	1	24.8	2130	6	1	1	567.329	1132.64	2	1131.54	1.1029	0	7.07	1.5	-	SGASLEPTNEK	-			VA.10871.10871.2 File:~VA.raw~, NativeID:~controllerType=0 controllerNumber=1 scan=10871~
1	gene=TELCIR_06058	20	22909	4	1	3	1	24.8	2133	2	1	1	567.329	1132.64	2	1131.54	1.1033	0	5.51	1.1	-	SGASLEPTNEK	-			VA.10422.10422.2 File:~VA.raw~, NativeID:~controllerType=0 controllerNumber=1 scan=10422~
1	gene=TELCIR_06058	20	22909	4	1	3	1	24.8	7935	2	1	1	1009.37	2016.73	2	2017.03	-0.3007	0	1.8	1	K	NGYFIQGIPLPCQITPLS	-			VA.11055.11055.2 File:~VA.raw~, NativeID:~controllerType=0 controllerNumber=1 scan=11055~
1	gene=TELCIR_06058	20	22909	4	1	3	1	24.8	8885	1	1	1	1150.5	2298.98	2	2299.23	-0.2513	1	20.41	0.025	K	RHANPLLVGPNDTLNEAIVGTV	-			VA.8589.8589.2 File:~VA.raw~, NativeID:~controllerType=0 controllerNumber=1 scan=8589~
1	gene=TELCIR_03238	19	38339	8	1	8	1	25.2	903	2	1	1	479.277	956.539	2	955.556	0.9829	1	4.82	1.1	-	IPASSLRGR	T			VA.9377.9377.2 File:~VA.raw~, NativeID:~controllerType=0 controllerNumber=1 scan=9377~
1	gene=TELCIR_03238	19	38339	8	1	8	1	25.2	1106	6	1	1	496.303	990.592	2	990.572	0.02	0	4.91	1.8	K	HVLRPVDR	T			VA.9709.9709.2 File:~VA.raw~, NativeID:~controllerType=0 controllerNumber=1 scan=9709~
1	gene=TELCIR_03238	19	38339	8	1	8	1	25.2	1125	9	1	1	497.817	993.62	2	992.507	1.1124	1	6.15	1.7	R	ANLSSMSRK	D			VA.14147.14147.2 File:~VA.raw~, NativeID:~controllerType=0 controllerNumber=1 scan=14147~
1	gene=TELCIR_03238	19	38339	8	1	8	1	25.2	3820	7	1	1	651.909	1301.8	2	1302.6	-0.7995	0	2.95	1.9	R	TSAPPDIWNMR	I	Oxidation (M)	0.00000000010.0	VA.13866.13866.2 File:~VA.raw~, NativeID:~controllerType=0 controllerNumber=1 scan=13866~
1	gene=TELCIR_03238	19	38339	8	1	8	1	25.2	5330	6	1	1	488.943	1463.81	3	1462.81	1.0004	1	7.72	1.5	K	IRIFQMSGGALVR	L	Oxidation (M)	0.0000010000000.0	VA.11344.11344.3 File:~VA.raw~, NativeID:~controllerType=0 controllerNumber=1 scan=11344~
1	gene=TELCIR_03238	19	38339	8	1	8	1	25.2	5568	8	1	1	745.874	1489.73	2	1490.7	-0.9683	0	4.14	3.7	K	NWWWPLLMDSK	T	Oxidation (M)	0.00000001000.0	VA.7827.7827.2 File:~VA.raw~, NativeID:~controllerType=0 controllerNumber=1 scan=7827~
1	gene=TELCIR_03238	19	38339	8	1	8	1	25.2	7626	6	1	1	953.5	1904.98	2	1903.96	1.0264	1	1.61	1.7	R	GFFENFVESFRVISAR	N			VA.7674.7674.2 File:~VA.raw~, NativeID:~controllerType=0 controllerNumber=1 scan=7674~
1	gene=TELCIR_03238	19	38339	8	1	8	1	25.2	9652	1	1	1	861.412	2581.21	3	2581.28	-0.0712	0	19.27	0.045	K	LMEQYTTGQHSLPYSIAGLTTVR	S	Oxidation (M)	0.01000000000000000000000.0	VA.8311.8311.3 File:~VA.raw~, NativeID:~controllerType=0 controllerNumber=1 scan=8311~
1	gene=TELCIR_08565	18	38849	16	1	8	1	35.2	1674	1	0	1	539.366	1076.72	2	1077.51	-0.7891	0	10.98	0.99	R	MPSRPMSTR	V	Oxidation (M)	0.100000000.0	VA.14917.14917.2 File:~VA.raw~, NativeID:~controllerType=0 controllerNumber=1 scan=14917~
1	gene=TELCIR_08565	18	38849	16	1	8	1	35.2	3790	9	1	1	433.932	1298.77	3	1298.64	0.13	1	3.98	2.6	R	TKVSHGMSGWPL	-			VA.10776.10776.3 File:~VA.raw~, NativeID:~controllerType=0 controllerNumber=1 scan=10776~
1	gene=TELCIR_08565	18	38849	16	1	8	1	35.2	5803	7	1	1	757.85	1513.68	2	1513.88	-0.194	0	3.61	2.6	K	TLVDMGLEGILLLK	N			VA.9451.9451.2 File:~VA.raw~, NativeID:~controllerType=0 controllerNumber=1 scan=9451~
1	gene=TELCIR_08565	18	38849	16	1	8	1	35.2	7557	1	1	1	939.909	1877.8	2	1877	0.8055	0	9.48	0.13	R	HMHLPVLLSQPSLFSR	E	Oxidation (M)	0.0100000000000000.0	VA.16894.16894.2 File:~VA.raw~, NativeID:~controllerType=0 controllerNumber=1 scan=16894~
1	gene=TELCIR_08565	18	38849	16	1	8	1	35.2	9491	6	1	1	845.321	2532.94	3	2532.01	0.926	1	1.47	1.3	K	YPGDGTICGCEGKSCDPVTGSCR	C			VA.17486.17486.3 File:~VA.raw~, NativeID:~controllerType=0 controllerNumber=1 scan=17486~
1	gene=TELCIR_08565	18	38849	16	1	8	1	35.2	9496	7	1	1	636.32	2541.25	4	2541.35	-0.1014	1	5.21	4.7	K	IAKVATARPVNAYVEPASMAHFAK	D			VA.7061.7061.4 File:~VA.raw~, NativeID:~controllerType=0 controllerNumber=1 scan=7061~
1	gene=TELCIR_08565	18	38849	16	1	8	1	35.2	9517	5	1	1	850.748	2549.22	3	2549.3	-0.0742	0	2.16	1.8	K	WAIEAGSTYAFTGLAVATFAIFSR	T			VA.12336.12336.3 File:~VA.raw~, NativeID:~controllerType=0 controllerNumber=1 scan=12336~
1	gene=TELCIR_08565	18	38849	16	1	8	1	35.2	9518	5	1	1	850.748	2549.22	3	2549.3	-0.0737	0	3.91	1.9	K	WAIEAGSTYAFTGLAVATFAIFSR	T			VA.8935.8935.3 File:~VA.raw~, NativeID:~controllerType=0 controllerNumber=1 scan=8935~
1	gene=TELCIR_08565	18	38849	16	1	8	1	35.2	9525	10	1	1	850.748	2549.22	3	2549.3	-0.0722	0	2.81	2.3	K	WAIEAGSTYAFTGLAVATFAIFSR	T			VA.8856.8856.3 File:~VA.raw~, NativeID:~controllerType=0 controllerNumber=1 scan=8856~
1	gene=TELCIR_08565	18	38849	16	1	8	1	35.2	9529	1	1	1	850.748	2549.22	3	2549.3	-0.072	0	16.02	0.36	K	WAIEAGSTYAFTGLAVATFAIFSR	T			VA.9020.9020.3 File:~VA.raw~, NativeID:~controllerType=0 controllerNumber=1 scan=9020~
1	gene=TELCIR_08565	18	38849	16	1	8	1	35.2	9530	6	1	1	1275.62	2549.22	2	2549.3	-0.0717	0	0.97	2.1	K	WAIEAGSTYAFTGLAVATFAIFSR	T			VA.8401.8401.2 File:~VA.raw~, NativeID:~controllerType=0 controllerNumber=1 scan=8401~
1	gene=TELCIR_08565	18	38849	16	1	8	1	35.2	9537	6	1	1	850.749	2549.22	3	2549.3	-0.0708	0	2.99	1.4	K	WAIEAGSTYAFTGLAVATFAIFSR	T			VA.8764.8764.3 File:~VA.raw~, NativeID:~controllerType=0 controllerNumber=1 scan=8764~
1	gene=TELCIR_08565	18	38849	16	1	8	1	35.2	9548	1	1	1	850.75	2549.23	3	2549.3	-0.0684	0	18.48	0.053	K	WAIEAGSTYAFTGLAVATFAIFSR	T			VA.11393.11393.3 File:~VA.raw~, NativeID:~controllerType=0 controllerNumber=1 scan=11393~
1	gene=TELCIR_08565	18	38849	16	1	8	1	35.2	9552	6	1	1	850.75	2549.23	3	2549.3	-0.0678	0	3.23	5.5	K	WAIEAGSTYAFTGLAVATFAIFSR	T			VA.9205.9205.3 File:~VA.raw~, NativeID:~controllerType=0 controllerNumber=1 scan=9205~
1	gene=TELCIR_08565	18	38849	16	1	8	1	35.2	9555	3	1	1	851.077	2550.21	3	2549.3	0.9138	0	4.59	1.8	K	WAIEAGSTYAFTGLAVATFAIFSR	T			VA.8721.8721.3 File:~VA.raw~, NativeID:~controllerType=0 controllerNumber=1 scan=8721~
1	gene=TELCIR_08565	18	38849	16	1	8	1	35.2	10601	9	1	1	1149.82	3446.43	3	3446.57	-0.1357	0	3.87	2.6	R	LTQSCEQPAFPTEHSLMSWHECLSISLSR	-	Oxidation (M)	0.00000000000000001000000000000.0	VA.4940.4940.3 File:~VA.raw~, NativeID:~controllerType=0 controllerNumber=1 scan=4940~
1	gene=TELCIR_02434	18	375107	95	1	65	1	22.5	68	10	1	1	386.398	770.782	2	770.367	0.4146	0	3.38	5.6	K	SSHGVER	F			VA.2461.2461.2 File:~VA.raw~, NativeID:~controllerType=0 controllerNumber=1 scan=2461~
1	gene=TELCIR_02434	18	375107	95	1	65	1	22.5	154	8	1	1	398.223	794.432	2	794.359	0.0724	0	9.05	4.9	R	EMGLSSR	C	Oxidation (M)	0.0100000.0	VA.5874.5874.2 File:~VA.raw~, NativeID:~controllerType=0 controllerNumber=1 scan=5874~
1	gene=TELCIR_02434	18	375107	95	1	65	1	22.5	204	6	0	1	403.689	805.364	2	806.44	-1.0764	0	8.77	1.9	R	SPPLTHR	R			VA.4828.4828.2 File:~VA.raw~, NativeID:~controllerType=0 controllerNumber=1 scan=4828~
1	gene=TELCIR_02434	18	375107	95	1	65	1	22.5	211	3	1	1	404.203	806.391	2	806.44	-0.0491	0	15.26	1	R	SPPLTHR	R			VA.4893.4893.2 File:~VA.raw~, NativeID:~controllerType=0 controllerNumber=1 scan=4893~
1	gene=TELCIR_02434	18	375107	95	1	65	1	22.5	376	8	1	1	421.751	841.487	2	842.497	-1.0101	1	6.76	2	-	VNLKNQK	A			VA.8945.8945.2 File:~VA.raw~, NativeID:~controllerType=0 controllerNumber=1 scan=8945~
1	gene=TELCIR_02434	18	375107	95	1	65	1	22.5	495	2	1	1	435.25	868.486	2	868.317	0.1698	1	10.04	1.2	R	NKSSCCN	-			VA.11112.11112.2 File:~VA.raw~, NativeID:~controllerType=0 controllerNumber=1 scan=11112~
1	gene=TELCIR_02434	18	375107	95	1	65	1	22.5	496	8	1	1	435.251	868.487	2	868.317	0.1699	1	3.29	1.9	R	NKSSCCN	-			VA.9543.9543.2 File:~VA.raw~, NativeID:~controllerType=0 controllerNumber=1 scan=9543~
1	gene=TELCIR_02434	18	375107	95	1	65	1	22.5	504	3	1	1	435.269	868.523	2	868.317	0.2064	1	8.11	1.3	R	NKSSCCN	-			VA.11756.11756.2 File:~VA.raw~, NativeID:~controllerType=0 controllerNumber=1 scan=11756~
1	gene=TELCIR_02434	18	375107	95	1	65	1	22.5	587	6	1	1	450.274	898.534	2	899.399	-0.8649	0	4.15	3.1	R	GAHSSEEAI	-			VA.10806.10806.2 File:~VA.raw~, NativeID:~controllerType=0 controllerNumber=1 scan=10806~
1	gene=TELCIR_02434	18	375107	95	1	65	1	22.5	670	2	1	1	458.18	914.345	2	915.46	-1.1147	0	4.99	1.1	R	TALSTMHR	L			VA.4159.4159.2 File:~VA.raw~, NativeID:~controllerType=0 controllerNumber=1 scan=4159~
1	gene=TELCIR_02434	18	375107	95	1	65	1	22.5	832	8	1	1	473.271	944.528	2	945.532	-1.0036	0	15.26	1.6	K	MELVGLLR	K	Oxidation (M)	0.10000000.0	VA.6910.6910.2 File:~VA.raw~, NativeID:~controllerType=0 controllerNumber=1 scan=6910~
1	gene=TELCIR_02434	18	375107	95	1	65	1	22.5	966	9	1	1	487.268	972.522	2	972.525	-0.0031	1	12.5	11	R	LQWGSARR	T			VA.5603.5603.2 File:~VA.raw~, NativeID:~controllerType=0 controllerNumber=1 scan=5603~
1	gene=TELCIR_02434	18	375107	95	1	65	1	22.5	1035	2	1	1	491.67	981.326	2	980.591	0.7353	0	10.18	1.2	R	QLPPLILTS	-			VA.5460.5460.2 File:~VA.raw~, NativeID:~controllerType=0 controllerNumber=1 scan=5460~
1	gene=TELCIR_02434	18	375107	95	1	65	1	22.5	1081	8	1	1	495.255	988.496	2	988.482	0.0137	0	14.28	4.5	K	SPSSEVDIR	R			VA.4449.4449.2 File:~VA.raw~, NativeID:~controllerType=0 controllerNumber=1 scan=4449~
1	gene=TELCIR_02434	18	375107	95	1	65	1	22.5	1192	2	1	1	502.734	1003.45	2	1004.53	-1.0792	1	28.99	0.88	-	SSLMARIID	-			VA.5194.5194.2 File:~VA.raw~, NativeID:~controllerType=0 controllerNumber=1 scan=5194~
1	gene=TELCIR_02434	18	375107	95	1	65	1	22.5	1207	10	1	1	504.746	1007.48	2	1008.45	-0.9713	0	6.48	2.8	-	ISGGICCSR	R			VA.4178.4178.2 File:~VA.raw~, NativeID:~controllerType=0 controllerNumber=1 scan=4178~
1	gene=TELCIR_02434	18	375107	95	1	65	1	22.5	1502	4	1	1	528.719	1055.42	2	1054.58	0.8466	1	13.8	1.3	-	ARNLEDPLK	H			VA.8346.8346.2 File:~VA.raw~, NativeID:~controllerType=0 controllerNumber=1 scan=8346~
1	gene=TELCIR_02434	18	375107	95	1	65	1	22.5	1651	2	0	1	538.768	1075.52	2	1075.53	-0.0051	0	6.7	1.2	-	TDSSNGNLLR	H			VA.4658.4658.2 File:~VA.raw~, NativeID:~controllerType=0 controllerNumber=1 scan=4658~
1	gene=TELCIR_02434	18	375107	95	1	65	1	22.5	1957	9	0	1	557.293	1112.57	2	1112.67	-0.096	1	11.71	4.8	K	ASVIAVLRER	T			VA.11672.11672.2 File:~VA.raw~, NativeID:~controllerType=0 controllerNumber=1 scan=11672~
1	gene=TELCIR_02434	18	375107	95	1	65	1	22.5	2059	4	1	1	564.324	1126.63	2	1125.63	1.0078	1	11.72	0.94	R	QLIRSPEQR	L			VA.12544.12544.2 File:~VA.raw~, NativeID:~controllerType=0 controllerNumber=1 scan=12544~
1	gene=TELCIR_02434	18	375107	95	1	65	1	22.5	2221	10	1	1	572.436	1142.86	2	1143.6	-0.7469	0	9.32	3.4	R	HYILSLQDR	E			VA.14566.14566.2 File:~VA.raw~, NativeID:~controllerType=0 controllerNumber=1 scan=14566~
1	gene=TELCIR_02434	18	375107	95	1	65	1	22.5	2319	6	1	1	577.29	1152.56	2	1153.53	-0.969	1	19.41	3.5	-	FCVDWKSGR	S			VA.7346.7346.2 File:~VA.raw~, NativeID:~controllerType=0 controllerNumber=1 scan=7346~
1	gene=TELCIR_02434	18	375107	95	1	65	1	22.5	2325	10	1	1	577.29	1152.57	2	1151.59	0.9716	1	10.87	1.9	-	LTNQYNSGKK	L			VA.7054.7054.2 File:~VA.raw~, NativeID:~controllerType=0 controllerNumber=1 scan=7054~
1	gene=TELCIR_02434	18	375107	95	1	65	1	22.5	2426	7	1	1	583.391	1164.77	2	1163.58	1.1926	1	5.29	1.6	-	DRFGANLVIC	-			VA.13974.13974.2 File:~VA.raw~, NativeID:~controllerType=0 controllerNumber=1 scan=13974~
1	gene=TELCIR_02434	18	375107	95	1	65	1	22.5	2596	4	1	1	395.227	1182.66	3	1183.72	-1.0586	1	11.62	1.7	R	KDLVDLLLAGK	K			VA.5269.5269.3 File:~VA.raw~, NativeID:~controllerType=0 controllerNumber=1 scan=5269~
1	gene=TELCIR_02434	18	375107	95	1	65	1	22.5	2615	6	1	1	592.811	1183.61	2	1183.72	-0.1106	1	9.18	2.8	R	KDLVDLLLAGK	K			VA.5294.5294.2 File:~VA.raw~, NativeID:~controllerType=0 controllerNumber=1 scan=5294~
1	gene=TELCIR_02434	18	375107	95	1	65	1	22.5	2661	7	1	1	596.263	1190.51	2	1190.6	-0.0915	0	11.89	4.1	K	ATSEEISDLVK	L			VA.5344.5344.2 File:~VA.raw~, NativeID:~controllerType=0 controllerNumber=1 scan=5344~
1	gene=TELCIR_02434	18	375107	95	1	65	1	22.5	2679	9	1	1	597.287	1192.56	2	1193.65	-1.0875	0	17.29	2.2	K	LFSLSCNLLK	G			VA.7153.7153.2 File:~VA.raw~, NativeID:~controllerType=0 controllerNumber=1 scan=7153~
1	gene=TELCIR_02434	18	375107	95	1	65	1	22.5	2730	6	1	1	599.781	1197.55	2	1196.61	0.9318	1	7.91	2.8	R	SLRYSEISSR	K			VA.4848.4848.2 File:~VA.raw~, NativeID:~controllerType=0 controllerNumber=1 scan=4848~
1	gene=TELCIR_02434	18	375107	95	1	65	1	22.5	3252	3	1	1	623.295	1244.58	2	1245.72	-1.1425	0	13.36	1.6	R	SLSTAITLALEK	S			VA.4703.4703.2 File:~VA.raw~, NativeID:~controllerType=0 controllerNumber=1 scan=4703~
1	gene=TELCIR_02434	18	375107	95	1	65	1	22.5	3264	6	1	1	624.268	1246.52	2	1245.72	0.8027	0	10.78	1.9	R	SLSTAITLALEK	S			VA.4857.4857.2 File:~VA.raw~, NativeID:~controllerType=0 controllerNumber=1 scan=4857~
1	gene=TELCIR_02434	18	375107	95	1	65	1	22.5	3410	7	1	1	632.361	1262.71	2	1262.58	0.1253	0	8.01	1.3	R	EEIAMTPETSR	R			VA.11817.11817.2 File:~VA.raw~, NativeID:~controllerType=0 controllerNumber=1 scan=11817~
1	gene=TELCIR_02434	18	375107	95	1	65	1	22.5	3611	3	1	1	641.881	1281.75	2	1282.66	-0.9116	0	4.93	1.1	R	LSLTAFEMISR	S	Oxidation (M)	0.00000001000.0	VA.10557.10557.2 File:~VA.raw~, NativeID:~controllerType=0 controllerNumber=1 scan=10557~
1	gene=TELCIR_02434	18	375107	95	1	65	1	22.5	3615	7	1	1	641.882	1281.75	2	1282.66	-0.9105	0	0.84	2	R	LSLTAFEMISR	S	Oxidation (M)	0.00000001000.0	VA.10459.10459.2 File:~VA.raw~, NativeID:~controllerType=0 controllerNumber=1 scan=10459~
1	gene=TELCIR_02434	18	375107	95	1	65	1	22.5	3616	5	1	1	641.882	1281.75	2	1282.66	-0.9105	0	3.51	2.5	R	LSLTAFEMISR	S	Oxidation (M)	0.00000001000.0	VA.10267.10267.2 File:~VA.raw~, NativeID:~controllerType=0 controllerNumber=1 scan=10267~
1	gene=TELCIR_02434	18	375107	95	1	65	1	22.5	3617	8	1	1	641.882	1281.75	2	1282.66	-0.9103	0	1.45	1.6	R	LSLTAFEMISR	S	Oxidation (M)	0.00000001000.0	VA.10757.10757.2 File:~VA.raw~, NativeID:~controllerType=0 controllerNumber=1 scan=10757~
1	gene=TELCIR_02434	18	375107	95	1	65	1	22.5	3618	1	1	1	641.882	1281.75	2	1282.66	-0.9101	0	8.43	0.69	R	LSLTAFEMISR	S	Oxidation (M)	0.00000001000.0	VA.10854.10854.2 File:~VA.raw~, NativeID:~controllerType=0 controllerNumber=1 scan=10854~
1	gene=TELCIR_02434	18	375107	95	1	65	1	22.5	3619	2	1	1	641.882	1281.75	2	1282.66	-0.9101	0	6.69	1.1	R	LSLTAFEMISR	S	Oxidation (M)	0.00000001000.0	VA.10367.10367.2 File:~VA.raw~, NativeID:~controllerType=0 controllerNumber=1 scan=10367~
1	gene=TELCIR_02434	18	375107	95	1	65	1	22.5	3621	3	1	1	641.882	1281.75	2	1282.66	-0.9095	0	2.35	1	R	LSLTAFEMISR	S	Oxidation (M)	0.00000001000.0	VA.10969.10969.2 File:~VA.raw~, NativeID:~controllerType=0 controllerNumber=1 scan=10969~
1	gene=TELCIR_02434	18	375107	95	1	65	1	22.5	3649	10	1	1	643.785	1285.56	2	1284.6	0.9591	1	5.42	4.6	R	SHSGDWKNQAR	-			VA.7107.7107.2 File:~VA.raw~, NativeID:~controllerType=0 controllerNumber=1 scan=7107~
1	gene=TELCIR_02434	18	375107	95	1	65	1	22.5	3700	7	1	1	645.368	1288.72	2	1289.6	-0.8814	1	4.97	1.9	K	GIAGAAEEISGRC	-			VA.12467.12467.2 File:~VA.raw~, NativeID:~controllerType=0 controllerNumber=1 scan=12467~
1	gene=TELCIR_02434	18	375107	95	1	65	1	22.5	3811	6	1	1	651.787	1301.56	2	1301.63	-0.0728	0	3.97	1.4	-	SYLASMTSWLK	W	Oxidation (M)	0.00000100000.0	VA.5376.5376.2 File:~VA.raw~, NativeID:~controllerType=0 controllerNumber=1 scan=5376~
1	gene=TELCIR_02434	18	375107	95	1	65	1	22.5	3823	4	1	1	652.279	1302.54	2	1302.75	-0.2073	1	11.15	1.2	R	TVAETLRSVISK	A			VA.9448.9448.2 File:~VA.raw~, NativeID:~controllerType=0 controllerNumber=1 scan=9448~
1	gene=TELCIR_02434	18	375107	95	1	65	1	22.5	3828	3	0	1	652.377	1302.74	2	1301.63	1.1061	0	7.64	1.3	-	SYLASMTSWLK	W	Oxidation (M)	0.00000100000.0	VA.12547.12547.2 File:~VA.raw~, NativeID:~controllerType=0 controllerNumber=1 scan=12547~
1	gene=TELCIR_02434	18	375107	95	1	65	1	22.5	3837	10	1	1	653.283	1304.55	2	1305.56	-1.0112	0	5.87	1.7	K	FPFPQSHEGSSS	-			VA.4185.4185.2 File:~VA.raw~, NativeID:~controllerType=0 controllerNumber=1 scan=4185~
1	gene=TELCIR_02434	18	375107	95	1	65	1	22.5	4028	3	1	1	440.553	1318.64	3	1317.54	1.0937	0	11.49	1.4	-	NTVCTSFSCSR	N			VA.10679.10679.3 File:~VA.raw~, NativeID:~controllerType=0 controllerNumber=1 scan=10679~
1	gene=TELCIR_02434	18	375107	95	1	65	1	22.5	4215	5	1	1	670.838	1339.66	2	1339.76	-0.1003	0	8.68	1.4	R	ELVLLWNQAVR	G			VA.9409.9409.2 File:~VA.raw~, NativeID:~controllerType=0 controllerNumber=1 scan=9409~
1	gene=TELCIR_02434	18	375107	95	1	65	1	22.5	4450	1	1	1	455.57	1363.69	3	1364.75	-1.0597	1	14.88	0.33	K	FSKVLILMNER	Q	Oxidation (M)	0.00000001000.0	VA.3339.3339.3 File:~VA.raw~, NativeID:~controllerType=0 controllerNumber=1 scan=3339~
1	gene=TELCIR_02434	18	375107	95	1	65	1	22.5	4458	4	1	1	455.896	1364.67	3	1364.75	-0.0824	1	13.27	1.9	K	FSKVLILMNER	Q	Oxidation (M)	0.00000001000.0	VA.3329.3329.3 File:~VA.raw~, NativeID:~controllerType=0 controllerNumber=1 scan=3329~
1	gene=TELCIR_02434	18	375107	95	1	65	1	22.5	4483	8	1	1	684.384	1366.75	2	1366.7	0.0509	1	3.12	3.2	-	WRGLLTVSWSY	-			VA.10037.10037.2 File:~VA.raw~, NativeID:~controllerType=0 controllerNumber=1 scan=10037~
1	gene=TELCIR_02434	18	375107	95	1	65	1	22.5	4489	1	1	1	684.52	1367.03	2	1367.67	-0.6426	1	7.02	0.99	R	GLESMMPLYRR	R	Oxidation (M)	0.00000100000.0	VA.14929.14929.2 File:~VA.raw~, NativeID:~controllerType=0 controllerNumber=1 scan=14929~
1	gene=TELCIR_02434	18	375107	95	1	65	1	22.5	4490	1	1	1	684.521	1367.03	2	1367.67	-0.6419	1	7.5	0.99	R	GLESMMPLYRR	R	Oxidation (M)	0.00000100000.0	VA.14977.14977.2 File:~VA.raw~, NativeID:~controllerType=0 controllerNumber=1 scan=14977~
1	gene=TELCIR_02434	18	375107	95	1	65	1	22.5	4491	5	1	1	684.521	1367.03	2	1367.67	-0.6419	1	3.65	1.5	R	GLESMMPLYRR	R	Oxidation (M)	0.00000100000.0	VA.14634.14634.2 File:~VA.raw~, NativeID:~controllerType=0 controllerNumber=1 scan=14634~
1	gene=TELCIR_02434	18	375107	95	1	65	1	22.5	4858	4	1	1	704.409	1406.8	2	1407.67	-0.87	1	8.98	1.5	R	RDDFTSPTLSNR	L			VA.12006.12006.2 File:~VA.raw~, NativeID:~controllerType=0 controllerNumber=1 scan=12006~
1	gene=TELCIR_02434	18	375107	95	1	65	1	22.5	5004	4	1	1	713.405	1424.8	2	1425.81	-1.0122	1	4.09	1.9	R	DVISKAVEELVPK	S			VA.11848.11848.2 File:~VA.raw~, NativeID:~controllerType=0 controllerNumber=1 scan=11848~
1	gene=TELCIR_02434	18	375107	95	1	65	1	22.5	5108	4	1	1	719.354	1436.69	2	1436.78	-0.084	1	4.48	2.1	R	ISPQYRHDILPV	-			VA.7801.7801.2 File:~VA.raw~, NativeID:~controllerType=0 controllerNumber=1 scan=7801~
1	gene=TELCIR_02434	18	375107	95	1	65	1	22.5	5681	7	0	1	749.88	1497.74	2	1497.71	0.031	1	5.41	2.6	K	EAVASTDLDFMKR	A	Oxidation (M)	0.0000000000100.0	VA.10948.10948.2 File:~VA.raw~, NativeID:~controllerType=0 controllerNumber=1 scan=10948~
1	gene=TELCIR_02434	18	375107	95	1	65	1	22.5	5768	9	1	1	755.158	1508.3	2	1507.75	0.5534	1	1.13	2.2	K	TDIKTSVLMANCR	S			VA.14642.14642.2 File:~VA.raw~, NativeID:~controllerType=0 controllerNumber=1 scan=14642~
1	gene=TELCIR_02434	18	375107	95	1	65	1	22.5	6021	1	0	1	771.37	1540.73	2	1541.89	-1.1627	1	15.2	0.92	K	DLITGRVSLSGVAVR	S			VA.4757.4757.2 File:~VA.raw~, NativeID:~controllerType=0 controllerNumber=1 scan=4757~
1	gene=TELCIR_02434	18	375107	95	1	65	1	22.5	6281	10	1	1	792.355	1582.7	2	1583.78	-1.0885	1	1.87	8.8	K	NCLEHNASLGVSRK	S			VA.3077.3077.2 File:~VA.raw~, NativeID:~controllerType=0 controllerNumber=1 scan=3077~
1	gene=TELCIR_02434	18	375107	95	1	65	1	22.5	6752	8	1	1	834.054	1666.09	2	1664.98	1.1139	1	0.04	1.7	R	KLLLHIFAQPNLMK	Y			VA.16135.16135.2 File:~VA.raw~, NativeID:~controllerType=0 controllerNumber=1 scan=16135~
1	gene=TELCIR_02434	18	375107	95	1	65	1	22.5	6779	9	1	1	837.866	1673.72	2	1674.81	-1.0918	0	1.24	5.6	R	SAELDEVHFSAELTK	S			VA.5616.5616.2 File:~VA.raw~, NativeID:~controllerType=0 controllerNumber=1 scan=5616~
1	gene=TELCIR_02434	18	375107	95	1	65	1	22.5	6992	3	1	1	574.377	1720.11	3	1719.78	0.332	0	6.63	1.2	-	YLLNNFTSSACSSSVA	-			VA.12080.12080.3 File:~VA.raw~, NativeID:~controllerType=0 controllerNumber=1 scan=12080~
1	gene=TELCIR_02434	18	375107	95	1	65	1	22.5	7106	3	1	1	876.318	1750.62	2	1750.98	-0.3632	0	0.91	1.2	R	TVLVCMLGVPPALPIR	A	Oxidation (M)	0.0000010000000000.0	VA.17164.17164.2 File:~VA.raw~, NativeID:~controllerType=0 controllerNumber=1 scan=17164~
1	gene=TELCIR_02434	18	375107	95	1	65	1	22.5	7298	1	1	1	900.442	1798.87	2	1798.84	0.0296	0	1.95	0.7	R	GAAFMVASSEEVTQATGK	I	Oxidation (M)	0.000010000000000000.0	VA.11945.11945.2 File:~VA.raw~, NativeID:~controllerType=0 controllerNumber=1 scan=11945~
1	gene=TELCIR_02434	18	375107	95	1	65	1	22.5	7599	7	0	1	632.333	1893.98	3	1894.89	-0.9163	0	7.71	7.6	R	GSTEAQTQMSSVLTQEAK	E			VA.7686.7686.3 File:~VA.raw~, NativeID:~controllerType=0 controllerNumber=1 scan=7686~
1	gene=TELCIR_02434	18	375107	95	1	65	1	22.5	8516	1	1	1	731.366	2191.08	3	2190.11	0.9687	1	13.75	0.39	-	NCEEMTLEEILPRLALFL	-			VA.6192.6192.3 File:~VA.raw~, NativeID:~controllerType=0 controllerNumber=1 scan=6192~
1	gene=TELCIR_02434	18	375107	95	1	65	1	22.5	8627	2	0	1	557.043	2224.14	4	2223.08	1.066	0	10.12	1.2	K	EMMSTAQLATALAELDAVQAK	V	2 Oxidation (M)	0.011000000000000000000.0	VA.6447.6447.4 File:~VA.raw~, NativeID:~controllerType=0 controllerNumber=1 scan=6447~
1	gene=TELCIR_02434	18	375107	95	1	65	1	22.5	8638	3	0	1	557.044	2224.15	4	2223.08	1.0697	0	8.8	1.8	K	EMMSTAQLATALAELDAVQAK	V	2 Oxidation (M)	0.011000000000000000000.0	VA.6178.6178.4 File:~VA.raw~, NativeID:~controllerType=0 controllerNumber=1 scan=6178~
1	gene=TELCIR_02434	18	375107	95	1	65	1	22.5	8858	9	1	1	764.057	2289.15	3	2288.22	0.9334	0	3.32	2	K	LQPHLGTSSAVPPAPFSLQQTI	-			VA.12033.12033.3 File:~VA.raw~, NativeID:~controllerType=0 controllerNumber=1 scan=12033~
1	gene=TELCIR_02434	18	375107	95	1	65	1	22.5	9223	5	1	1	788.39	2362.15	3	2361.09	1.0615	0	4.6	1.2	K	SIETSSTACLAVALTTSESMMR	S	Oxidation (M)	0.0000000000000000000100.0	VA.6759.6759.3 File:~VA.raw~, NativeID:~controllerType=0 controllerNumber=1 scan=6759~
1	gene=TELCIR_02434	18	375107	95	1	65	1	22.5	9408	1	1	1	821.09	2460.25	3	2461.21	-0.957	0	5.35	0.91	R	ALQSSHAPILSFEDLSCLHLSH	-			VA.7020.7020.3 File:~VA.raw~, NativeID:~controllerType=0 controllerNumber=1 scan=7020~
1	gene=TELCIR_02434	18	375107	95	1	65	1	22.5	9617	8	1	1	857.922	2570.74	3	2570.27	0.4693	1	0.1	2	-	LFEHCELSALYLDQWRHLLQ	-			VA.16839.16839.3 File:~VA.raw~, NativeID:~controllerType=0 controllerNumber=1 scan=16839~
1	gene=TELCIR_02434	18	375107	95	1	65	1	22.5	9731	9	1	1	654.542	2614.14	4	2613.26	0.8763	1	1.61	1.2	R	VTSQIISMLGSSTKEGTMENVVDR	L	2 Oxidation (M)	0.000000010000000001000000.0	VA.8463.8463.4 File:~VA.raw~, NativeID:~controllerType=0 controllerNumber=1 scan=8463~
1	gene=TELCIR_02434	18	375107	95	1	65	1	22.5	9754	1	1	1	876.831	2627.47	3	2627.21	0.2645	0	17.73	0.042	K	TEDNSPSAGIGTGVSGSDGRPHASGTTI	-			VA.16953.16953.3 File:~VA.raw~, NativeID:~controllerType=0 controllerNumber=1 scan=16953~
1	gene=TELCIR_02434	18	375107	95	1	65	1	22.5	9928	5	1	1	918.767	2753.28	3	2752.41	0.8714	1	1.52	1.2	K	VSSHFTRHVGSSISAIMPIQPTAASR	Q	Oxidation (M)	0.00000000000000001000000000.0	VA.8581.8581.3 File:~VA.raw~, NativeID:~controllerType=0 controllerNumber=1 scan=8581~
1	gene=TELCIR_02434	18	375107	95	1	65	1	22.5	9979	4	1	1	938.874	2813.6	3	2813.38	0.2235	1	4.78	1.4	R	TAASEALNAMARLAVLDFSIDCTMVK	V	Oxidation (M)	0.00000000000000000000000100.0	VA.16650.16650.3 File:~VA.raw~, NativeID:~controllerType=0 controllerNumber=1 scan=16650~
1	gene=TELCIR_02434	18	375107	95	1	65	1	22.5	10000	4	1	1	947.746	2840.22	3	2839.25	0.9629	1	5.6	1.2	R	VKCDDTFSLSSEMAGTLATNFSTDDK	V			VA.9255.9255.3 File:~VA.raw~, NativeID:~controllerType=0 controllerNumber=1 scan=9255~
1	gene=TELCIR_02434	18	375107	95	1	65	1	22.5	10179	4	1	1	755.859	3019.41	4	3018.61	0.7939	1	2.64	1.3	-	RLQHLPEISSAAPAIPFAVQWVTLSCK	-			VA.7656.7656.4 File:~VA.raw~, NativeID:~controllerType=0 controllerNumber=1 scan=7656~
1	gene=TELCIR_02434	18	375107	95	1	65	1	22.5	10211	1	1	1	1031.2	3090.58	3	3090.56	0.0198	1	5.82	0.44	-	HFDEIQVLLGCGYNAMKELNITALVSR	Q			VA.2727.2727.3 File:~VA.raw~, NativeID:~controllerType=0 controllerNumber=1 scan=2727~
1	gene=TELCIR_02434	18	375107	95	1	65	1	22.5	10414	5	1	1	817.878	3267.48	4	3266.67	0.8136	0	5.01	2.3	R	SLIIIAISSSSSYLFSSFTSSDISSDVDLIL	-			VA.6478.6478.4 File:~VA.raw~, NativeID:~controllerType=0 controllerNumber=1 scan=6478~
1	gene=TELCIR_02434	18	375107	95	1	65	1	22.5	10425	9	1	1	817.879	3267.49	4	3266.67	0.8153	0	3.91	2.5	R	SLIIIAISSSSSYLFSSFTSSDISSDVDLIL	-			VA.10772.10772.4 File:~VA.raw~, NativeID:~controllerType=0 controllerNumber=1 scan=10772~
1	gene=TELCIR_02434	18	375107	95	1	65	1	22.5	10427	10	1	1	817.879	3267.49	4	3266.67	0.8158	0	3.33	2.6	R	SLIIIAISSSSSYLFSSFTSSDISSDVDLIL	-			VA.5620.5620.4 File:~VA.raw~, NativeID:~controllerType=0 controllerNumber=1 scan=5620~
1	gene=TELCIR_02434	18	375107	95	1	65	1	22.5	10428	7	1	1	817.879	3267.49	4	3266.67	0.8161	0	4.03	1.9	R	SLIIIAISSSSSYLFSSFTSSDISSDVDLIL	-			VA.15868.15868.4 File:~VA.raw~, NativeID:~controllerType=0 controllerNumber=1 scan=15868~
1	gene=TELCIR_02434	18	375107	95	1	65	1	22.5	10429	4	1	1	817.879	3267.49	4	3266.67	0.8161	0	5.42	1.2	R	SLIIIAISSSSSYLFSSFTSSDISSDVDLIL	-			VA.10666.10666.4 File:~VA.raw~, NativeID:~controllerType=0 controllerNumber=1 scan=10666~
1	gene=TELCIR_02434	18	375107	95	1	65	1	22.5	10432	2	1	1	817.879	3267.49	4	3266.67	0.8163	0	8.73	1.1	R	SLIIIAISSSSSYLFSSFTSSDISSDVDLIL	-			VA.6693.6693.4 File:~VA.raw~, NativeID:~controllerType=0 controllerNumber=1 scan=6693~
1	gene=TELCIR_02434	18	375107	95	1	65	1	22.5	10439	6	1	1	817.879	3267.49	4	3266.67	0.817	0	4.61	1.3	R	SLIIIAISSSSSYLFSSFTSSDISSDVDLIL	-			VA.6372.6372.4 File:~VA.raw~, NativeID:~controllerType=0 controllerNumber=1 scan=6372~
1	gene=TELCIR_02434	18	375107	95	1	65	1	22.5	10440	9	1	1	817.879	3267.49	4	3266.67	0.8173	0	2.69	1.8	R	SLIIIAISSSSSYLFSSFTSSDISSDVDLIL	-			VA.9124.9124.4 File:~VA.raw~, NativeID:~controllerType=0 controllerNumber=1 scan=9124~
1	gene=TELCIR_02434	18	375107	95	1	65	1	22.5	10441	3	1	1	817.879	3267.49	4	3266.67	0.8173	0	4.3	0.97	R	SLIIIAISSSSSYLFSSFTSSDISSDVDLIL	-			VA.10963.10963.4 File:~VA.raw~, NativeID:~controllerType=0 controllerNumber=1 scan=10963~
1	gene=TELCIR_02434	18	375107	95	1	65	1	22.5	10447	9	1	1	817.879	3267.49	4	3266.67	0.8175	0	3.08	2.1	R	SLIIIAISSSSSYLFSSFTSSDISSDVDLIL	-			VA.8353.8353.4 File:~VA.raw~, NativeID:~controllerType=0 controllerNumber=1 scan=8353~
1	gene=TELCIR_02434	18	375107	95	1	65	1	22.5	10451	2	1	1	817.879	3267.49	4	3266.67	0.818	0	11.67	1.2	R	SLIIIAISSSSSYLFSSFTSSDISSDVDLIL	-			VA.5727.5727.4 File:~VA.raw~, NativeID:~controllerType=0 controllerNumber=1 scan=5727~
1	gene=TELCIR_02434	18	375107	95	1	65	1	22.5	10453	5	1	1	817.879	3267.49	4	3266.67	0.8183	0	4.49	3.8	R	SLIIIAISSSSSYLFSSFTSSDISSDVDLIL	-			VA.15826.15826.4 File:~VA.raw~, NativeID:~controllerType=0 controllerNumber=1 scan=15826~
1	gene=TELCIR_02434	18	375107	95	1	65	1	22.5	10454	3	1	1	817.879	3267.49	4	3266.67	0.8183	0	5.63	1.1	R	SLIIIAISSSSSYLFSSFTSSDISSDVDLIL	-			VA.6916.6916.4 File:~VA.raw~, NativeID:~controllerType=0 controllerNumber=1 scan=6916~
1	gene=TELCIR_02434	18	375107	95	1	65	1	22.5	10462	4	1	1	817.88	3267.49	4	3266.67	0.8195	0	3.6	1.6	R	SLIIIAISSSSSYLFSSFTSSDISSDVDLIL	-			VA.15785.15785.4 File:~VA.raw~, NativeID:~controllerType=0 controllerNumber=1 scan=15785~
1	gene=TELCIR_02434	18	375107	95	1	65	1	22.5	10468	9	1	1	817.88	3267.49	4	3266.67	0.8205	0	1.89	2.7	R	SLIIIAISSSSSYLFSSFTSSDISSDVDLIL	-			VA.15945.15945.4 File:~VA.raw~, NativeID:~controllerType=0 controllerNumber=1 scan=15945~
1	gene=TELCIR_04241	17	106962	20	1	19	1	21.8	1286	5	1	1	509.885	1017.75	2	1018.6	-0.8454	0	18.84	4.4	R	QVLLLFMR	H			VA.11671.11671.2 File:~VA.raw~, NativeID:~controllerType=0 controllerNumber=1 scan=11671~
1	gene=TELCIR_04241	17	106962	20	1	19	1	21.8	1992	1	1	1	559.811	1117.61	2	1116.63	0.9753	1	20.06	0.66	K	TALRCSLAIL	-			VA.9402.9402.2 File:~VA.raw~, NativeID:~controllerType=0 controllerNumber=1 scan=9402~
1	gene=TELCIR_04241	17	106962	20	1	19	1	21.8	2188	10	1	1	571.243	1140.47	2	1140.58	-0.1043	1	5.02	2.5	R	WSMRLFSSK	H			VA.4952.4952.2 File:~VA.raw~, NativeID:~controllerType=0 controllerNumber=1 scan=4952~
1	gene=TELCIR_04241	17	106962	20	1	19	1	21.8	2797	6	1	1	603.251	1204.49	2	1204.62	-0.1298	1	11.35	3.6	R	HWRYMGVLK	M	Oxidation (M)	0.000010000.0	VA.8750.8750.2 File:~VA.raw~, NativeID:~controllerType=0 controllerNumber=1 scan=8750~
1	gene=TELCIR_04241	17	106962	20	1	19	1	21.8	2809	2	1	1	603.409	1204.8	2	1204.54	0.2606	0	8.16	0.64	-	YVQNAYSMTL	-	Oxidation (M)	0.0000000100.0	VA.15934.15934.2 File:~VA.raw~, NativeID:~controllerType=0 controllerNumber=1 scan=15934~
1	gene=TELCIR_04241	17	106962	20	1	19	1	21.8	3073	10	1	1	410.558	1228.65	3	1227.66	0.9895	0	7.08	3.4	K	IANEHLSAVFK	S			VA.4608.4608.3 File:~VA.raw~, NativeID:~controllerType=0 controllerNumber=1 scan=4608~
1	gene=TELCIR_04241	17	106962	20	1	19	1	21.8	3482	10	1	1	634.822	1267.63	2	1266.72	0.9121	0	3.92	2.9	-	EQDLALGVVVPK	I			VA.5923.5923.2 File:~VA.raw~, NativeID:~controllerType=0 controllerNumber=1 scan=5923~
1	gene=TELCIR_04241	17	106962	20	1	19	1	21.8	3635	1	1	1	642.749	1283.48	2	1283.61	-0.1265	0	17.45	0.045	-	NANSAGTAITEVH	-			VA.6336.6336.2 File:~VA.raw~, NativeID:~controllerType=0 controllerNumber=1 scan=6336~
1	gene=TELCIR_04241	17	106962	20	1	19	1	21.8	4016	4	1	1	659.37	1316.72	2	1316.65	0.07	0	11.41	1.6	-	AQPSSPPMIAFR	L	Oxidation (M)	0.000000010000.0	VA.11878.11878.2 File:~VA.raw~, NativeID:~controllerType=0 controllerNumber=1 scan=11878~
1	gene=TELCIR_04241	17	106962	20	1	19	1	21.8	4543	2	1	1	687.276	1372.54	2	1373.67	-1.1361	1	8.56	1.2	K	RFTSFTSPFER	S			VA.3097.3097.2 File:~VA.raw~, NativeID:~controllerType=0 controllerNumber=1 scan=3097~
1	gene=TELCIR_04241	17	106962	20	1	19	1	21.8	5164	9	1	1	721.447	1440.88	2	1440.85	0.0347	1	4.35	3.2	-	RFDLLPIIGEIR	I			VA.14274.14274.2 File:~VA.raw~, NativeID:~controllerType=0 controllerNumber=1 scan=14274~
1	gene=TELCIR_04241	17	106962	20	1	19	1	21.8	6135	4	1	1	779.446	1556.88	2	1555.9	0.9725	1	2.97	1.2	K	AVSIPSTASVSLLRR	S			VA.12191.12191.2 File:~VA.raw~, NativeID:~controllerType=0 controllerNumber=1 scan=12191~
1	gene=TELCIR_04241	17	106962	20	1	19	1	21.8	6309	4	1	1	794.45	1586.89	2	1586.79	0.0914	1	3.22	1.9	R	RAVACNSQQDAVLR	W			VA.10632.10632.2 File:~VA.raw~, NativeID:~controllerType=0 controllerNumber=1 scan=10632~
1	gene=TELCIR_04241	17	106962	20	1	19	1	21.8	6823	9	1	1	842.451	1682.89	2	1683.92	-1.0272	1	1.14	2.6	-	GLTPGTPLIEKSASASR	A			VA.13932.13932.2 File:~VA.raw~, NativeID:~controllerType=0 controllerNumber=1 scan=13932~
1	gene=TELCIR_04241	17	106962	20	1	19	1	21.8	7798	4	1	1	985.458	1968.9	2	1968.78	0.1186	0	6.28	1.3	K	ECFHALPVCCMAPSTSS	-	Oxidation (M)	0.00000000001000000.0	VA.8712.8712.2 File:~VA.raw~, NativeID:~controllerType=0 controllerNumber=1 scan=8712~
1	gene=TELCIR_04241	17	106962	20	1	19	1	21.8	7803	3	1	1	657.623	1969.85	3	1968.78	1.064	0	4.15	1.1	K	ECFHALPVCCMAPSTSS	-	Oxidation (M)	0.00000000001000000.0	VA.2850.2850.3 File:~VA.raw~, NativeID:~controllerType=0 controllerNumber=1 scan=2850~
1	gene=TELCIR_04241	17	106962	20	1	19	1	21.8	7829	1	1	1	989.978	1977.94	2	1977.86	0.0818	1	4.37	0.88	K	TNSSTMNVFQEMKSCAK	I	Oxidation (M)	0.00000100000000000.0	VA.5916.5916.2 File:~VA.raw~, NativeID:~controllerType=0 controllerNumber=1 scan=5916~
1	gene=TELCIR_04241	17	106962	20	1	19	1	21.8	7977	6	1	1	1018.46	2034.9	2	2034.93	-0.0315	1	1.42	2.2	K	HDETLKYLDANMNAQEK	I	Oxidation (M)	0.00000000000100000.0	VA.11792.11792.2 File:~VA.raw~, NativeID:~controllerType=0 controllerNumber=1 scan=11792~
1	gene=TELCIR_04241	17	106962	20	1	19	1	21.8	9405	10	1	1	820.682	2459.02	3	2458.24	0.7857	1	4.67	3.8	-	AVTNVMICSERVFNDALIFFL	-			VA.6014.6014.3 File:~VA.raw~, NativeID:~controllerType=0 controllerNumber=1 scan=6014~
1	gene=TELCIR_04241	17	106962	20	1	19	1	21.8	10717	1	1	1	1303.48	3907.42	3	3907.8	-0.3786	1	3.59	0.9	-	LICPLDSVFVYGPLVFGMEQTMPFCGGKVEDGACV	-	Oxidation (M)	0.00000000000000000100000000000000000.0	VA.15907.15907.3 File:~VA.raw~, NativeID:~controllerType=0 controllerNumber=1 scan=15907~
1	gene=TELCIR_13738	16	17837	5	1	5	1	50.6	5317	1	1	1	488.533	1462.58	3	1463.56	-0.9783	0	21.53	0.78	-	TCSASASCPYHSH	-			VA.2845.2845.3 File:~VA.raw~, NativeID:~controllerType=0 controllerNumber=1 scan=2845~
1	gene=TELCIR_13738	16	17837	5	1	5	1	50.6	7604	9	1	1	948.541	1895.07	2	1895.91	-0.8409	0	3.48	1.4	R	SHVFQSFCSIELISDK	M			VA.11062.11062.2 File:~VA.raw~, NativeID:~controllerType=0 controllerNumber=1 scan=11062~
1	gene=TELCIR_13738	16	17837	5	1	5	1	50.6	7676	1	1	1	961.181	1920.35	2	1919.91	0.4388	1	15.54	0.051	K	HMRSLHSQTMASSYLR	E	Oxidation (M)	0.0000000001000000.0	VA.3140.3140.2 File:~VA.raw~, NativeID:~controllerType=0 controllerNumber=1 scan=3140~
1	gene=TELCIR_13738	16	17837	5	1	5	1	50.6	7752	7	1	1	487.73	1946.89	4	1947.92	-1.0313	1	4.72	3.3	-	SPGKSTMSSSPADHVPAHR	A			VA.2693.2693.4 File:~VA.raw~, NativeID:~controllerType=0 controllerNumber=1 scan=2693~
1	gene=TELCIR_13738	16	17837	5	1	5	1	50.6	8868	8	1	1	765.376	2293.11	3	2291.97	1.1322	1	5.54	5.5	K	TYSGYLNANDKGNWQMHYM	-			VA.8988.8988.3 File:~VA.raw~, NativeID:~controllerType=0 controllerNumber=1 scan=8988~
1	gene=TELCIR_09094	15	21293	4	1	4	1	44.4	7082	3	1	1	872.91	1743.81	2	1742.85	0.9571	0	0.29	1.3	R	NTMFVIIAPSFCTAR	D	Oxidation (M)	0.001000000000000.0	VA.17086.17086.2 File:~VA.raw~, NativeID:~controllerType=0 controllerNumber=1 scan=17086~
1	gene=TELCIR_09094	15	21293	4	1	4	1	44.4	7145	2	1	1	881.449	1760.88	2	1760.87	0.0178	0	10.94	1.2	K	EMGIVKPQVVTTWEE	-	Oxidation (M)	0.010000000000000.0	VA.13100.13100.2 File:~VA.raw~, NativeID:~controllerType=0 controllerNumber=1 scan=13100~
1	gene=TELCIR_09094	15	21293	4	1	4	1	44.4	9915	5	1	1	916.061	2745.16	3	2745.34	-0.1785	1	0.51	1.2	K	APVTSSSGNRGIAVYGGGAPMSPPSGSITA	-			VA.3215.3215.3 File:~VA.raw~, NativeID:~controllerType=0 controllerNumber=1 scan=3215~
1	gene=TELCIR_09094	15	21293	4	1	4	1	44.4	10077	1	1	1	974.789	2921.35	3	2922.33	-0.9854	1	15.47	0.053	-	ASVNPVLHYGPETEASAQHDDGKNCAR	N			VA.9222.9222.3 File:~VA.raw~, NativeID:~controllerType=0 controllerNumber=1 scan=9222~
1	gene=TELCIR_13376	14	31179	2	1	2	1	8.2	444	8	1	1	431.263	860.511	2	859.429	1.0821	0	9.13	3.3	-	SEDPSVVK	Q			VA.7279.7279.2 File:~VA.raw~, NativeID:~controllerType=0 controllerNumber=1 scan=7279~
1	gene=TELCIR_13376	14	31179	2	1	2	1	8.2	6701	1	1	1	830.711	1659.41	2	1658.94	0.4691	1	14.31	0.055	K	MLAITNVVLTTSRIQ	-			VA.17083.17083.2 File:~VA.raw~, NativeID:~controllerType=0 controllerNumber=1 scan=17083~
1	gene=TELCIR_14223	110	39448	13	5	10	3	29.2	1211	8	1	1	472.828	943.641	2	943.499	0.1425	1	7.71	2.5	R	YEHALRR	S			VB.15644.15644.2 File:~VB.raw~, NativeID:~controllerType=0 controllerNumber=1 scan=15644~
1	gene=TELCIR_14223	110	39448	13	5	10	3	29.2	1493	4	1	1	487.79	973.566	2	974.616	-1.0506	1	13.79	1.4	R	YITKILPK	K			VB.9587.9587.2 File:~VB.raw~, NativeID:~controllerType=0 controllerNumber=1 scan=9587~
1	gene=TELCIR_14223	110	39448	13	5	10	3	29.2	1616	5	1	1	492.748	983.482	2	983.515	-0.0332	0	8.03	1.7	R	QSSVALSHR	M			VB.5480.5480.2 File:~VB.raw~, NativeID:~controllerType=0 controllerNumber=1 scan=5480~
1	gene=TELCIR_14223	110	39448	13	5	10	3	29.2	4305	1	1	1	608.856	1215.7	2	1215.7	-0.0002	1	44.32	0.0099	R	INRFPTSAVVL	-			VB.7349.7349.2 File:~VB.raw~, NativeID:~controllerType=0 controllerNumber=1 scan=7349~
1	gene=TELCIR_14223	110	39448	13	5	10	3	29.2	4602	8	1	1	618.814	1235.61	2	1234.61	1.0091	1	7.05	1.5	R	NESEALNRFR	V			VB.5979.5979.2 File:~VB.raw~, NativeID:~controllerType=0 controllerNumber=1 scan=5979~
1	gene=TELCIR_14223	110	39448	13	5	10	3	29.2	5055	1	1	1	638.303	1274.59	2	1274.59	-0.001	0	37.51	0.091	K	EPLPESFDWR	E			VB.7901.7901.2 File:~VB.raw~, NativeID:~controllerType=0 controllerNumber=1 scan=7901~
1	gene=TELCIR_14223	110	39448	13	5	10	3	29.2	7177	1	1	1	736.432	1470.85	2	1471.77	-0.9243	1	8.31	0.91	R	GGSEGATAGIVRLER	T			VB.10517.10517.2 File:~VB.raw~, NativeID:~controllerType=0 controllerNumber=1 scan=10517~
1	gene=TELCIR_14223	110	39448	13	5	10	3	29.2	8873	1	1	1	572.931	1715.77	3	1715.77	-0.0007	1	44.52	0.0079	R	MGGLESEDKYPYEAK	A			VB.4878.4878.3 File:~VB.raw~, NativeID:~controllerType=0 controllerNumber=1 scan=4878~
1	gene=TELCIR_14223	110	39448	13	5	10	3	29.2	8937	1	1	1	578.262	1731.76	3	1731.77	-0.0021	1	49.12	0.0013	R	MGGLESEDKYPYEAK	A	Oxidation (M)	0.100000000000000.0	VB.4444.4444.3 File:~VB.raw~, NativeID:~controllerType=0 controllerNumber=1 scan=4444~
1	gene=TELCIR_14223	110	39448	13	5	10	3	29.2	8938	1	1	1	866.889	1731.76	2	1731.77	-0.0016	1	14.27	0.1	R	MGGLESEDKYPYEAK	A	Oxidation (M)	0.100000000000000.0	VB.4456.4456.2 File:~VB.raw~, NativeID:~controllerType=0 controllerNumber=1 scan=4456~
1	gene=TELCIR_14223	110	39448	13	5	10	3	29.2	8992	3	1	1	874.848	1747.68	2	1747.92	-0.2408	1	2.32	1.1	R	FRHNSSLIVMLLMR	D	2 Oxidation (M)	0.00000000010010.0	VB.5620.5620.2 File:~VB.raw~, NativeID:~controllerType=0 controllerNumber=1 scan=5620~
1	gene=TELCIR_14223	110	39448	13	5	10	3	29.2	12140	1	1	1	1061.84	3182.49	3	3182.49	-0.0033	0	51.45	3.7e-05	K	LVSLSAQQLLDCDVVDEGCNGGFPLDAYK	E			VB.9594.9594.3 File:~VB.raw~, NativeID:~controllerType=0 controllerNumber=1 scan=9594~
1	gene=TELCIR_14223	110	39448	13	5	10	3	29.2	12141	1	1	1	1062.16	3183.47	3	3182.49	0.9818	0	36.18	0.00079	K	LVSLSAQQLLDCDVVDEGCNGGFPLDAYK	E			VB.9846.9846.3 File:~VB.raw~, NativeID:~controllerType=0 controllerNumber=1 scan=9846~
	gene=TELCIR_19209	69	14055	4	2	3	1	35.8	5055	1	0	1	638.303	1274.59	2	1274.59	-0.001	0	37.51	0.091	K	EPLPESFDWR	E			VB.7901.7901.2 File:~VB.raw~, NativeID:~controllerType=0 controllerNumber=1 scan=7901~
	gene=TELCIR_19209	69	14055	4	2	3	1	35.8	7177	1	0	1	736.432	1470.85	2	1471.77	-0.9243	1	8.31	0.91	R	GGSEGATAGIVRLER	T			VB.10517.10517.2 File:~VB.raw~, NativeID:~controllerType=0 controllerNumber=1 scan=10517~
	gene=TELCIR_19209	69	14055	4	2	3	1	35.8	12140	1	0	1	1061.84	3182.49	3	3182.49	-0.0033	0	51.45	3.7e-05	K	LVSLSAQQLLDCDVVDEGCNGGFPLDAYK	E			VB.9594.9594.3 File:~VB.raw~, NativeID:~controllerType=0 controllerNumber=1 scan=9594~
	gene=TELCIR_19209	69	14055	4	2	3	1	35.8	12141	1	0	1	1062.16	3183.47	3	3182.49	0.9818	0	36.18	0.00079	K	LVSLSAQQLLDCDVVDEGCNGGFPLDAYK	E			VB.9846.9846.3 File:~VB.raw~, NativeID:~controllerType=0 controllerNumber=1 scan=9846~
1	gene=TELCIR_20032	72	27424	14	2	12	2	51.4	3289	1	1	0	566.766	1131.52	2	1131.52	-0.0016	0	15.81	0.33	R	GYSFTTTAER	E			VB.4999.4999.2 File:~VB.raw~, NativeID:~controllerType=0 controllerNumber=1 scan=4999~
1	gene=TELCIR_20032	72	27424	14	2	12	2	51.4	3313	8	1	0	567.329	1132.64	2	1131.52	1.1245	0	7.12	2.4	R	GYSFTTTAER	E			VB.12733.12733.2 File:~VB.raw~, NativeID:~controllerType=0 controllerNumber=1 scan=12733~
1	gene=TELCIR_20032	72	27424	14	2	12	2	51.4	3323	1	1	0	567.347	1132.68	2	1131.52	1.1604	0	8.79	0.88	R	GYSFTTTAER	E			VB.13060.13060.2 File:~VB.raw~, NativeID:~controllerType=0 controllerNumber=1 scan=13060~
1	gene=TELCIR_20032	72	27424	14	2	12	2	51.4	6724	2	1	1	712.82	1423.62	2	1422.64	0.9841	0	5.92	1.1	R	NILSQSVSSSCNQ	-			VB.4810.4810.2 File:~VB.raw~, NativeID:~controllerType=0 controllerNumber=1 scan=4810~
1	gene=TELCIR_20032	72	27424	14	2	12	2	51.4	7477	4	1	1	749.932	1497.85	2	1496.66	1.1871	1	12.17	3.9	R	NDGWNNASGHRNR	S			VB.12982.12982.2 File:~VB.raw~, NativeID:~controllerType=0 controllerNumber=1 scan=12982~
1	gene=TELCIR_20032	72	27424	14	2	12	2	51.4	8348	10	1	1	539.985	1616.93	3	1616.72	0.2109	1	9	1.5	-	SHQSKQSTCAQEVQ	-			VB.12970.12970.3 File:~VB.raw~, NativeID:~controllerType=0 controllerNumber=1 scan=12970~
1	gene=TELCIR_20032	72	27424	14	2	12	2	51.4	8517	9	1	1	411.975	1643.87	4	1643.79	0.0807	1	10.39	10	R	DLTDYMMKILTER	G	Oxidation (M)	0.0000001000000.0	VB.5200.5200.4 File:~VB.raw~, NativeID:~controllerType=0 controllerNumber=1 scan=5200~
1	gene=TELCIR_20032	72	27424	14	2	12	2	51.4	9157	1	1	1	895.949	1789.88	2	1789.88	-0.0001	0	60.84	3.1e-05	K	SYELPDGQVITIGNER	F			VB.7972.7972.2 File:~VB.raw~, NativeID:~controllerType=0 controllerNumber=1 scan=7972~
1	gene=TELCIR_20032	72	27424	14	2	12	2	51.4	10059	2	1	1	715.007	2142	3	2141.11	0.8882	0	8.93	0.78	R	LVSSLILGMESPTLYLSMR	D	2 Oxidation (M)	0.0000000010000000010.0	VB.5324.5324.3 File:~VB.raw~, NativeID:~controllerType=0 controllerNumber=1 scan=5324~
1	gene=TELCIR_20032	72	27424	14	2	12	2	51.4	10371	9	1	1	551.006	2199.99	4	2200.05	-0.0527	0	3.8	2	K	DLYANTVLSGGTSMFPGIADR	M	Oxidation (M)	0.000000000000010000000.0	VB.7569.7569.4 File:~VB.raw~, NativeID:~controllerType=0 controllerNumber=1 scan=7569~
1	gene=TELCIR_20032	72	27424	14	2	12	2	51.4	10800	3	1	1	579.294	2313.15	4	2312.15	1.0011	1	10.07	1.2	R	KDLYANTVLSGGTSMFPGIADR	M			VB.6038.6038.4 File:~VB.raw~, NativeID:~controllerType=0 controllerNumber=1 scan=6038~
1	gene=TELCIR_20032	72	27424	14	2	12	2	51.4	10834	1	1	1	775.76	2324.26	3	2325.13	-0.8697	1	12.26	0.34	R	VMNFLMDRLSPLVMNGSDVR	R	2 Oxidation (M)	0.00000100000001000000.0	VB.9305.9305.3 File:~VB.raw~, NativeID:~controllerType=0 controllerNumber=1 scan=9305~
1	gene=TELCIR_20032	72	27424	14	2	12	2	51.4	11390	1	1	0	1275.62	2549.23	2	2549.17	0.0587	0	32.95	0.00095	K	LCYVALDFEQEMATAASSSSLEK	S			VB.9497.9497.2 File:~VB.raw~, NativeID:~controllerType=0 controllerNumber=1 scan=9497~
1	gene=TELCIR_20032	72	27424	14	2	12	2	51.4	11552	7	1	1	868.417	2602.23	3	2603.24	-1.0079	1	1.8	1.6	K	DLYANTVLSGGTSMFPGIADRMQK	E	2 Oxidation (M)	0.000000000000010000000100.0	VB.7961.7961.3 File:~VB.raw~, NativeID:~controllerType=0 controllerNumber=1 scan=7961~
2	gene=TELCIR_03757	70	42128	18	2	12	2	30	15	8	0	1	377.725	753.435	2	754.397	-0.9623	1	8.15	2.3	R	RAPSPLD	-			VB.9121.9121.2 File:~VB.raw~, NativeID:~controllerType=0 controllerNumber=1 scan=9121~
2	gene=TELCIR_03757	70	42128	18	2	12	2	30	16	2	0	1	377.725	753.435	2	754.397	-0.9622	1	11.08	1.1	R	RAPSPLD	-			VB.9205.9205.2 File:~VB.raw~, NativeID:~controllerType=0 controllerNumber=1 scan=9205~
2	gene=TELCIR_03757	70	42128	18	2	12	2	30	17	6	0	1	377.725	753.435	2	754.397	-0.9621	1	10.37	1.8	R	RAPSPLD	-			VB.9028.9028.2 File:~VB.raw~, NativeID:~controllerType=0 controllerNumber=1 scan=9028~
2	gene=TELCIR_03757	70	42128	18	2	12	2	30	22	2	0	1	377.725	753.436	2	754.397	-0.9617	1	11.95	1.2	R	RAPSPLD	-			VB.8725.8725.2 File:~VB.raw~, NativeID:~controllerType=0 controllerNumber=1 scan=8725~
2	gene=TELCIR_03757	70	42128	18	2	12	2	30	1506	1	0	1	488.727	975.44	2	975.441	-0.0013	0	62.62	0.00014	K	AGFAGDDAPR	A			VB.4083.4083.2 File:~VB.raw~, NativeID:~controllerType=0 controllerNumber=1 scan=4083~
2	gene=TELCIR_03757	70	42128	18	2	12	2	30	1836	5	0	1	502.264	1002.51	2	1003.58	-1.0644	1	9.8	2	-	RSSLSVVTR	S			VB.7947.7947.2 File:~VB.raw~, NativeID:~controllerType=0 controllerNumber=1 scan=7947~
2	gene=TELCIR_03757	70	42128	18	2	12	2	30	1877	2	0	1	504.855	1007.7	2	1007.49	0.2066	1	10.84	0.84	-	HPDDGVGRR	W			VB.16970.16970.2 File:~VB.raw~, NativeID:~controllerType=0 controllerNumber=1 scan=16970~
2	gene=TELCIR_03757	70	42128	18	2	12	2	30	1884	6	0	1	505.324	1008.63	2	1007.49	1.1442	1	5.03	1.7	-	HPDDGVGRR	W			VB.16323.16323.2 File:~VB.raw~, NativeID:~controllerType=0 controllerNumber=1 scan=16323~
2	gene=TELCIR_03757	70	42128	18	2	12	2	30	3289	1	0	0	566.766	1131.52	2	1131.52	-0.0016	0	15.81	0.33	R	GYSFTTTAER	E			VB.4999.4999.2 File:~VB.raw~, NativeID:~controllerType=0 controllerNumber=1 scan=4999~
2	gene=TELCIR_03757	70	42128	18	2	12	2	30	3313	8	0	0	567.329	1132.64	2	1131.52	1.1245	0	7.12	2.4	R	GYSFTTTAER	E			VB.12733.12733.2 File:~VB.raw~, NativeID:~controllerType=0 controllerNumber=1 scan=12733~
2	gene=TELCIR_03757	70	42128	18	2	12	2	30	3323	1	0	0	567.347	1132.68	2	1131.52	1.1604	0	8.79	0.88	R	GYSFTTTAER	E			VB.13060.13060.2 File:~VB.raw~, NativeID:~controllerType=0 controllerNumber=1 scan=13060~
2	gene=TELCIR_03757	70	42128	18	2	12	2	30	4055	10	0	1	598.267	1194.52	2	1194.56	-0.043	0	7.63	2.1	K	EMTALAPSTMK	I	Oxidation (M)	0.01000000000.0	VB.13176.13176.2 File:~VB.raw~, NativeID:~controllerType=0 controllerNumber=1 scan=13176~
2	gene=TELCIR_03757	70	42128	18	2	12	2	30	4091	10	0	0	400.24	1197.7	3	1197.7	-0.0005	0	10.76	1.6	R	AVFPSIVGRPR	H			VB.5654.5654.3 File:~VB.raw~, NativeID:~controllerType=0 controllerNumber=1 scan=5654~
2	gene=TELCIR_03757	70	42128	18	2	12	2	30	4152	5	0	1	601.783	1201.55	2	1201.65	-0.096	0	9.9	1.9	-	AWLLVHNHGR	A			VB.9172.9172.2 File:~VB.raw~, NativeID:~controllerType=0 controllerNumber=1 scan=9172~
2	gene=TELCIR_03757	70	42128	18	2	12	2	30	8690	5	0	1	837.889	1673.76	2	1673.79	-0.03	1	9.03	3.1	R	VLMDTSRFHPNEGR	L	Oxidation (M)	0.00100000000000.0	VB.5071.5071.2 File:~VB.raw~, NativeID:~controllerType=0 controllerNumber=1 scan=5071~
2	gene=TELCIR_03757	70	42128	18	2	12	2	30	8691	6	0	1	837.9	1673.78	2	1673.85	-0.0686	1	3.02	2.1	R	GLGALLGQHEAHCRR	C			VB.5944.5944.2 File:~VB.raw~, NativeID:~controllerType=0 controllerNumber=1 scan=5944~
2	gene=TELCIR_03757	70	42128	18	2	12	2	30	9631	1	0	0	652.026	1953.06	3	1953.06	0.0004	0	19.65	0.1	R	VAPEEHPVLLTEAPLNPK	A			VB.6302.6302.3 File:~VB.raw~, NativeID:~controllerType=0 controllerNumber=1 scan=6302~
2	gene=TELCIR_03757	70	42128	18	2	12	2	30	11390	1	0	0	1275.62	2549.23	2	2549.17	0.0587	0	32.95	0.00095	K	LCYVALDFEQEMATAASSSSLEK	S			VB.9497.9497.2 File:~VB.raw~, NativeID:~controllerType=0 controllerNumber=1 scan=9497~
3	gene=TELCIR_00341	39	41676	14	2	9	2	32.1	955	10	0	1	460.235	918.455	2	918.486	-0.0308	1	7.32	2.7	-	RTGMIWR	R			VB.4470.4470.2 File:~VB.raw~, NativeID:~controllerType=0 controllerNumber=1 scan=4470~
3	gene=TELCIR_00341	39	41676	14	2	9	2	32.1	3289	1	0	0	566.766	1131.52	2	1131.52	-0.0016	0	15.81	0.33	R	GYSFTTTAER	E			VB.4999.4999.2 File:~VB.raw~, NativeID:~controllerType=0 controllerNumber=1 scan=4999~
3	gene=TELCIR_00341	39	41676	14	2	9	2	32.1	3313	8	0	0	567.329	1132.64	2	1131.52	1.1245	0	7.12	2.4	R	GYSFTTTAER	E			VB.12733.12733.2 File:~VB.raw~, NativeID:~controllerType=0 controllerNumber=1 scan=12733~
3	gene=TELCIR_00341	39	41676	14	2	9	2	32.1	3323	1	0	0	567.347	1132.68	2	1131.52	1.1604	0	8.79	0.88	R	GYSFTTTAER	E			VB.13060.13060.2 File:~VB.raw~, NativeID:~controllerType=0 controllerNumber=1 scan=13060~
3	gene=TELCIR_00341	39	41676	14	2	9	2	32.1	3652	7	0	1	580.817	1159.62	2	1160.61	-0.9921	0	4.63	3.2	K	EITALAPSTMK	I			VB.11248.11248.2 File:~VB.raw~, NativeID:~controllerType=0 controllerNumber=1 scan=11248~
3	gene=TELCIR_00341	39	41676	14	2	9	2	32.1	3834	1	0	1	589.31	1176.6	2	1176.61	-0.0014	0	25.61	0.037	K	EITALAPSTMK	I	Oxidation (M)	0.00000000010.0	VB.4976.4976.2 File:~VB.raw~, NativeID:~controllerType=0 controllerNumber=1 scan=4976~
3	gene=TELCIR_00341	39	41676	14	2	9	2	32.1	3854	5	0	1	589.343	1176.67	2	1176.61	0.0649	0	1	1.7	K	EITALAPSTMK	I	Oxidation (M)	0.00000000010.0	VB.10806.10806.2 File:~VB.raw~, NativeID:~controllerType=0 controllerNumber=1 scan=10806~
3	gene=TELCIR_00341	39	41676	14	2	9	2	32.1	3859	6	0	1	589.343	1176.67	2	1176.61	0.0654	0	8.66	2.2	K	EITALAPSTMK	I	Oxidation (M)	0.00000000010.0	VB.13242.13242.2 File:~VB.raw~, NativeID:~controllerType=0 controllerNumber=1 scan=13242~
3	gene=TELCIR_00341	39	41676	14	2	9	2	32.1	4091	10	0	0	400.24	1197.7	3	1197.7	-0.0005	0	10.76	1.6	R	AVFPSIVGRPR	H			VB.5654.5654.3 File:~VB.raw~, NativeID:~controllerType=0 controllerNumber=1 scan=5654~
3	gene=TELCIR_00341	39	41676	14	2	9	2	32.1	6714	8	0	1	711.351	1420.69	2	1420.72	-0.038	1	4.09	6.1	-	HSFSLMSRTISR	S			VB.7356.7356.2 File:~VB.raw~, NativeID:~controllerType=0 controllerNumber=1 scan=7356~
3	gene=TELCIR_00341	39	41676	14	2	9	2	32.1	8145	7	0	1	527.608	1579.8	3	1579.79	0.0079	1	8.63	2.8	R	MQKEITALAPSTMK	I	2 Oxidation (M)	0.10000000000010.0	VB.3831.3831.3 File:~VB.raw~, NativeID:~controllerType=0 controllerNumber=1 scan=3831~
3	gene=TELCIR_00341	39	41676	14	2	9	2	32.1	9631	1	0	0	652.026	1953.06	3	1953.06	0.0004	0	19.65	0.1	R	VAPEEHPVLLTEAPLNPK	A			VB.6302.6302.3 File:~VB.raw~, NativeID:~controllerType=0 controllerNumber=1 scan=6302~
3	gene=TELCIR_00341	39	41676	14	2	9	2	32.1	11390	1	0	0	1275.62	2549.23	2	2549.17	0.0587	0	32.95	0.00095	K	LCYVALDFEQEMATAASSSSLEK	S			VB.9497.9497.2 File:~VB.raw~, NativeID:~controllerType=0 controllerNumber=1 scan=9497~
3	gene=TELCIR_00341	39	41676	14	2	9	2	32.1	11903	5	0	1	728.601	2910.38	4	2911.22	-0.8386	1	4.87	2	R	FMAELCVYRCFCGGIQSHCACTGK	W			VB.4953.4953.4 File:~VB.raw~, NativeID:~controllerType=0 controllerNumber=1 scan=4953~
	gene=TELCIR_03756	63	11931	4	1	3	1	28	1506	1	0	1	488.727	975.44	2	975.441	-0.0013	0	62.62	0.00014	K	AGFAGDDAPR	A			VB.4083.4083.2 File:~VB.raw~, NativeID:~controllerType=0 controllerNumber=1 scan=4083~
	gene=TELCIR_03756	63	11931	4	1	3	1	28	1877	2	0	1	504.855	1007.7	2	1007.49	0.2066	1	10.84	0.84	-	HPDDGVGRR	W			VB.16970.16970.2 File:~VB.raw~, NativeID:~controllerType=0 controllerNumber=1 scan=16970~
	gene=TELCIR_03756	63	11931	4	1	3	1	28	1884	6	0	1	505.324	1008.63	2	1007.49	1.1442	1	5.03	1.7	-	HPDDGVGRR	W			VB.16323.16323.2 File:~VB.raw~, NativeID:~controllerType=0 controllerNumber=1 scan=16323~
	gene=TELCIR_03756	63	11931	4	1	3	1	28	4091	10	0	0	400.24	1197.7	3	1197.7	-0.0005	0	10.76	1.6	R	AVFPSIVGRPR	H			VB.5654.5654.3 File:~VB.raw~, NativeID:~controllerType=0 controllerNumber=1 scan=5654~
	gene=TELCIR_03758	33	25275	10	1	8	1	43.6	1836	5	0	1	502.264	1002.51	2	1003.58	-1.0644	1	9.8	2	-	RSSLSVVTR	S			VB.7947.7947.2 File:~VB.raw~, NativeID:~controllerType=0 controllerNumber=1 scan=7947~
	gene=TELCIR_03758	33	25275	10	1	8	1	43.6	3289	1	0	0	566.766	1131.52	2	1131.52	-0.0016	0	15.81	0.33	R	GYSFTTTAER	E			VB.4999.4999.2 File:~VB.raw~, NativeID:~controllerType=0 controllerNumber=1 scan=4999~
	gene=TELCIR_03758	33	25275	10	1	8	1	43.6	3313	8	0	0	567.329	1132.64	2	1131.52	1.1245	0	7.12	2.4	R	GYSFTTTAER	E			VB.12733.12733.2 File:~VB.raw~, NativeID:~controllerType=0 controllerNumber=1 scan=12733~
	gene=TELCIR_03758	33	25275	10	1	8	1	43.6	3323	1	0	0	567.347	1132.68	2	1131.52	1.1604	0	8.79	0.88	R	GYSFTTTAER	E			VB.13060.13060.2 File:~VB.raw~, NativeID:~controllerType=0 controllerNumber=1 scan=13060~
	gene=TELCIR_03758	33	25275	10	1	8	1	43.6	4055	10	0	1	598.267	1194.52	2	1194.56	-0.043	0	7.63	2.1	K	EMTALAPSTMK	I	Oxidation (M)	0.01000000000.0	VB.13176.13176.2 File:~VB.raw~, NativeID:~controllerType=0 controllerNumber=1 scan=13176~
	gene=TELCIR_03758	33	25275	10	1	8	1	43.6	4152	5	0	1	601.783	1201.55	2	1201.65	-0.096	0	9.9	1.9	-	AWLLVHNHGR	A			VB.9172.9172.2 File:~VB.raw~, NativeID:~controllerType=0 controllerNumber=1 scan=9172~
	gene=TELCIR_03758	33	25275	10	1	8	1	43.6	6661	10	0	1	708.49	1414.97	2	1413.86	1.1082	1	3.7	4.3	R	VRPIHRSPQVLL	-			VB.17381.17381.2 File:~VB.raw~, NativeID:~controllerType=0 controllerNumber=1 scan=17381~
	gene=TELCIR_03758	33	25275	10	1	8	1	43.6	8690	5	0	1	837.889	1673.76	2	1673.79	-0.03	1	9.03	3.1	-	VLMDTSRFHPNEGR	L	Oxidation (M)	0.00100000000000.0	VB.5071.5071.2 File:~VB.raw~, NativeID:~controllerType=0 controllerNumber=1 scan=5071~
	gene=TELCIR_03758	33	25275	10	1	8	1	43.6	11390	1	0	0	1275.62	2549.23	2	2549.17	0.0587	0	32.95	0.00095	K	LCYVALDFEQEMATAASSSSLEK	S			VB.9497.9497.2 File:~VB.raw~, NativeID:~controllerType=0 controllerNumber=1 scan=9497~
	gene=TELCIR_03758	33	25275	10	1	8	1	43.6	12031	6	0	1	1022.46	3064.37	3	3065.47	-1.0965	1	0.25	1.7	R	FHPNEGRLEHGLGATESLVSDSDDLSVGK	F			VB.9416.9416.3 File:~VB.raw~, NativeID:~controllerType=0 controllerNumber=1 scan=9416~
	gene=TELCIR_10660	26	12085	9	1	5	1	45.4	304	3	0	1	406.221	810.427	2	809.403	1.0239	0	14.16	1.7	R	SFVNTSR	F			VB.5581.5581.2 File:~VB.raw~, NativeID:~controllerType=0 controllerNumber=1 scan=5581~
	gene=TELCIR_10660	26	12085	9	1	5	1	45.4	1800	2	0	1	500.326	998.638	2	998.468	0.1702	0	9.9	1.2	R	AVISFCMR	S	Oxidation (M)	0.00000010.0	VB.15168.15168.2 File:~VB.raw~, NativeID:~controllerType=0 controllerNumber=1 scan=15168~
	gene=TELCIR_10660	26	12085	9	1	5	1	45.4	1807	6	0	1	500.798	999.582	2	998.468	1.1144	0	3.5	1.7	R	AVISFCMR	S	Oxidation (M)	0.00000010.0	VB.10951.10951.2 File:~VB.raw~, NativeID:~controllerType=0 controllerNumber=1 scan=10951~
	gene=TELCIR_10660	26	12085	9	1	5	1	45.4	3652	7	0	1	580.817	1159.62	2	1160.61	-0.9921	0	4.63	3.2	K	EITALAPSTMK	I			VB.11248.11248.2 File:~VB.raw~, NativeID:~controllerType=0 controllerNumber=1 scan=11248~
	gene=TELCIR_10660	26	12085	9	1	5	1	45.4	3834	1	0	1	589.31	1176.6	2	1176.61	-0.0014	0	25.61	0.037	K	EITALAPSTMK	I	Oxidation (M)	0.00000000010.0	VB.4976.4976.2 File:~VB.raw~, NativeID:~controllerType=0 controllerNumber=1 scan=4976~
	gene=TELCIR_10660	26	12085	9	1	5	1	45.4	3854	5	0	1	589.343	1176.67	2	1176.61	0.0649	0	1	1.7	K	EITALAPSTMK	I	Oxidation (M)	0.00000000010.0	VB.10806.10806.2 File:~VB.raw~, NativeID:~controllerType=0 controllerNumber=1 scan=10806~
	gene=TELCIR_10660	26	12085	9	1	5	1	45.4	3859	6	0	1	589.343	1176.67	2	1176.61	0.0654	0	8.66	2.2	K	EITALAPSTMK	I	Oxidation (M)	0.00000000010.0	VB.13242.13242.2 File:~VB.raw~, NativeID:~controllerType=0 controllerNumber=1 scan=13242~
	gene=TELCIR_10660	26	12085	9	1	5	1	45.4	8145	7	0	1	527.608	1579.8	3	1579.79	0.0079	1	8.63	2.8	R	MQKEITALAPSTMK	I	2 Oxidation (M)	0.10000000000010.0	VB.3831.3831.3 File:~VB.raw~, NativeID:~controllerType=0 controllerNumber=1 scan=3831~
	gene=TELCIR_10660	26	12085	9	1	5	1	45.4	11866	4	0	1	958.469	2872.39	3	2872.36	0.0273	1	2.94	1.6	R	TCMPTLFSLAEQQCTLESLIACKR	K	Oxidation (M)	0.001000000000000000000000.0	VB.10022.10022.3 File:~VB.raw~, NativeID:~controllerType=0 controllerNumber=1 scan=10022~
1	gene=TELCIR_20397	60	10411	10	1	5	1	62.4	2141	4	1	1	518.355	1034.7	2	1033.5	1.1939	0	13.44	1.5	K	EFMGPQLGR	G			VB.16421.16421.2 File:~VB.raw~, NativeID:~controllerType=0 controllerNumber=1 scan=16421~
1	gene=TELCIR_20397	60	10411	10	1	5	1	62.4	7198	10	1	1	492.302	1473.89	3	1473.7	0.1854	1	4.49	5.2	-	TIFYDSWRSSGR	I			VB.12329.12329.3 File:~VB.raw~, NativeID:~controllerType=0 controllerNumber=1 scan=12329~
1	gene=TELCIR_20397	60	10411	10	1	5	1	62.4	7624	5	1	1	505.898	1514.67	3	1514.64	0.0307	0	3.72	2.7	K	NEGMASEEGADIHR	Y			VB.4647.4647.3 File:~VB.raw~, NativeID:~controllerType=0 controllerNumber=1 scan=4647~
1	gene=TELCIR_20397	60	10411	10	1	5	1	62.4	8812	1	1	1	850.858	1699.7	2	1699.7	-0.0001	0	60.29	2.9e-05	K	NSWGPNWGEDGYYR	-			VB.7383.7383.2 File:~VB.raw~, NativeID:~controllerType=0 controllerNumber=1 scan=7383~
1	gene=TELCIR_20397	60	10411	10	1	5	1	62.4	8816	4	1	1	851.35	1700.69	2	1699.7	0.9845	0	0.47	1.1	K	NSWGPNWGEDGYYR	-			VB.7743.7743.2 File:~VB.raw~, NativeID:~controllerType=0 controllerNumber=1 scan=7743~
1	gene=TELCIR_20397	60	10411	10	1	5	1	62.4	10874	2	1	1	777.398	2329.17	3	2330.12	-0.9505	1	7.53	0.93	M	DIAVYINGSVELPHDEEKMR	A	Oxidation (M)	0.00000000000000000010.0	VB.11677.11677.3 File:~VB.raw~, NativeID:~controllerType=0 controllerNumber=1 scan=11677~
1	gene=TELCIR_20397	60	10411	10	1	5	1	62.4	10907	10	1	1	777.398	2329.17	3	2330.12	-0.9492	1	5.65	2.6	M	DIAVYINGSVELPHDEEKMR	A	Oxidation (M)	0.00000000000000000010.0	VB.10165.10165.3 File:~VB.raw~, NativeID:~controllerType=0 controllerNumber=1 scan=10165~
1	gene=TELCIR_20397	60	10411	10	1	5	1	62.4	10972	5	1	1	777.731	2330.17	3	2330.12	0.0496	1	8.69	3	M	DIAVYINGSVELPHDEEKMR	A	Oxidation (M)	0.00000000000000000010.0	VB.9981.9981.3 File:~VB.raw~, NativeID:~controllerType=0 controllerNumber=1 scan=9981~
1	gene=TELCIR_20397	60	10411	10	1	5	1	62.4	10975	6	1	1	777.731	2330.17	3	2330.12	0.0513	1	5.11	2	M	DIAVYINGSVELPHDEEKMR	A	Oxidation (M)	0.00000000000000000010.0	VB.11647.11647.3 File:~VB.raw~, NativeID:~controllerType=0 controllerNumber=1 scan=11647~
1	gene=TELCIR_20397	60	10411	10	1	5	1	62.4	10990	3	1	1	777.734	2330.18	3	2330.12	0.0573	1	8.47	1.2	M	DIAVYINGSVELPHDEEKMR	A	Oxidation (M)	0.00000000000000000010.0	VB.10176.10176.3 File:~VB.raw~, NativeID:~controllerType=0 controllerNumber=1 scan=10176~
1	gene=TELCIR_09601	53	44060	7	1	7	1	21.9	3220	9	1	1	564.263	1126.51	2	1125.57	0.9434	0	4.51	3.6	K	LMYLAIACR	L	Oxidation (M)	0.010000000.0	VB.5775.5775.2 File:~VB.raw~, NativeID:~controllerType=0 controllerNumber=1 scan=5775~
1	gene=TELCIR_09601	53	44060	7	1	7	1	21.9	4139	1	1	1	401.234	1200.68	3	1201.62	-0.9383	1	52.79	0.0028	K	EVEKLDNVEK	C			VB.2992.2992.3 File:~VB.raw~, NativeID:~controllerType=0 controllerNumber=1 scan=2992~
1	gene=TELCIR_09601	53	44060	7	1	7	1	21.9	4275	7	1	1	607.769	1213.52	2	1214.56	-1.0357	0	5.95	3.1	-	FNSMSSSSKPK	G	Oxidation (M)	0.00010000000.0	VB.7298.7298.2 File:~VB.raw~, NativeID:~controllerType=0 controllerNumber=1 scan=7298~
1	gene=TELCIR_09601	53	44060	7	1	7	1	21.9	6759	6	1	1	714.414	1426.81	2	1427.68	-0.8697	1	7.08	1.4	-	FNSMSSSSKPKGR	I	Oxidation (M)	0.0001000000000.0	VB.8298.8298.2 File:~VB.raw~, NativeID:~controllerType=0 controllerNumber=1 scan=8298~
1	gene=TELCIR_09601	53	44060	7	1	7	1	21.9	8066	7	1	1	785.505	1569	2	1568.92	0.074	0	3.81	4.5	R	ELLVYLALFYVVK	F			VB.15125.15125.2 File:~VB.raw~, NativeID:~controllerType=0 controllerNumber=1 scan=15125~
1	gene=TELCIR_09601	53	44060	7	1	7	1	21.9	9475	2	1	1	951.437	1900.86	2	1900.87	-0.012	1	11.51	0.45	R	CHHRPNQRDASDLAQP	-			VB.10857.10857.2 File:~VB.raw~, NativeID:~controllerType=0 controllerNumber=1 scan=10857~
1	gene=TELCIR_09601	53	44060	7	1	7	1	21.9	12659	3	1	1	1488.07	4461.2	3	4461.18	0.0164	1	1.42	1.3	R	DADCMANEAAALVFPLGFSISDLLPVQSRLCVIDLPPQMR	F	2 Oxidation (M)	0.0000100000000000000000000000000000000010.0	VB.9317.9317.3 File:~VB.raw~, NativeID:~controllerType=0 controllerNumber=1 scan=9317~
1	gene=TELCIR_00730	52	39612	11	1	10	1	30.1	163	1	1	1	394.698	787.382	2	786.446	0.9357	1	17.36	0.44	R	TGAVRQR	Q			VB.3077.3077.2 File:~VB.raw~, NativeID:~controllerType=0 controllerNumber=1 scan=3077~
1	gene=TELCIR_00730	52	39612	11	1	10	1	30.1	715	1	1	1	439.732	877.449	2	877.487	-0.0376	0	52.39	0.0047	-	ISSTTTIR	C			VB.4570.4570.2 File:~VB.raw~, NativeID:~controllerType=0 controllerNumber=1 scan=4570~
1	gene=TELCIR_00730	52	39612	11	1	10	1	30.1	3419	9	1	1	571.271	1140.53	2	1140.43	0.1017	0	10.34	3.9	K	MESASNNHDH	-			VB.7351.7351.2 File:~VB.raw~, NativeID:~controllerType=0 controllerNumber=1 scan=7351~
1	gene=TELCIR_00730	52	39612	11	1	10	1	30.1	3882	5	1	1	591.371	1180.73	2	1179.57	1.1564	0	4.88	1.8	R	GGTPTSFLMNR	S			VB.14964.14964.2 File:~VB.raw~, NativeID:~controllerType=0 controllerNumber=1 scan=14964~
1	gene=TELCIR_00730	52	39612	11	1	10	1	30.1	6114	1	1	1	683.439	1364.86	2	1363.71	1.1502	0	10.88	0.97	K	SLGLFEELGPFR	V			VB.17052.17052.2 File:~VB.raw~, NativeID:~controllerType=0 controllerNumber=1 scan=17052~
1	gene=TELCIR_00730	52	39612	11	1	10	1	30.1	6115	5	1	1	683.439	1364.86	2	1363.71	1.1509	0	5.91	1.7	K	SLGLFEELGPFR	V			VB.17112.17112.2 File:~VB.raw~, NativeID:~controllerType=0 controllerNumber=1 scan=17112~
1	gene=TELCIR_00730	52	39612	11	1	10	1	30.1	7181	9	1	1	491.298	1470.87	3	1471.76	-0.8823	0	2.48	3.7	-	TPAYDSPVINVSLP	-			VB.12871.12871.3 File:~VB.raw~, NativeID:~controllerType=0 controllerNumber=1 scan=12871~
1	gene=TELCIR_00730	52	39612	11	1	10	1	30.1	8027	1	1	1	782.473	1562.93	2	1563.76	-0.8326	1	8.59	0.51	-	VLNDHPTPEGDSRK	S			VB.11583.11583.2 File:~VB.raw~, NativeID:~controllerType=0 controllerNumber=1 scan=11583~
1	gene=TELCIR_00730	52	39612	11	1	10	1	30.1	8644	10	1	1	833.843	1665.67	2	1665.83	-0.1541	1	0.23	3.6	-	FPRFLASYHNVSQT	-			VB.3851.3851.2 File:~VB.raw~, NativeID:~controllerType=0 controllerNumber=1 scan=3851~
1	gene=TELCIR_00730	52	39612	11	1	10	1	30.1	8882	1	1	1	573.995	1718.96	3	1719.87	-0.9102	1	9.36	0.95	R	TAPVRGGTPTSFLMNR	S	Oxidation (M)	0.0000000000000100.0	VB.11536.11536.3 File:~VB.raw~, NativeID:~controllerType=0 controllerNumber=1 scan=11536~
1	gene=TELCIR_00730	52	39612	11	1	10	1	30.1	10724	5	1	1	764.753	2291.24	3	2291.07	0.1615	0	5.76	1.1	R	CFHFTTIMGLSVTSTSSMLR	T	Oxidation (M)	0.00000000000000000100.0	VB.8944.8944.3 File:~VB.raw~, NativeID:~controllerType=0 controllerNumber=1 scan=8944~
1	gene=TELCIR_15881	47	37692	4	1	4	1	9.2	165	6	1	1	395.208	788.402	2	787.48	0.9219	1	15.24	2.2	K	KSLLEAK	T			VB.3946.3946.2 File:~VB.raw~, NativeID:~controllerType=0 controllerNumber=1 scan=3946~
1	gene=TELCIR_15881	47	37692	4	1	4	1	9.2	1879	7	1	1	505.253	1008.49	2	1009.47	-0.9741	0	8.96	1.9	R	LQMNGFER	R	Oxidation (M)	0.00100000.0	VB.4193.4193.2 File:~VB.raw~, NativeID:~controllerType=0 controllerNumber=1 scan=4193~
1	gene=TELCIR_15881	47	37692	4	1	4	1	9.2	6757	1	1	1	714.396	1426.78	2	1427.79	-1.0108	1	47.42	0.0078	K	IRFQLQEEPIR	G			VB.7237.7237.2 File:~VB.raw~, NativeID:~controllerType=0 controllerNumber=1 scan=7237~
1	gene=TELCIR_15881	47	37692	4	1	4	1	9.2	7026	6	1	1	485.91	1454.71	3	1453.87	0.8401	1	7.75	1.6	R	MIIQPLDVLKIR	F	Oxidation (M)	0.100000000000.0	VB.3167.3167.3 File:~VB.raw~, NativeID:~controllerType=0 controllerNumber=1 scan=3167~
1	gene=TELCIR_17404	47	23757	3	1	3	1	12.3	417	1	1	1	416.25	830.485	2	830.486	-0.001	0	46.55	0.019	R	SIVGIQSK	K			VB.5093.5093.2 File:~VB.raw~, NativeID:~controllerType=0 controllerNumber=1 scan=5093~
1	gene=TELCIR_17404	47	23757	3	1	3	1	12.3	2563	4	1	1	537.301	1072.59	2	1072.47	0.115	1	7.58	2.4	R	RTHQQSMEG	-			VB.11567.11567.2 File:~VB.raw~, NativeID:~controllerType=0 controllerNumber=1 scan=11567~
1	gene=TELCIR_17404	47	23757	3	1	3	1	12.3	3814	10	1	1	588.221	1174.43	2	1175.55	-1.1275	1	2.76	2.8	K	STPVPRCGMR	Q	Oxidation (M)	0.0000000010.0	VB.4482.4482.2 File:~VB.raw~, NativeID:~controllerType=0 controllerNumber=1 scan=4482~
1	gene=TELCIR_01151	43	47115	14	1	11	1	24.9	375	4	1	1	412.734	823.454	2	823.48	-0.026	0	17.26	1.6	R	AGEPLPIK	T			VB.3536.3536.2 File:~VB.raw~, NativeID:~controllerType=0 controllerNumber=1 scan=3536~
1	gene=TELCIR_01151	43	47115	14	1	11	1	24.9	1117	1	1	1	468.216	934.417	2	935.408	-0.9916	0	43.18	0.035	K	ELSEEDSK	H			VB.5383.5383.2 File:~VB.raw~, NativeID:~controllerType=0 controllerNumber=1 scan=5383~
1	gene=TELCIR_01151	43	47115	14	1	11	1	24.9	2720	6	1	1	543.397	1084.78	2	1085.63	-0.8532	0	7.7	1.4	M	ILSVLSPSALS	-			VB.15924.15924.2 File:~VB.raw~, NativeID:~controllerType=0 controllerNumber=1 scan=15924~
1	gene=TELCIR_01151	43	47115	14	1	11	1	24.9	2721	2	1	1	543.397	1084.78	2	1085.63	-0.8531	0	8.05	1.2	M	ILSVLSPSALS	-			VB.15803.15803.2 File:~VB.raw~, NativeID:~controllerType=0 controllerNumber=1 scan=15803~
1	gene=TELCIR_01151	43	47115	14	1	11	1	24.9	2723	2	1	1	543.398	1084.78	2	1085.63	-0.8522	0	7.95	1.2	M	ILSVLSPSALS	-			VB.15863.15863.2 File:~VB.raw~, NativeID:~controllerType=0 controllerNumber=1 scan=15863~
1	gene=TELCIR_01151	43	47115	14	1	11	1	24.9	3474	8	1	1	573.79	1145.57	2	1145.59	-0.0263	0	10.75	1.3	K	ITSASASPTPSK	Q			VB.3363.3363.2 File:~VB.raw~, NativeID:~controllerType=0 controllerNumber=1 scan=3363~
1	gene=TELCIR_01151	43	47115	14	1	11	1	24.9	4358	1	1	1	610.803	1219.59	2	1219.57	0.0198	1	28.48	0.7	R	SALENRCQSR	Q			VB.5033.5033.2 File:~VB.raw~, NativeID:~controllerType=0 controllerNumber=1 scan=5033~
1	gene=TELCIR_01151	43	47115	14	1	11	1	24.9	4969	10	1	1	635.433	1268.85	2	1269.73	-0.877	1	3.98	2.4	R	ALNLIAEAEKAK	N			VB.16367.16367.2 File:~VB.raw~, NativeID:~controllerType=0 controllerNumber=1 scan=16367~
1	gene=TELCIR_01151	43	47115	14	1	11	1	24.9	4994	2	1	1	636.364	1270.71	2	1271.62	-0.9025	1	20.15	1.3	K	MHSISAGQNRR	C	Oxidation (M)	0.10000000000.0	VB.6978.6978.2 File:~VB.raw~, NativeID:~controllerType=0 controllerNumber=1 scan=6978~
1	gene=TELCIR_01151	43	47115	14	1	11	1	24.9	5002	2	1	1	636.4	1270.78	2	1269.73	1.0556	1	6.39	1.1	R	LKVLEAEIAER	K			VB.15658.15658.2 File:~VB.raw~, NativeID:~controllerType=0 controllerNumber=1 scan=15658~
1	gene=TELCIR_01151	43	47115	14	1	11	1	24.9	5004	8	1	1	636.4	1270.78	2	1269.73	1.0557	1	5.07	1.5	R	LKVLEAEIAER	K			VB.15590.15590.2 File:~VB.raw~, NativeID:~controllerType=0 controllerNumber=1 scan=15590~
1	gene=TELCIR_01151	43	47115	14	1	11	1	24.9	7092	10	1	1	730.904	1459.79	2	1460.73	-0.9342	1	8.84	2.3	-	MEMKLPYQHIR	H	Oxidation (M)	0.10000000000.0	VB.9188.9188.2 File:~VB.raw~, NativeID:~controllerType=0 controllerNumber=1 scan=9188~
1	gene=TELCIR_01151	43	47115	14	1	11	1	24.9	8018	10	1	1	781.443	1560.87	2	1560.81	0.0564	0	1.04	3.1	K	ASAGAPGSFDLGSALLK	R			VB.8890.8890.2 File:~VB.raw~, NativeID:~controllerType=0 controllerNumber=1 scan=8890~
1	gene=TELCIR_01151	43	47115	14	1	11	1	24.9	11354	1	1	1	1272.08	2542.14	2	2543.15	-1.0104	0	7.17	0.52	R	SHCAGQESFLSPEGKPMDQPVSR	H			VB.14983.14983.2 File:~VB.raw~, NativeID:~controllerType=0 controllerNumber=1 scan=14983~
1	gene=TELCIR_16326	43	102831	47	3	25	1	26.3	64	10	1	1	382.219	762.424	2	761.397	1.0277	1	8.25	3.4	R	MSRAAAR	L			VB.10715.10715.2 File:~VB.raw~, NativeID:~controllerType=0 controllerNumber=1 scan=10715~
1	gene=TELCIR_16326	43	102831	47	3	25	1	26.3	66	7	1	1	382.219	762.424	2	761.397	1.0279	1	10.54	5.7	R	MSRAAAR	L			VB.10361.10361.2 File:~VB.raw~, NativeID:~controllerType=0 controllerNumber=1 scan=10361~
1	gene=TELCIR_16326	43	102831	47	3	25	1	26.3	67	7	1	1	382.219	762.424	2	761.397	1.0279	1	8.9	3.4	R	MSRAAAR	L			VB.10473.10473.2 File:~VB.raw~, NativeID:~controllerType=0 controllerNumber=1 scan=10473~
1	gene=TELCIR_16326	43	102831	47	3	25	1	26.3	1049	10	1	1	464.813	927.612	2	928.596	-0.9835	0	8.56	3.2	R	IAVISSVLK	L			VB.16654.16654.2 File:~VB.raw~, NativeID:~controllerType=0 controllerNumber=1 scan=16654~
1	gene=TELCIR_16326	43	102831	47	3	25	1	26.3	1230	10	1	1	473.793	945.572	2	946.491	-0.9188	1	1.91	5.4	R	EKILECR	L			VB.10576.10576.2 File:~VB.raw~, NativeID:~controllerType=0 controllerNumber=1 scan=10576~
1	gene=TELCIR_16326	43	102831	47	3	25	1	26.3	1274	7	1	1	475.318	948.622	2	948.529	0.0931	1	13.72	2.6	-	LRWAFTR	Q			VB.15022.15022.2 File:~VB.raw~, NativeID:~controllerType=0 controllerNumber=1 scan=15022~
1	gene=TELCIR_16326	43	102831	47	3	25	1	26.3	1286	9	1	1	475.337	948.659	2	948.529	0.1294	1	7.67	2.6	-	LRWAFTR	Q			VB.15488.15488.2 File:~VB.raw~, NativeID:~controllerType=0 controllerNumber=1 scan=15488~
1	gene=TELCIR_16326	43	102831	47	3	25	1	26.3	2035	7	1	1	511.365	1020.72	2	1021.48	-0.7665	0	6.96	1.7	-	SSSNEVPFR	F			VB.17368.17368.2 File:~VB.raw~, NativeID:~controllerType=0 controllerNumber=1 scan=17368~
1	gene=TELCIR_16326	43	102831	47	3	25	1	26.3	3127	2	1	1	561.301	1120.59	2	1120.61	-0.0228	1	5.14	1.1	-	SMLGGRLLMK	L	Oxidation (M)	0.0100000000.0	VB.5504.5504.2 File:~VB.raw~, NativeID:~controllerType=0 controllerNumber=1 scan=5504~
1	gene=TELCIR_16326	43	102831	47	3	25	1	26.3	3815	6	1	1	588.264	1174.51	2	1174.49	0.0218	0	6.62	1.4	-	EHSCEDVTAK	N			VB.9118.9118.2 File:~VB.raw~, NativeID:~controllerType=0 controllerNumber=1 scan=9118~
1	gene=TELCIR_16326	43	102831	47	3	25	1	26.3	3855	3	1	1	589.343	1176.67	2	1175.63	1.045	1	11.13	1.2	K	TRISINESTR	A			VB.12885.12885.2 File:~VB.raw~, NativeID:~controllerType=0 controllerNumber=1 scan=12885~
1	gene=TELCIR_16326	43	102831	47	3	25	1	26.3	4356	10	1	1	610.794	1219.57	2	1219.7	-0.122	1	7.1	5.8	R	YAIILWSGKGL	-			VB.4266.4266.2 File:~VB.raw~, NativeID:~controllerType=0 controllerNumber=1 scan=4266~
1	gene=TELCIR_16326	43	102831	47	3	25	1	26.3	4632	9	1	1	620.436	1238.86	2	1239.66	-0.8031	0	2.74	1.9	R	YLHPNNELLK	Y			VB.17624.17624.2 File:~VB.raw~, NativeID:~controllerType=0 controllerNumber=1 scan=17624~
1	gene=TELCIR_16326	43	102831	47	3	25	1	26.3	5696	4	1	1	665.317	1328.62	2	1328.64	-0.0164	1	6.45	2.9	-	NDSTKEFVSFR	N			VB.7119.7119.2 File:~VB.raw~, NativeID:~controllerType=0 controllerNumber=1 scan=7119~
1	gene=TELCIR_16326	43	102831	47	3	25	1	26.3	5819	9	1	1	671.401	1340.79	2	1341.57	-0.7786	0	2.94	2.1	K	CGIFSPDFDER	E			VB.12243.12243.2 File:~VB.raw~, NativeID:~controllerType=0 controllerNumber=1 scan=12243~
1	gene=TELCIR_16326	43	102831	47	3	25	1	26.3	5934	3	1	1	676.386	1350.76	2	1351.63	-0.8753	1	7.06	2.3	K	SMESSMSKPRGR	T			VB.12372.12372.2 File:~VB.raw~, NativeID:~controllerType=0 controllerNumber=1 scan=12372~
1	gene=TELCIR_16326	43	102831	47	3	25	1	26.3	5953	1	1	1	677.359	1352.7	2	1351.63	1.0698	1	13.98	0.54	K	SMESSMSKPRGR	T			VB.10901.10901.2 File:~VB.raw~, NativeID:~controllerType=0 controllerNumber=1 scan=10901~
1	gene=TELCIR_16326	43	102831	47	3	25	1	26.3	5954	3	1	1	677.363	1352.71	2	1351.63	1.0786	1	7.01	1.4	K	SMESSMSKPRGR	T			VB.11010.11010.2 File:~VB.raw~, NativeID:~controllerType=0 controllerNumber=1 scan=11010~
1	gene=TELCIR_16326	43	102831	47	3	25	1	26.3	5956	1	1	1	451.932	1352.77	3	1351.63	1.1399	1	28.59	0.058	K	SMESSMSKPRGR	T			VB.10964.10964.3 File:~VB.raw~, NativeID:~controllerType=0 controllerNumber=1 scan=10964~
1	gene=TELCIR_16326	43	102831	47	3	25	1	26.3	5958	5	1	1	677.394	1352.77	2	1351.63	1.14	1	5.02	2	K	SMESSMSKPRGR	T			VB.12312.12312.2 File:~VB.raw~, NativeID:~controllerType=0 controllerNumber=1 scan=12312~
1	gene=TELCIR_16326	43	102831	47	3	25	1	26.3	5959	4	1	1	677.394	1352.77	2	1351.63	1.1405	1	1.58	2.9	K	SMESSMSKPRGR	T			VB.11284.11284.2 File:~VB.raw~, NativeID:~controllerType=0 controllerNumber=1 scan=11284~
1	gene=TELCIR_16326	43	102831	47	3	25	1	26.3	5960	10	1	1	677.394	1352.77	2	1351.63	1.1405	1	0.42	2	K	SMESSMSKPRGR	T			VB.12227.12227.2 File:~VB.raw~, NativeID:~controllerType=0 controllerNumber=1 scan=12227~
1	gene=TELCIR_16326	43	102831	47	3	25	1	26.3	5964	1	1	1	451.932	1352.77	3	1351.63	1.1411	1	35.93	0.006	K	SMESSMSKPRGR	T			VB.11296.11296.3 File:~VB.raw~, NativeID:~controllerType=0 controllerNumber=1 scan=11296~
1	gene=TELCIR_16326	43	102831	47	3	25	1	26.3	5967	1	1	1	451.932	1352.77	3	1351.63	1.1413	1	22.81	0.034	K	SMESSMSKPRGR	T			VB.11069.11069.3 File:~VB.raw~, NativeID:~controllerType=0 controllerNumber=1 scan=11069~
1	gene=TELCIR_16326	43	102831	47	3	25	1	26.3	5969	1	1	1	451.932	1352.78	3	1351.63	1.1414	1	19.75	0.17	K	SMESSMSKPRGR	T			VB.11423.11423.3 File:~VB.raw~, NativeID:~controllerType=0 controllerNumber=1 scan=11423~
1	gene=TELCIR_16326	43	102831	47	3	25	1	26.3	5970	1	1	1	451.932	1352.78	3	1351.63	1.1414	1	14.41	0.48	K	SMESSMSKPRGR	T			VB.11670.11670.3 File:~VB.raw~, NativeID:~controllerType=0 controllerNumber=1 scan=11670~
1	gene=TELCIR_16326	43	102831	47	3	25	1	26.3	5971	2	1	1	451.932	1352.78	3	1351.63	1.1415	1	16.48	1.3	K	SMESSMSKPRGR	T			VB.12351.12351.3 File:~VB.raw~, NativeID:~controllerType=0 controllerNumber=1 scan=12351~
1	gene=TELCIR_16326	43	102831	47	3	25	1	26.3	5972	1	1	1	451.932	1352.78	3	1351.63	1.1416	1	18.93	0.28	K	SMESSMSKPRGR	T			VB.12530.12530.3 File:~VB.raw~, NativeID:~controllerType=0 controllerNumber=1 scan=12530~
1	gene=TELCIR_16326	43	102831	47	3	25	1	26.3	5973	1	1	1	451.932	1352.78	3	1351.63	1.1416	1	17.38	0.28	K	SMESSMSKPRGR	T			VB.11814.11814.3 File:~VB.raw~, NativeID:~controllerType=0 controllerNumber=1 scan=11814~
1	gene=TELCIR_16326	43	102831	47	3	25	1	26.3	5976	1	1	1	677.395	1352.78	2	1351.63	1.1417	1	9.79	0.46	K	SMESSMSKPRGR	T			VB.10950.10950.2 File:~VB.raw~, NativeID:~controllerType=0 controllerNumber=1 scan=10950~
1	gene=TELCIR_16326	43	102831	47	3	25	1	26.3	5978	1	1	1	451.933	1352.78	3	1351.63	1.1419	1	23.68	0.066	K	SMESSMSKPRGR	T			VB.11545.11545.3 File:~VB.raw~, NativeID:~controllerType=0 controllerNumber=1 scan=11545~
1	gene=TELCIR_16326	43	102831	47	3	25	1	26.3	5979	1	1	1	451.933	1352.78	3	1351.63	1.142	1	30.72	0.01	K	SMESSMSKPRGR	T			VB.11186.11186.3 File:~VB.raw~, NativeID:~controllerType=0 controllerNumber=1 scan=11186~
1	gene=TELCIR_16326	43	102831	47	3	25	1	26.3	5995	10	1	1	678.298	1354.58	2	1355.66	-1.083	0	5.29	2.6	R	SFSTEEMTAILK	T			VB.4497.4497.2 File:~VB.raw~, NativeID:~controllerType=0 controllerNumber=1 scan=4497~
1	gene=TELCIR_16326	43	102831	47	3	25	1	26.3	7132	1	1	1	733.896	1465.78	2	1465.76	0.0174	1	10.15	0.59	R	ISCNAVDITKAFK	D			VB.8435.8435.2 File:~VB.raw~, NativeID:~controllerType=0 controllerNumber=1 scan=8435~
1	gene=TELCIR_16326	43	102831	47	3	25	1	26.3	7577	3	1	1	754.979	1507.94	2	1508.77	-0.8266	1	6.24	2.1	K	LIKSMESSMSKPR	G	Oxidation (M)	0.0000100000000.0	VB.15419.15419.2 File:~VB.raw~, NativeID:~controllerType=0 controllerNumber=1 scan=15419~
1	gene=TELCIR_16326	43	102831	47	3	25	1	26.3	7583	3	1	1	754.979	1507.94	2	1508.77	-0.825	1	7.15	2.4	K	LIKSMESSMSKPR	G	Oxidation (M)	0.0000100000000.0	VB.15160.15160.2 File:~VB.raw~, NativeID:~controllerType=0 controllerNumber=1 scan=15160~
1	gene=TELCIR_16326	43	102831	47	3	25	1	26.3	7803	7	1	1	512.212	1533.61	3	1534.64	-1.0237	0	10.64	1.9	R	DPDSNDDLDSTVSR	D			VB.2937.2937.3 File:~VB.raw~, NativeID:~controllerType=0 controllerNumber=1 scan=2937~
1	gene=TELCIR_16326	43	102831	47	3	25	1	26.3	7810	8	1	1	768.26	1534.5	2	1534.72	-0.2125	0	3.29	1.1	K	GWAIWNQVQMMR	-	Oxidation (M)	0.000000000010.0	VB.8476.8476.2 File:~VB.raw~, NativeID:~controllerType=0 controllerNumber=1 scan=8476~
1	gene=TELCIR_16326	43	102831	47	3	25	1	26.3	9108	2	1	1	889.231	1776.45	2	1776.97	-0.5213	1	2.04	1	R	KLLKPTPAEMTTLGVY	-	Oxidation (M)	0.0000000001000000.0	VB.19335.19335.2 File:~VB.raw~, NativeID:~controllerType=0 controllerNumber=1 scan=19335~
1	gene=TELCIR_16326	43	102831	47	3	25	1	26.3	9251	1	1	1	910.333	1818.65	2	1819.77	-1.1192	1	10.04	0.8	R	DPDSNDDLDSTVSRDVA	-			VB.4335.4335.2 File:~VB.raw~, NativeID:~controllerType=0 controllerNumber=1 scan=4335~
1	gene=TELCIR_16326	43	102831	47	3	25	1	26.3	9883	2	1	1	514.019	2052.05	4	2053	-0.9544	1	7.59	1.2	R	FALFSMSGSFTSLDLRMK	S	Oxidation (M)	0.000000000000000010.0	VB.5400.5400.4 File:~VB.raw~, NativeID:~controllerType=0 controllerNumber=1 scan=5400~
1	gene=TELCIR_16326	43	102831	47	3	25	1	26.3	10030	4	1	1	533.015	2128.03	4	2127.95	0.0804	0	8.51	1.3	R	SSSYEVVPDEVDLSSIDCK	A			VB.6526.6526.4 File:~VB.raw~, NativeID:~controllerType=0 controllerNumber=1 scan=6526~
1	gene=TELCIR_16326	43	102831	47	3	25	1	26.3	10749	3	1	1	767.324	2298.95	3	2299.95	-1.004	0	9.61	1.8	-	AFGGNDDDDFVVDAAMGPENTK	V	Oxidation (M)	0.0000000000000001000000.0	VB.4812.4812.3 File:~VB.raw~, NativeID:~controllerType=0 controllerNumber=1 scan=4812~
1	gene=TELCIR_16326	43	102831	47	3	25	1	26.3	11573	1	1	1	653.8	2611.17	4	2612	-0.8346	1	2.63	0.78	R	CTMGTGDMNMMSFQMRNFFAR	L	5 Oxidation (M)	0.001000010110001000000.0	VB.7713.7713.4 File:~VB.raw~, NativeID:~controllerType=0 controllerNumber=1 scan=7713~
1	gene=TELCIR_16326	43	102831	47	3	25	1	26.3	11579	9	1	1	653.8	2611.17	4	2612	-0.8319	1	1.25	3.3	R	CTMGTGDMNMMSFQMRNFFAR	L	5 Oxidation (M)	0.001000010110001000000.0	VB.8110.8110.4 File:~VB.raw~, NativeID:~controllerType=0 controllerNumber=1 scan=8110~
1	gene=TELCIR_16326	43	102831	47	3	25	1	26.3	11589	5	1	1	654.051	2612.18	4	2612	0.1705	1	1.99	2.1	R	CTMGTGDMNMMSFQMRNFFAR	L	5 Oxidation (M)	0.001000010110001000000.0	VB.9308.9308.4 File:~VB.raw~, NativeID:~controllerType=0 controllerNumber=1 scan=9308~
1	gene=TELCIR_16326	43	102831	47	3	25	1	26.3	12117	4	1	1	789.399	3153.57	4	3154.46	-0.8934	1	3.31	1.5	-	AFGGNDDDDFVVDAAMGPENTKVLLNVGMK	M	Oxidation (M)	0.000000000000000000000000000010.0	VB.5829.5829.4 File:~VB.raw~, NativeID:~controllerType=0 controllerNumber=1 scan=5829~
1	gene=TELCIR_04134	42	63768	7	1	7	1	19.2	4343	1	1	1	610.279	1218.54	2	1219.54	-0.9988	0	42.17	0.033	K	EVTNNSNNNSK	Q			VB.5297.5297.2 File:~VB.raw~, NativeID:~controllerType=0 controllerNumber=1 scan=5297~
1	gene=TELCIR_04134	42	63768	7	1	7	1	19.2	4808	7	1	1	629.291	1256.57	2	1256.62	-0.0574	1	12.81	2.9	R	QPEKDTPDSLK	S			VB.7045.7045.2 File:~VB.raw~, NativeID:~controllerType=0 controllerNumber=1 scan=7045~
1	gene=TELCIR_04134	42	63768	7	1	7	1	19.2	8532	5	1	1	824.394	1646.77	2	1645.74	1.0319	0	1.89	2.5	K	IAPFTLGDQSGDTGMH	-			VB.8562.8562.2 File:~VB.raw~, NativeID:~controllerType=0 controllerNumber=1 scan=8562~
1	gene=TELCIR_04134	42	63768	7	1	7	1	19.2	9448	1	1	1	632.333	1893.98	3	1895.02	-1.0385	1	12.72	0.47	-	PRYTFPNVPRPISHSK	V			VB.7992.7992.3 File:~VB.raw~, NativeID:~controllerType=0 controllerNumber=1 scan=7992~
1	gene=TELCIR_04134	42	63768	7	1	7	1	19.2	10495	1	1	1	745.422	2233.24	3	2232.23	1.0153	1	5.23	0.93	R	RIVHSVSIHNWLGSYVLPR	S			VB.9158.9158.3 File:~VB.raw~, NativeID:~controllerType=0 controllerNumber=1 scan=9158~
1	gene=TELCIR_04134	42	63768	7	1	7	1	19.2	11068	3	1	1	787.613	2359.82	3	2360.13	-0.312	1	4.33	1.4	-	HQTSLFMSNVPSRNDSGAIQR	T	Oxidation (M)	0.000000100000000000000.0	VB.17865.17865.3 File:~VB.raw~, NativeID:~controllerType=0 controllerNumber=1 scan=17865~
1	gene=TELCIR_04134	42	63768	7	1	7	1	19.2	11243	1	1	1	614.774	2455.07	4	2455.22	-0.1511	1	19.16	0.14	R	VTSGDELQRMLLPAAPSPSAEMR	H			VB.6641.6641.4 File:~VB.raw~, NativeID:~controllerType=0 controllerNumber=1 scan=6641~
1	gene=TELCIR_07439	41	30331	20	1	11	1	45.8	310	2	1	1	406.727	811.44	2	812.378	-0.9374	0	9.53	1.1	K	ANASHDAK	L			VB.9634.9634.2 File:~VB.raw~, NativeID:~controllerType=0 controllerNumber=1 scan=9634~
1	gene=TELCIR_07439	41	30331	20	1	11	1	45.8	1929	1	1	1	506.756	1011.5	2	1011.49	0.0098	0	41.16	0.047	-	QYSSVSVDK	R			VB.4712.4712.2 File:~VB.raw~, NativeID:~controllerType=0 controllerNumber=1 scan=4712~
1	gene=TELCIR_07439	41	30331	20	1	11	1	45.8	3714	4	1	1	584.399	1166.78	2	1167.63	-0.8487	1	1.6	1.1	R	VLTSKAMYQK	K			VB.16375.16375.2 File:~VB.raw~, NativeID:~controllerType=0 controllerNumber=1 scan=16375~
1	gene=TELCIR_07439	41	30331	20	1	11	1	45.8	3720	5	1	1	584.412	1166.81	2	1167.59	-0.7781	1	4.14	1.4	-	QYSSVSVDKR	I			VB.16992.16992.2 File:~VB.raw~, NativeID:~controllerType=0 controllerNumber=1 scan=16992~
1	gene=TELCIR_07439	41	30331	20	1	11	1	45.8	3725	9	1	1	584.413	1166.81	2	1167.59	-0.7779	1	5.88	2.1	-	QYSSVSVDKR	I			VB.16680.16680.2 File:~VB.raw~, NativeID:~controllerType=0 controllerNumber=1 scan=16680~
1	gene=TELCIR_07439	41	30331	20	1	11	1	45.8	3768	2	1	1	586.415	1170.82	2	1170.54	0.2759	1	14.22	1.2	R	SDESVTFSTKA	-			VB.14720.14720.2 File:~VB.raw~, NativeID:~controllerType=0 controllerNumber=1 scan=14720~
1	gene=TELCIR_07439	41	30331	20	1	11	1	45.8	7331	10	1	1	744.345	1486.68	2	1485.71	0.9688	0	1.7	3.3	R	IHLAQQQGMDSMK	K			VB.7250.7250.2 File:~VB.raw~, NativeID:~controllerType=0 controllerNumber=1 scan=7250~
1	gene=TELCIR_07439	41	30331	20	1	11	1	45.8	7834	6	1	1	513.192	1536.56	3	1536.74	-0.1835	1	6.11	2.2	K	SAVMGNGSVPMARTK	C	2 Oxidation (M)	0.000100000010000.0	VB.4340.4340.3 File:~VB.raw~, NativeID:~controllerType=0 controllerNumber=1 scan=4340~
1	gene=TELCIR_07439	41	30331	20	1	11	1	45.8	8512	7	1	1	822.314	1642.61	2	1642.82	-0.2105	0	2.88	1.7	K	ASGMTAYHLLSHSLR	I			VB.12551.12551.2 File:~VB.raw~, NativeID:~controllerType=0 controllerNumber=1 scan=12551~
1	gene=TELCIR_07439	41	30331	20	1	11	1	45.8	10130	6	1	1	1082.03	2162.05	2	2162.1	-0.0524	1	3.91	3	K	VVNAFPVKSAVMGNGSVPMAR	T	2 Oxidation (M)	0.000000000001000000100.0	VB.11715.11715.2 File:~VB.raw~, NativeID:~controllerType=0 controllerNumber=1 scan=11715~
1	gene=TELCIR_07439	41	30331	20	1	11	1	45.8	10158	4	1	1	1082.03	2162.05	2	2162.1	-0.0504	1	3.37	4.5	K	VVNAFPVKSAVMGNGSVPMAR	T	2 Oxidation (M)	0.000000000001000000100.0	VB.11593.11593.2 File:~VB.raw~, NativeID:~controllerType=0 controllerNumber=1 scan=11593~
1	gene=TELCIR_07439	41	30331	20	1	11	1	45.8	10162	9	1	1	1082.03	2162.05	2	2162.1	-0.0504	1	1.24	3.9	K	VVNAFPVKSAVMGNGSVPMAR	T	2 Oxidation (M)	0.000000000001000000100.0	VB.12521.12521.2 File:~VB.raw~, NativeID:~controllerType=0 controllerNumber=1 scan=12521~
1	gene=TELCIR_07439	41	30331	20	1	11	1	45.8	10174	5	1	1	1082.03	2162.05	2	2162.1	-0.0499	1	1.32	2	K	VVNAFPVKSAVMGNGSVPMAR	T	2 Oxidation (M)	0.000000000001000000100.0	VB.13792.13792.2 File:~VB.raw~, NativeID:~controllerType=0 controllerNumber=1 scan=13792~
1	gene=TELCIR_07439	41	30331	20	1	11	1	45.8	10183	8	1	1	1082.03	2162.05	2	2162.1	-0.0494	1	3.04	3.6	K	VVNAFPVKSAVMGNGSVPMAR	T	2 Oxidation (M)	0.000000000001000000100.0	VB.10875.10875.2 File:~VB.raw~, NativeID:~controllerType=0 controllerNumber=1 scan=10875~
1	gene=TELCIR_07439	41	30331	20	1	11	1	45.8	10193	8	1	1	721.69	2162.05	3	2162.1	-0.0493	1	1.9	1.6	K	VVNAFPVKSAVMGNGSVPMAR	T	2 Oxidation (M)	0.000000000001000000100.0	VB.8261.8261.3 File:~VB.raw~, NativeID:~controllerType=0 controllerNumber=1 scan=8261~
1	gene=TELCIR_07439	41	30331	20	1	11	1	45.8	10246	7	1	1	1082.53	2163.05	2	2162.1	0.9496	1	0.59	3.4	K	VVNAFPVKSAVMGNGSVPMAR	T	2 Oxidation (M)	0.000000000001000000100.0	VB.13726.13726.2 File:~VB.raw~, NativeID:~controllerType=0 controllerNumber=1 scan=13726~
1	gene=TELCIR_07439	41	30331	20	1	11	1	45.8	10250	8	1	1	1082.53	2163.05	2	2162.1	0.951	1	2.35	1.7	K	VVNAFPVKSAVMGNGSVPMAR	T	2 Oxidation (M)	0.000000000001000000100.0	VB.13614.13614.2 File:~VB.raw~, NativeID:~controllerType=0 controllerNumber=1 scan=13614~
1	gene=TELCIR_07439	41	30331	20	1	11	1	45.8	10253	1	1	1	1082.53	2163.05	2	2162.1	0.9518	1	4.73	0.85	K	VVNAFPVKSAVMGNGSVPMAR	T	2 Oxidation (M)	0.000000000001000000100.0	VB.13682.13682.2 File:~VB.raw~, NativeID:~controllerType=0 controllerNumber=1 scan=13682~
1	gene=TELCIR_07439	41	30331	20	1	11	1	45.8	10449	1	1	1	555.837	2219.32	4	2218.96	0.358	1	6.75	0.73	R	LRSMHCSDTMHANSSAVQR	V	2 Oxidation (M)	0.0001000001000000000.0	VB.13310.13310.4 File:~VB.raw~, NativeID:~controllerType=0 controllerNumber=1 scan=13310~
1	gene=TELCIR_07439	41	30331	20	1	11	1	45.8	12194	6	1	1	1083.82	3248.44	3	3247.45	0.9892	1	2.7	4.1	-	GDGAMESQSAVMAPMKSIATSVVMDCSTVQK	V	2 Oxidation (M)	0.0000100000000010000000000000000.0	VB.7173.7173.3 File:~VB.raw~, NativeID:~controllerType=0 controllerNumber=1 scan=7173~
1	gene=TELCIR_12850	40	17946	6	1	4	1	28.1	764	2	1	1	447.719	893.423	2	894.456	-1.0325	0	17.65	0.91	R	NSFAISTR	F			VB.4286.4286.2 File:~VB.raw~, NativeID:~controllerType=0 controllerNumber=1 scan=4286~
1	gene=TELCIR_12850	40	17946	6	1	4	1	28.1	782	6	1	1	448.721	895.428	2	894.456	0.9719	0	13.27	1.6	R	NSFAISTR	F			VB.4278.4278.2 File:~VB.raw~, NativeID:~controllerType=0 controllerNumber=1 scan=4278~
1	gene=TELCIR_12850	40	17946	6	1	4	1	28.1	3665	3	1	1	581.825	1161.63	2	1161.6	0.0343	0	9.87	1.4	-	MPPYFAIAPR	L			VB.10013.10013.2 File:~VB.raw~, NativeID:~controllerType=0 controllerNumber=1 scan=10013~
1	gene=TELCIR_12850	40	17946	6	1	4	1	28.1	3668	4	1	1	582.23	1162.44	2	1161.6	0.8446	0	11.44	1.4	-	MPPYFAIAPR	L			VB.5676.5676.2 File:~VB.raw~, NativeID:~controllerType=0 controllerNumber=1 scan=5676~
1	gene=TELCIR_12850	40	17946	6	1	4	1	28.1	4462	1	1	1	614.338	1226.66	2	1226.73	-0.0729	0	40.26	0.05	R	SSILLIGQQIR	G			VB.5846.5846.2 File:~VB.raw~, NativeID:~controllerType=0 controllerNumber=1 scan=5846~
1	gene=TELCIR_12850	40	17946	6	1	4	1	28.1	9445	9	1	1	947.449	1892.88	2	1892.99	-0.1016	0	0.26	11	R	NLPVLMSTLVMTFQQR	D	Oxidation (M)	0.0000010000000000.0	VB.10453.10453.2 File:~VB.raw~, NativeID:~controllerType=0 controllerNumber=1 scan=10453~
1	gene=TELCIR_23021	39	11998	5	1	4	1	37.5	1168	1	1	1	470.349	938.684	2	939.507	-0.8227	1	39.21	0.054	-	LHVEMRR	-			VB.15724.15724.2 File:~VB.raw~, NativeID:~controllerType=0 controllerNumber=1 scan=15724~
1	gene=TELCIR_23021	39	11998	5	1	4	1	37.5	1169	1	1	1	470.349	938.684	2	939.507	-0.8227	1	18.64	0.71	-	LHVEMRR	-			VB.15787.15787.2 File:~VB.raw~, NativeID:~controllerType=0 controllerNumber=1 scan=15787~
1	gene=TELCIR_23021	39	11998	5	1	4	1	37.5	5375	6	1	1	652.325	1302.64	2	1303.68	-1.0446	0	8.17	1.6	R	SSLQDLQCILK	D			VB.14974.14974.2 File:~VB.raw~, NativeID:~controllerType=0 controllerNumber=1 scan=14974~
1	gene=TELCIR_23021	39	11998	5	1	4	1	37.5	6987	4	1	1	725.354	1448.69	2	1449.85	-1.152	1	8.67	1.3	R	YQLVVGFSRLLR	C			VB.13145.13145.2 File:~VB.raw~, NativeID:~controllerType=0 controllerNumber=1 scan=13145~
1	gene=TELCIR_23021	39	11998	5	1	4	1	37.5	7953	4	1	1	775.307	1548.6	2	1547.84	0.7537	0	4.19	1.5	R	EVETLLAADLYALK	D			VB.8187.8187.2 File:~VB.raw~, NativeID:~controllerType=0 controllerNumber=1 scan=8187~
1	gene=TELCIR_01719	38	95093	18	1	17	1	20.7	1482	1	1	1	487.281	972.548	2	972.524	0.0243	0	38.14	0.044	R	VIDASAIER	A			VB.6806.6806.2 File:~VB.raw~, NativeID:~controllerType=0 controllerNumber=1 scan=6806~
1	gene=TELCIR_01719	38	95093	18	1	17	1	20.7	1726	2	1	1	497.35	992.685	2	992.533	0.1528	0	11.71	1.2	R	MSISVLSTR	R			VB.15073.15073.2 File:~VB.raw~, NativeID:~controllerType=0 controllerNumber=1 scan=15073~
1	gene=TELCIR_01719	38	95093	18	1	17	1	20.7	3212	5	1	1	563.905	1125.8	2	1125.53	0.2648	1	6.25	1.7	R	ENQKEYTSK	L			VB.16193.16193.2 File:~VB.raw~, NativeID:~controllerType=0 controllerNumber=1 scan=16193~
1	gene=TELCIR_01719	38	95093	18	1	17	1	20.7	3292	4	1	1	567.23	1132.45	2	1131.52	0.9217	1	3.84	1.4	K	EEHRFVCR	A			VB.4490.4490.2 File:~VB.raw~, NativeID:~controllerType=0 controllerNumber=1 scan=4490~
1	gene=TELCIR_01719	38	95093	18	1	17	1	20.7	4735	6	1	1	625.851	1249.69	2	1249.68	0.0056	1	9.92	1.8	R	TRMSISVLSTR	R			VB.10315.10315.2 File:~VB.raw~, NativeID:~controllerType=0 controllerNumber=1 scan=10315~
1	gene=TELCIR_01719	38	95093	18	1	17	1	20.7	4805	3	1	1	629.261	1256.51	2	1256.61	-0.1014	1	4.34	1.3	R	CSFSLRAFNR	S			VB.4970.4970.2 File:~VB.raw~, NativeID:~controllerType=0 controllerNumber=1 scan=4970~
1	gene=TELCIR_01719	38	95093	18	1	17	1	20.7	4862	10	1	1	631.814	1261.61	2	1262.66	-1.0445	1	5.6	2.4	-	LVCRCSSLIR	K			VB.5609.5609.2 File:~VB.raw~, NativeID:~controllerType=0 controllerNumber=1 scan=5609~
1	gene=TELCIR_01719	38	95093	18	1	17	1	20.7	5408	2	1	1	653.405	1304.8	2	1305.74	-0.9484	0	5.48	1.1	-	AAVIYVPSAFLR	S			VB.16307.16307.2 File:~VB.raw~, NativeID:~controllerType=0 controllerNumber=1 scan=16307~
1	gene=TELCIR_01719	38	95093	18	1	17	1	20.7	6230	10	1	1	688.858	1375.7	2	1376.77	-1.0724	0	7.16	6.2	R	VILLTSMSSWLK	C			VB.7634.7634.2 File:~VB.raw~, NativeID:~controllerType=0 controllerNumber=1 scan=7634~
1	gene=TELCIR_01719	38	95093	18	1	17	1	20.7	6872	1	1	1	719.357	1436.7	2	1436.78	-0.0783	0	5.98	0.75	K	IPYSNVNIGPVHK	K			VB.4133.4133.2 File:~VB.raw~, NativeID:~controllerType=0 controllerNumber=1 scan=4133~
1	gene=TELCIR_01719	38	95093	18	1	17	1	20.7	7032	9	1	1	728.41	1454.81	2	1454.68	0.124	1	3.19	1.5	K	AEGTYMTAAQREK	Q			VB.10228.10228.2 File:~VB.raw~, NativeID:~controllerType=0 controllerNumber=1 scan=10228~
1	gene=TELCIR_01719	38	95093	18	1	17	1	20.7	7632	4	1	1	758.937	1515.86	2	1514.86	1.0017	1	4.22	1.4	R	FQVSSLLTHRVTK	V			VB.10858.10858.2 File:~VB.raw~, NativeID:~controllerType=0 controllerNumber=1 scan=10858~
1	gene=TELCIR_01719	38	95093	18	1	17	1	20.7	8542	5	1	1	550.26	1647.76	3	1646.73	1.0319	0	3.28	1.9	R	IYQHDSDICFHGR	W			VB.2716.2716.3 File:~VB.raw~, NativeID:~controllerType=0 controllerNumber=1 scan=2716~
1	gene=TELCIR_01719	38	95093	18	1	17	1	20.7	9125	8	1	1	595.052	1782.13	3	1782.9	-0.7631	1	5.45	7.4	K	AEYACILAFDVKVER	E			VB.13694.13694.3 File:~VB.raw~, NativeID:~controllerType=0 controllerNumber=1 scan=13694~
1	gene=TELCIR_01719	38	95093	18	1	17	1	20.7	10559	1	1	1	1126.51	2251	2	2250.12	0.879	1	0.31	0.93	K	AAAMLEHKAEYACILAFDVK	V			VB.8431.8431.2 File:~VB.raw~, NativeID:~controllerType=0 controllerNumber=1 scan=8431~
1	gene=TELCIR_01719	38	95093	18	1	17	1	20.7	10739	7	1	1	1149.57	2297.12	2	2297.18	-0.0674	1	3.73	6.5	K	IFQADIIYHLEDNFLKYR	E			VB.8909.8909.2 File:~VB.raw~, NativeID:~controllerType=0 controllerNumber=1 scan=8909~
1	gene=TELCIR_01719	38	95093	18	1	17	1	20.7	10740	3	1	1	1149.57	2297.12	2	2297.18	-0.0671	1	5.02	1.2	K	IFQADIIYHLEDNFLKYR	E			VB.8158.8158.2 File:~VB.raw~, NativeID:~controllerType=0 controllerNumber=1 scan=8158~
1	gene=TELCIR_01719	38	95093	18	1	17	1	20.7	10774	7	1	1	769.687	2306.04	3	2306.2	-0.1618	1	7.71	1.1	-	SLPIPSPMKADVGIMLIYSSR	F	2 Oxidation (M)	0.000000010000001000000.0	VB.5407.5407.3 File:~VB.raw~, NativeID:~controllerType=0 controllerNumber=1 scan=5407~
1	gene=TELCIR_24691	37	9223	5	1	4	1	41.2	2667	2	1	1	541.279	1080.54	2	1080.55	-0.001	0	14.46	1.2	R	TLSDYNIQK	E			VB.4771.4771.2 File:~VB.raw~, NativeID:~controllerType=0 controllerNumber=1 scan=4771~
1	gene=TELCIR_24691	37	9223	5	1	4	1	41.2	4141	1	1	1	601.369	1200.72	2	1201.54	-0.8171	0	16.35	0.76	R	IDPSSCSPSPR	R			VB.13608.13608.2 File:~VB.raw~, NativeID:~controllerType=0 controllerNumber=1 scan=13608~
1	gene=TELCIR_24691	37	9223	5	1	4	1	41.2	4287	1	1	1	608.265	1214.52	2	1214.58	-0.0626	0	37.35	0.033	R	INNDLSLPENS	-			VB.9464.9464.2 File:~VB.raw~, NativeID:~controllerType=0 controllerNumber=1 scan=9464~
1	gene=TELCIR_24691	37	9223	5	1	4	1	41.2	4289	1	1	1	608.345	1214.68	2	1214.58	0.0976	0	37.01	0.11	R	INNDLSLPENS	-			VB.9483.9483.2 File:~VB.raw~, NativeID:~controllerType=0 controllerNumber=1 scan=9483~
1	gene=TELCIR_24691	37	9223	5	1	4	1	41.2	5160	6	1	1	642.472	1282.93	2	1283.6	-0.671	0	10.98	2.2	R	SHSFGLQHSER	I			VB.14541.14541.2 File:~VB.raw~, NativeID:~controllerType=0 controllerNumber=1 scan=14541~
1	gene=TELCIR_01342	37	64885	12	1	12	1	23.9	1919	1	1	1	506.295	1010.58	2	1010.65	-0.0731	1	37.01	0.059	R	RSLLSIIPL	-			VB.8652.8652.2 File:~VB.raw~, NativeID:~controllerType=0 controllerNumber=1 scan=8652~
1	gene=TELCIR_01342	37	64885	12	1	12	1	23.9	2336	5	1	1	527.33	1052.65	2	1052.58	0.0654	0	4.58	1.3	R	NLVAAVAHMK	R			VB.15247.15247.2 File:~VB.raw~, NativeID:~controllerType=0 controllerNumber=1 scan=15247~
1	gene=TELCIR_01342	37	64885	12	1	12	1	23.9	2635	10	1	1	540.368	1078.72	2	1077.59	1.1284	1	5.33	4.2	R	VGSKNLTFGR	D			VB.16053.16053.2 File:~VB.raw~, NativeID:~controllerType=0 controllerNumber=1 scan=16053~
1	gene=TELCIR_01342	37	64885	12	1	12	1	23.9	5619	8	1	1	661.764	1321.51	2	1320.67	0.8447	0	5.39	2.9	-	QCTFLMLVPGR	S			VB.5340.5340.2 File:~VB.raw~, NativeID:~controllerType=0 controllerNumber=1 scan=5340~
1	gene=TELCIR_01342	37	64885	12	1	12	1	23.9	5621	6	1	1	441.549	1321.62	3	1322.64	-1.0127	1	8.95	2.4	K	ENNVVGRNQFF	-			VB.3303.3303.3 File:~VB.raw~, NativeID:~controllerType=0 controllerNumber=1 scan=3303~
1	gene=TELCIR_01342	37	64885	12	1	12	1	23.9	6878	8	1	1	719.406	1436.8	2	1437.75	-0.9497	1	4.22	1.9	-	PLSRFDNSPHLR	C			VB.11081.11081.2 File:~VB.raw~, NativeID:~controllerType=0 controllerNumber=1 scan=11081~
1	gene=TELCIR_01342	37	64885	12	1	12	1	23.9	7635	4	1	1	758.937	1515.86	2	1515.81	0.0477	1	4.86	1.2	K	AQSWKAIPEVIMK	F	Oxidation (M)	0.0000000000010.0	VB.12009.12009.2 File:~VB.raw~, NativeID:~controllerType=0 controllerNumber=1 scan=12009~
1	gene=TELCIR_01342	37	64885	12	1	12	1	23.9	8561	3	1	1	826.501	1650.99	2	1649.82	1.164	1	7.11	1.2	-	IEESCTSGVLMRLR	E			VB.11851.11851.2 File:~VB.raw~, NativeID:~controllerType=0 controllerNumber=1 scan=11851~
1	gene=TELCIR_01342	37	64885	12	1	12	1	23.9	8580	9	1	1	828.448	1654.88	2	1655.75	-0.8731	0	0.08	1.5	R	MLSATHFLGSNCFR	I	Oxidation (M)	0.10000000000000.0	VB.12163.12163.2 File:~VB.raw~, NativeID:~controllerType=0 controllerNumber=1 scan=12163~
1	gene=TELCIR_01342	37	64885	12	1	12	1	23.9	8786	3	1	1	565.965	1694.87	3	1695.76	-0.8896	0	10.91	1.2	K	AECIDMALLPGTSMR	N	2 Oxidation (M)	0.000001000000010.0	VB.7554.7554.3 File:~VB.raw~, NativeID:~controllerType=0 controllerNumber=1 scan=7554~
1	gene=TELCIR_01342	37	64885	12	1	12	1	23.9	9859	5	1	1	1019.97	2037.92	2	2036.95	0.9715	1	1.57	1.2	R	RCSLPQVMLWEISTACA	-	Oxidation (M)	0.00000001000000000.0	VB.12927.12927.2 File:~VB.raw~, NativeID:~controllerType=0 controllerNumber=1 scan=12927~
1	gene=TELCIR_01342	37	64885	12	1	12	1	23.9	10715	8	1	1	764.051	2289.13	3	2290.21	-1.0746	1	4.23	3.6	R	QSSGTYHGRLILLNTLENFK	G			VB.6653.6653.3 File:~VB.raw~, NativeID:~controllerType=0 controllerNumber=1 scan=6653~
1	gene=TELCIR_11896	36	10779	5	1	5	1	34.6	1672	5	1	1	495.296	988.577	2	987.451	1.1256	1	4.39	2.1	-	PPNEDSTKT	-			VB.10966.10966.2 File:~VB.raw~, NativeID:~controllerType=0 controllerNumber=1 scan=10966~
1	gene=TELCIR_11896	36	10779	5	1	5	1	34.6	1882	2	1	1	505.316	1008.62	2	1008.45	0.1637	0	13.21	1.2	-	NSSGCAVLTT	-			VB.13815.13815.2 File:~VB.raw~, NativeID:~controllerType=0 controllerNumber=1 scan=13815~
1	gene=TELCIR_11896	36	10779	5	1	5	1	34.6	2440	10	1	1	531.816	1061.62	2	1061.51	0.108	1	6.71	3.1	R	SQKVGSDADR	K			VB.11231.11231.2 File:~VB.raw~, NativeID:~controllerType=0 controllerNumber=1 scan=11231~
1	gene=TELCIR_11896	36	10779	5	1	5	1	34.6	4261	7	1	1	606.804	1211.59	2	1212.61	-1.0146	1	7.8	1.8	R	RMFFGSSPIR	K	Oxidation (M)	0.0100000000.0	VB.6674.6674.2 File:~VB.raw~, NativeID:~controllerType=0 controllerNumber=1 scan=6674~
1	gene=TELCIR_11896	36	10779	5	1	5	1	34.6	4954	1	1	1	423.578	1267.71	3	1268.7	-0.9852	1	35.92	0.043	R	IQSNPKIEVIE	-			VB.4230.4230.3 File:~VB.raw~, NativeID:~controllerType=0 controllerNumber=1 scan=4230~
1	gene=TELCIR_14644	36	11462	7	1	6	1	59.6	438	1	1	1	417.68	833.346	2	832.484	0.8622	0	13.03	0.72	-	MSTLLLR	A			VB.9372.9372.2 File:~VB.raw~, NativeID:~controllerType=0 controllerNumber=1 scan=9372~
1	gene=TELCIR_14644	36	11462	7	1	6	1	59.6	439	10	1	1	417.68	833.346	2	832.484	0.8622	0	7.87	2.1	-	MSTLLLR	A			VB.9271.9271.2 File:~VB.raw~, NativeID:~controllerType=0 controllerNumber=1 scan=9271~
1	gene=TELCIR_14644	36	11462	7	1	6	1	59.6	1557	10	1	1	490.268	978.522	2	978.513	0.0084	0	7.1	1.7	R	GYVLGVSER	R			VB.9705.9705.2 File:~VB.raw~, NativeID:~controllerType=0 controllerNumber=1 scan=9705~
1	gene=TELCIR_14644	36	11462	7	1	6	1	59.6	1671	1	1	1	495.292	988.57	2	988.571	-0.0006	0	35.51	0.051	K	VFLENVIR	D			VB.7312.7312.2 File:~VB.raw~, NativeID:~controllerType=0 controllerNumber=1 scan=7312~
1	gene=TELCIR_14644	36	11462	7	1	6	1	59.6	2009	7	1	1	510.755	1019.49	2	1019.58	-0.0818	0	10.48	6.5	R	APPSATVHLK	R			VB.5570.5570.2 File:~VB.raw~, NativeID:~controllerType=0 controllerNumber=1 scan=5570~
1	gene=TELCIR_14644	36	11462	7	1	6	1	59.6	9720	8	1	1	663.024	1986.05	3	1985.94	0.1071	0	4.8	1.9	-	SDTEASTIPWEAVDGRPR	A			VB.6311.6311.3 File:~VB.raw~, NativeID:~controllerType=0 controllerNumber=1 scan=6311~
1	gene=TELCIR_14644	36	11462	7	1	6	1	59.6	12257	6	1	1	818.381	3269.5	4	3269.59	-0.0971	1	4.24	1.3	R	FTPPRDISAVHVDDHPLPPMVSWMPLCR	F			VB.10392.10392.4 File:~VB.raw~, NativeID:~controllerType=0 controllerNumber=1 scan=10392~
1	gene=TELCIR_05715	35	235612	47	1	39	1	25.6	149	5	1	1	391.773	781.531	2	782.465	-0.9342	0	7.39	1.5	R	IVSTVHK	K			VB.10089.10089.2 File:~VB.raw~, NativeID:~controllerType=0 controllerNumber=1 scan=10089~
1	gene=TELCIR_05715	35	235612	47	1	39	1	25.6	161	6	1	1	394.237	786.459	2	786.423	0.0354	1	18.08	7.7	K	SKEAPQK	E			VB.3952.3952.2 File:~VB.raw~, NativeID:~controllerType=0 controllerNumber=1 scan=3952~
1	gene=TELCIR_05715	35	235612	47	1	39	1	25.6	1211	9	0	1	472.828	943.641	2	942.536	1.1054	1	7.29	2.7	K	ARSQLVNR	L			VB.15644.15644.2 File:~VB.raw~, NativeID:~controllerType=0 controllerNumber=1 scan=15644~
1	gene=TELCIR_05715	35	235612	47	1	39	1	25.6	1213	5	1	1	472.828	943.642	2	942.536	1.1057	1	7.92	1.8	K	ARSQLVNR	L			VB.15715.15715.2 File:~VB.raw~, NativeID:~controllerType=0 controllerNumber=1 scan=15715~
1	gene=TELCIR_05715	35	235612	47	1	39	1	25.6	1757	1	1	1	498.316	994.617	2	994.571	0.046	1	8.65	0.92	R	YLALRFGR	L			VB.14972.14972.2 File:~VB.raw~, NativeID:~controllerType=0 controllerNumber=1 scan=14972~
1	gene=TELCIR_05715	35	235612	47	1	39	1	25.6	2433	5	1	1	531.816	1061.62	2	1062.56	-0.9423	0	10.94	1.8	R	SFIEPTELK	K			VB.11616.11616.2 File:~VB.raw~, NativeID:~controllerType=0 controllerNumber=1 scan=11616~
1	gene=TELCIR_05715	35	235612	47	1	39	1	25.6	2435	7	1	1	531.816	1061.62	2	1062.56	-0.9418	0	3.7	1.4	R	SFIEPTELK	K			VB.9999.9999.2 File:~VB.raw~, NativeID:~controllerType=0 controllerNumber=1 scan=9999~
1	gene=TELCIR_05715	35	235612	47	1	39	1	25.6	2440	2	0	1	531.816	1061.62	2	1062.56	-0.9416	0	11.03	1.1	R	SFIEPTELK	K			VB.11231.11231.2 File:~VB.raw~, NativeID:~controllerType=0 controllerNumber=1 scan=11231~
1	gene=TELCIR_05715	35	235612	47	1	39	1	25.6	2446	2	1	1	531.817	1061.62	2	1062.56	-0.941	0	16.97	1.2	R	SFIEPTELK	K			VB.11401.11401.2 File:~VB.raw~, NativeID:~controllerType=0 controllerNumber=1 scan=11401~
1	gene=TELCIR_05715	35	235612	47	1	39	1	25.6	2561	5	1	1	537.301	1072.59	2	1072.63	-0.0415	0	0.76	1.3	K	EKPAPPPIPK	E			VB.11684.11684.2 File:~VB.raw~, NativeID:~controllerType=0 controllerNumber=1 scan=11684~
1	gene=TELCIR_05715	35	235612	47	1	39	1	25.6	2631	9	1	1	540.33	1078.65	2	1079.56	-0.916	1	4.02	1.5	K	QEAPPGEPKK	E			VB.10209.10209.2 File:~VB.raw~, NativeID:~controllerType=0 controllerNumber=1 scan=10209~
1	gene=TELCIR_05715	35	235612	47	1	39	1	25.6	2649	9	1	1	540.386	1078.76	2	1079.61	-0.8545	0	11.38	1.8	K	LLFSQFIGR	H			VB.17230.17230.2 File:~VB.raw~, NativeID:~controllerType=0 controllerNumber=1 scan=17230~
1	gene=TELCIR_05715	35	235612	47	1	39	1	25.6	2655	7	1	1	540.387	1078.76	2	1079.61	-0.8534	0	11.8	2.6	K	LLFSQFIGR	H			VB.17175.17175.2 File:~VB.raw~, NativeID:~controllerType=0 controllerNumber=1 scan=17175~
1	gene=TELCIR_05715	35	235612	47	1	39	1	25.6	2821	10	1	1	547.746	1093.48	2	1093.52	-0.0421	0	2.25	4.2	-	APGPSFFTDR	A			VB.4699.4699.2 File:~VB.raw~, NativeID:~controllerType=0 controllerNumber=1 scan=4699~
1	gene=TELCIR_05715	35	235612	47	1	39	1	25.6	4128	4	1	1	601.306	1200.6	2	1200.63	-0.0372	0	4.89	1.2	K	ESSTAKPVAPSK	S			VB.10238.10238.2 File:~VB.raw~, NativeID:~controllerType=0 controllerNumber=1 scan=10238~
1	gene=TELCIR_05715	35	235612	47	1	39	1	25.6	4371	7	1	1	611.355	1220.7	2	1219.72	0.9783	0	5.54	1.8	-	PSAVLPPAGVLLS	-			VB.13177.13177.2 File:~VB.raw~, NativeID:~controllerType=0 controllerNumber=1 scan=13177~
1	gene=TELCIR_05715	35	235612	47	1	39	1	25.6	4389	7	1	1	611.356	1220.7	2	1219.72	0.9791	0	5.36	1.7	-	PSAVLPPAGVLLS	-			VB.12944.12944.2 File:~VB.raw~, NativeID:~controllerType=0 controllerNumber=1 scan=12944~
1	gene=TELCIR_05715	35	235612	47	1	39	1	25.6	4772	9	1	1	627.767	1253.52	2	1252.74	0.7808	0	9.11	2.7	K	ESLILKPAAPSK	S			VB.9210.9210.2 File:~VB.raw~, NativeID:~controllerType=0 controllerNumber=1 scan=9210~
1	gene=TELCIR_05715	35	235612	47	1	39	1	25.6	4948	9	1	1	634.426	1266.84	2	1265.66	1.1763	0	1.16	2.2	K	EAPPQELVQQK	V			VB.17408.17408.2 File:~VB.raw~, NativeID:~controllerType=0 controllerNumber=1 scan=17408~
1	gene=TELCIR_05715	35	235612	47	1	39	1	25.6	5017	3	1	1	636.413	1270.81	2	1270.63	0.1776	0	8.59	1.6	R	EPIPRPMSNSK	W	Oxidation (M)	0.00000010000.0	VB.16777.16777.2 File:~VB.raw~, NativeID:~controllerType=0 controllerNumber=1 scan=16777~
1	gene=TELCIR_05715	35	235612	47	1	39	1	25.6	5061	10	1	1	638.362	1274.71	2	1275.63	-0.9222	1	6.27	2.5	K	ESFRTPAGGQAR	A			VB.12958.12958.2 File:~VB.raw~, NativeID:~controllerType=0 controllerNumber=1 scan=12958~
1	gene=TELCIR_05715	35	235612	47	1	39	1	25.6	5992	9	1	1	677.828	1353.64	2	1353.7	-0.0574	1	8.03	1.7	K	VDSTTATTTTTKK	V			VB.5472.5472.2 File:~VB.raw~, NativeID:~controllerType=0 controllerNumber=1 scan=5472~
1	gene=TELCIR_05715	35	235612	47	1	39	1	25.6	6125	1	1	1	684.26	1366.51	2	1365.7	0.8073	0	35.24	0.03	K	GQSTVTTTTTEIK	K			VB.8211.8211.2 File:~VB.raw~, NativeID:~controllerType=0 controllerNumber=1 scan=8211~
1	gene=TELCIR_05715	35	235612	47	1	39	1	25.6	6130	2	1	1	684.384	1366.75	2	1365.73	1.0239	1	10.41	0.54	R	VLLLQFSRFDE	-			VB.11846.11846.2 File:~VB.raw~, NativeID:~controllerType=0 controllerNumber=1 scan=11846~
1	gene=TELCIR_05715	35	235612	47	1	39	1	25.6	6216	3	1	1	688.246	1374.48	2	1373.71	0.7628	1	5.49	1.1	K	SKESTSKPPTGQK	S			VB.9338.9338.2 File:~VB.raw~, NativeID:~controllerType=0 controllerNumber=1 scan=9338~
1	gene=TELCIR_05715	35	235612	47	1	39	1	25.6	6280	5	1	1	690.846	1379.68	2	1379.66	0.0172	1	10.87	1.8	K	KESSGAIPESTMK	T	Oxidation (M)	0.0000000000010.0	VB.3594.3594.2 File:~VB.raw~, NativeID:~controllerType=0 controllerNumber=1 scan=3594~
1	gene=TELCIR_05715	35	235612	47	1	39	1	25.6	6281	1	1	1	690.846	1379.68	2	1379.66	0.0174	1	8.09	0.97	K	KESSGAIPESTMK	T	Oxidation (M)	0.0000000000010.0	VB.3804.3804.2 File:~VB.raw~, NativeID:~controllerType=0 controllerNumber=1 scan=3804~
1	gene=TELCIR_05715	35	235612	47	1	39	1	25.6	6282	10	1	1	690.846	1379.68	2	1379.66	0.0176	1	3.5	13	K	KESSGAIPESTMK	T	Oxidation (M)	0.0000000000010.0	VB.3708.3708.2 File:~VB.raw~, NativeID:~controllerType=0 controllerNumber=1 scan=3708~
1	gene=TELCIR_05715	35	235612	47	1	39	1	25.6	6299	8	1	1	691.463	1380.91	2	1381.76	-0.8459	1	9.75	2.3	K	KVITETIADHQK	Q			VB.15642.15642.2 File:~VB.raw~, NativeID:~controllerType=0 controllerNumber=1 scan=15642~
1	gene=TELCIR_05715	35	235612	47	1	39	1	25.6	6421	1	1	1	697.453	1392.89	2	1393.71	-0.8179	1	13.08	0.5	K	EPEPEVKAEAPAK	E			VB.15822.15822.2 File:~VB.raw~, NativeID:~controllerType=0 controllerNumber=1 scan=15822~
1	gene=TELCIR_05715	35	235612	47	1	39	1	25.6	6536	2	1	1	702.439	1402.86	2	1402.54	0.322	0	9.09	1.2	R	ADEAMMMEGSATK	A	2 Oxidation (M)	0.0000101000000.0	VB.15212.15212.2 File:~VB.raw~, NativeID:~controllerType=0 controllerNumber=1 scan=15212~
1	gene=TELCIR_05715	35	235612	47	1	39	1	25.6	6562	4	1	1	703.908	1405.8	2	1405.63	0.1759	1	7.21	1.7	-	EEEGARICTEGR	S			VB.12544.12544.2 File:~VB.raw~, NativeID:~controllerType=0 controllerNumber=1 scan=12544~
1	gene=TELCIR_05715	35	235612	47	1	39	1	25.6	6767	1	1	1	714.911	1427.81	2	1426.75	1.0539	1	7.99	0.44	K	AIMTFNLTLKEF	-			VB.11913.11913.2 File:~VB.raw~, NativeID:~controllerType=0 controllerNumber=1 scan=11913~
1	gene=TELCIR_05715	35	235612	47	1	39	1	25.6	7450	2	1	1	747.935	1493.86	2	1494.88	-1.0218	1	7.06	1.1	K	ATVVDIAAPKAKPSK	K			VB.12772.12772.2 File:~VB.raw~, NativeID:~controllerType=0 controllerNumber=1 scan=12772~
1	gene=TELCIR_05715	35	235612	47	1	39	1	25.6	7613	1	1	1	757.456	1512.9	2	1512.86	0.0413	0	10.86	0.33	-	NAPYSTPLVLQVVL	-			VB.13458.13458.2 File:~VB.raw~, NativeID:~controllerType=0 controllerNumber=1 scan=13458~
1	gene=TELCIR_05715	35	235612	47	1	39	1	25.6	8009	7	1	1	781.375	1560.74	2	1560.92	-0.1798	1	8.38	1.9	K	LHHHRLWLPKPK	N			VB.9734.9734.2 File:~VB.raw~, NativeID:~controllerType=0 controllerNumber=1 scan=9734~
1	gene=TELCIR_05715	35	235612	47	1	39	1	25.6	8505	10	1	1	821.81	1641.61	2	1642.79	-1.1815	0	1.07	1.9	-	MAASQPEPAISPSVDK	V	Oxidation (M)	0.1000000000000000.0	VB.4879.4879.2 File:~VB.raw~, NativeID:~controllerType=0 controllerNumber=1 scan=4879~
1	gene=TELCIR_05715	35	235612	47	1	39	1	25.6	8547	9	1	1	825.322	1648.63	2	1647.8	0.8316	0	3.3	4.7	R	FLALCLGDWFHNR	A			VB.12553.12553.2 File:~VB.raw~, NativeID:~controllerType=0 controllerNumber=1 scan=12553~
1	gene=TELCIR_05715	35	235612	47	1	39	1	25.6	8638	5	1	1	833.373	1664.73	2	1665.74	-1.0086	0	0.78	3.6	K	ETMIDDGTANVVEEK	E	Oxidation (M)	0.001000000000000.0	VB.12543.12543.2 File:~VB.raw~, NativeID:~controllerType=0 controllerNumber=1 scan=12543~
1	gene=TELCIR_05715	35	235612	47	1	39	1	25.6	8783	8	1	1	847.933	1693.85	2	1694.82	-0.9684	1	4.83	8.3	K	ARESPCSSSLFLWR	W			VB.6640.6640.2 File:~VB.raw~, NativeID:~controllerType=0 controllerNumber=1 scan=6640~
1	gene=TELCIR_05715	35	235612	47	1	39	1	25.6	8859	9	1	1	570.95	1709.83	3	1710.81	-0.9835	0	4.6	2.6	-	MSFLFLTCGSLYTR	V	Oxidation (M)	0.10000000000000.0	VB.4263.4263.3 File:~VB.raw~, NativeID:~controllerType=0 controllerNumber=1 scan=4263~
1	gene=TELCIR_05715	35	235612	47	1	39	1	25.6	9632	1	1	1	652.032	1953.07	3	1951.98	1.0967	1	5.2	0.98	K	ESSGVIPASTMKTSETAIK	D	Oxidation (M)	0.0000000000100000000.0	VB.11982.11982.3 File:~VB.raw~, NativeID:~controllerType=0 controllerNumber=1 scan=11982~
1	gene=TELCIR_05715	35	235612	47	1	39	1	25.6	9725	4	1	1	994.581	1987.15	2	1986.06	1.0824	1	1.86	3.4	K	AETPVTTPTVSPLPRQHR	M			VB.11778.11778.2 File:~VB.raw~, NativeID:~controllerType=0 controllerNumber=1 scan=11778~
1	gene=TELCIR_05715	35	235612	47	1	39	1	25.6	11259	8	1	1	821.09	2460.25	3	2460.34	-0.0942	1	1.2	2.4	-	WLEAVVPNAHLPYDVAVVEVKL	-			VB.7277.7277.3 File:~VB.raw~, NativeID:~controllerType=0 controllerNumber=1 scan=7277~
1	gene=TELCIR_05715	35	235612	47	1	39	1	25.6	11304	10	1	1	626.314	2501.23	4	2500.35	0.8733	1	2.97	2.2	R	QPPAISPSTVPPNQLSELKAAVEK	T			VB.5954.5954.4 File:~VB.raw~, NativeID:~controllerType=0 controllerNumber=1 scan=5954~
1	gene=TELCIR_05715	35	235612	47	1	39	1	25.6	11810	5	1	1	929.385	2785.13	3	2784.36	0.7703	1	0.53	3	-	MAASQPEPAISPSVDKVDAYPLTPER	A	Oxidation (M)	0.10000000000000000000000000.0	VB.4675.4675.3 File:~VB.raw~, NativeID:~controllerType=0 controllerNumber=1 scan=4675~
1	gene=TELCIR_05715	35	235612	47	1	39	1	25.6	12084	8	1	1	789.122	3152.46	4	3151.54	0.9212	1	0.61	1.3	-	VVEYNLLSFEFSLNPEIGRFSDFMLW	-			VB.12620.12620.4 File:~VB.raw~, NativeID:~controllerType=0 controllerNumber=1 scan=12620~
1	gene=TELCIR_14887	34	23813	6	1	4	1	22	769	6	1	1	447.821	893.628	2	893.505	0.1234	0	8.53	1.5	R	AFVIVMSK	S			VB.14655.14655.2 File:~VB.raw~, NativeID:~controllerType=0 controllerNumber=1 scan=14655~
1	gene=TELCIR_14887	34	23813	6	1	4	1	22	2661	3	1	1	540.797	1079.58	2	1079.61	-0.0298	1	13.18	2.9	R	RTVITTYAR	S			VB.6336.6336.2 File:~VB.raw~, NativeID:~controllerType=0 controllerNumber=1 scan=6336~
1	gene=TELCIR_14887	34	23813	6	1	4	1	22	9179	1	1	1	599.675	1796	3	1796.93	-0.9277	1	34.07	0.035	-	SFSFGENELVGAKTALK	K			VB.9015.9015.3 File:~VB.raw~, NativeID:~controllerType=0 controllerNumber=1 scan=9015~
1	gene=TELCIR_14887	34	23813	6	1	4	1	22	9180	1	1	1	899.01	1796	2	1796.93	-0.9264	1	20.38	0.28	-	SFSFGENELVGAKTALK	K			VB.9014.9014.2 File:~VB.raw~, NativeID:~controllerType=0 controllerNumber=1 scan=9014~
1	gene=TELCIR_14887	34	23813	6	1	4	1	22	9181	3	1	1	899.011	1796.01	2	1796.93	-0.9237	1	12.17	1.4	-	SFSFGENELVGAKTALK	K			VB.9114.9114.2 File:~VB.raw~, NativeID:~controllerType=0 controllerNumber=1 scan=9114~
1	gene=TELCIR_14887	34	23813	6	1	4	1	22	11046	6	1	1	588.857	2351.4	4	2351.2	0.1956	1	2.31	1.8	R	SQNSIEKEELCTLLLQAFTK	R			VB.13313.13313.4 File:~VB.raw~, NativeID:~controllerType=0 controllerNumber=1 scan=13313~
1	gene=TELCIR_18495	34	6621	3	1	2	1	33.3	1422	6	1	1	482.745	963.476	2	963.539	-0.0627	1	12.84	1.2	R	QFTDVVKK	I			VB.3871.3871.2 File:~VB.raw~, NativeID:~controllerType=0 controllerNumber=1 scan=3871~
1	gene=TELCIR_18495	34	6621	3	1	2	1	33.3	11101	1	1	1	793.068	2376.18	3	2377.35	-1.1708	1	33.94	0.011	R	LVFWLIFVAISNGNSLTLSRK	-			VB.7421.7421.3 File:~VB.raw~, NativeID:~controllerType=0 controllerNumber=1 scan=7421~
1	gene=TELCIR_18495	34	6621	3	1	2	1	33.3	11104	1	1	1	793.402	2377.18	3	2377.35	-0.1688	1	14.04	0.7	R	LVFWLIFVAISNGNSLTLSRK	-			VB.7428.7428.3 File:~VB.raw~, NativeID:~controllerType=0 controllerNumber=1 scan=7428~
1	gene=TELCIR_15567	33	18554	14	1	5	1	34.4	1782	8	1	1	499.371	996.728	2	995.588	1.1404	1	6.63	2.7	K	LQREVVPR	K			VB.16078.16078.2 File:~VB.raw~, NativeID:~controllerType=0 controllerNumber=1 scan=16078~
1	gene=TELCIR_15567	33	18554	14	1	5	1	34.4	4043	10	1	1	597.856	1193.7	2	1192.54	1.1599	0	2.13	3.4	K	FAGELPCPMR	S	Oxidation (M)	0.0000000010.0	VB.10707.10707.2 File:~VB.raw~, NativeID:~controllerType=0 controllerNumber=1 scan=10707~
1	gene=TELCIR_15567	33	18554	14	1	5	1	34.4	6021	1	1	1	679.397	1356.78	2	1355.59	1.1859	0	9.4	0.86	R	MGHGSSPANLPSW	-	Oxidation (M)	0.1000000000000.0	VB.10096.10096.2 File:~VB.raw~, NativeID:~controllerType=0 controllerNumber=1 scan=10096~
1	gene=TELCIR_15567	33	18554	14	1	5	1	34.4	8961	4	1	1	580.341	1738	3	1736.84	1.1604	0	7.27	4	R	NFFQSQPPVPTLEFS	-			VB.12377.12377.3 File:~VB.raw~, NativeID:~controllerType=0 controllerNumber=1 scan=12377~
1	gene=TELCIR_15567	33	18554	14	1	5	1	34.4	10461	1	1	1	557.043	2224.14	4	2223.99	0.1568	1	7.87	0.84	-	DSAAEDYAATTPMRTHGTWK	L	Oxidation (M)	0.00000000000010000000.0	VB.6085.6085.4 File:~VB.raw~, NativeID:~controllerType=0 controllerNumber=1 scan=6085~
1	gene=TELCIR_15567	33	18554	14	1	5	1	34.4	10462	1	1	1	557.043	2224.14	4	2223.99	0.1568	1	33.45	0.006	-	DSAAEDYAATTPMRTHGTWK	L	Oxidation (M)	0.00000000000010000000.0	VB.6840.6840.4 File:~VB.raw~, NativeID:~controllerType=0 controllerNumber=1 scan=6840~
1	gene=TELCIR_15567	33	18554	14	1	5	1	34.4	10463	4	1	1	557.043	2224.14	4	2223.99	0.1573	1	2.93	1.9	-	DSAAEDYAATTPMRTHGTWK	L	Oxidation (M)	0.00000000000010000000.0	VB.6668.6668.4 File:~VB.raw~, NativeID:~controllerType=0 controllerNumber=1 scan=6668~
1	gene=TELCIR_15567	33	18554	14	1	5	1	34.4	10465	1	1	1	557.044	2224.15	4	2223.99	0.1617	1	14.15	0.54	-	DSAAEDYAATTPMRTHGTWK	L	Oxidation (M)	0.00000000000010000000.0	VB.6384.6384.4 File:~VB.raw~, NativeID:~controllerType=0 controllerNumber=1 scan=6384~
1	gene=TELCIR_15567	33	18554	14	1	5	1	34.4	10467	3	1	1	557.044	2224.15	4	2223.99	0.1619	1	9.19	1.2	-	DSAAEDYAATTPMRTHGTWK	L	Oxidation (M)	0.00000000000010000000.0	VB.6963.6963.4 File:~VB.raw~, NativeID:~controllerType=0 controllerNumber=1 scan=6963~
1	gene=TELCIR_15567	33	18554	14	1	5	1	34.4	10469	1	1	1	557.044	2224.15	4	2223.99	0.1627	1	12.53	0.6	-	DSAAEDYAATTPMRTHGTWK	L	Oxidation (M)	0.00000000000010000000.0	VB.6190.6190.4 File:~VB.raw~, NativeID:~controllerType=0 controllerNumber=1 scan=6190~
1	gene=TELCIR_15567	33	18554	14	1	5	1	34.4	10472	6	1	1	557.045	2224.15	4	2223.99	0.1641	1	4.11	1.8	-	DSAAEDYAATTPMRTHGTWK	L	Oxidation (M)	0.00000000000010000000.0	VB.5974.5974.4 File:~VB.raw~, NativeID:~controllerType=0 controllerNumber=1 scan=5974~
1	gene=TELCIR_15567	33	18554	14	1	5	1	34.4	10475	7	1	1	557.29	2225.13	4	2223.99	1.1448	1	4.88	1.9	-	DSAAEDYAATTPMRTHGTWK	L	Oxidation (M)	0.00000000000010000000.0	VB.6317.6317.4 File:~VB.raw~, NativeID:~controllerType=0 controllerNumber=1 scan=6317~
1	gene=TELCIR_15567	33	18554	14	1	5	1	34.4	10476	1	1	1	557.29	2225.13	4	2223.99	1.1451	1	12.82	0.55	-	DSAAEDYAATTPMRTHGTWK	L	Oxidation (M)	0.00000000000010000000.0	VB.6587.6587.4 File:~VB.raw~, NativeID:~controllerType=0 controllerNumber=1 scan=6587~
1	gene=TELCIR_15567	33	18554	14	1	5	1	34.4	10477	1	1	1	557.29	2225.13	4	2223.99	1.1463	1	11.7	0.33	-	DSAAEDYAATTPMRTHGTWK	L	Oxidation (M)	0.00000000000010000000.0	VB.6206.6206.4 File:~VB.raw~, NativeID:~controllerType=0 controllerNumber=1 scan=6206~
1	gene=TELCIR_12830	33	124164	18	1	17	1	18.7	1651	10	1	1	494.78	987.545	2	988.414	-0.8687	0	5.58	2.3	R	TGTEPPWDS	-			VB.10551.10551.2 File:~VB.raw~, NativeID:~controllerType=0 controllerNumber=1 scan=10551~
1	gene=TELCIR_12830	33	124164	18	1	17	1	18.7	1654	5	1	1	494.78	987.546	2	988.414	-0.8681	0	9.57	1.1	R	TGTEPPWDS	-			VB.10445.10445.2 File:~VB.raw~, NativeID:~controllerType=0 controllerNumber=1 scan=10445~
1	gene=TELCIR_12830	33	124164	18	1	17	1	18.7	1668	6	1	1	495.285	988.555	2	988.585	-0.0301	1	8.63	9.2	R	ILMLSTRR	L			VB.17487.17487.2 File:~VB.raw~, NativeID:~controllerType=0 controllerNumber=1 scan=17487~
1	gene=TELCIR_12830	33	124164	18	1	17	1	18.7	3131	5	1	1	561.338	1120.66	2	1121.62	-0.9588	1	9.39	2.3	R	FSVHALRHR	A			VB.13809.13809.2 File:~VB.raw~, NativeID:~controllerType=0 controllerNumber=1 scan=13809~
1	gene=TELCIR_12830	33	124164	18	1	17	1	18.7	3650	1	1	1	580.739	1159.46	2	1159.66	-0.201	0	33.12	0.044	R	IMTLIQLNSK	H			VB.5327.5327.2 File:~VB.raw~, NativeID:~controllerType=0 controllerNumber=1 scan=5327~
1	gene=TELCIR_12830	33	124164	18	1	17	1	18.7	3778	9	1	1	586.923	1171.83	2	1171.49	0.3378	1	3.91	2.4	-	YSGMRGEATNS	-			VB.16388.16388.2 File:~VB.raw~, NativeID:~controllerType=0 controllerNumber=1 scan=16388~
1	gene=TELCIR_12830	33	124164	18	1	17	1	18.7	3871	1	1	1	590.337	1178.66	2	1179.62	-0.9643	1	16.89	0.48	-	RSPSTYSVGVK	A			VB.9929.9929.2 File:~VB.raw~, NativeID:~controllerType=0 controllerNumber=1 scan=9929~
1	gene=TELCIR_12830	33	124164	18	1	17	1	18.7	4726	3	1	1	625.417	1248.82	2	1249.66	-0.8366	0	11.43	1.2	-	ATLPLLSSAFGSS	-			VB.13427.13427.2 File:~VB.raw~, NativeID:~controllerType=0 controllerNumber=1 scan=13427~
1	gene=TELCIR_12830	33	124164	18	1	17	1	18.7	5584	10	1	1	660.374	1318.73	2	1318.67	0.0599	1	4.27	2.1	R	ARNNDLSFIGGR	L			VB.13099.13099.2 File:~VB.raw~, NativeID:~controllerType=0 controllerNumber=1 scan=13099~
1	gene=TELCIR_12830	33	124164	18	1	17	1	18.7	6934	9	1	1	721.434	1440.85	2	1439.74	1.1096	0	6.08	3	K	HLPATTTLCISLN	-			VB.15778.15778.2 File:~VB.raw~, NativeID:~controllerType=0 controllerNumber=1 scan=15778~
1	gene=TELCIR_12830	33	124164	18	1	17	1	18.7	7138	3	1	1	734.436	1466.86	2	1465.82	1.0411	1	4.19	1.9	-	IAAHPRADFLISR	T			VB.12803.12803.2 File:~VB.raw~, NativeID:~controllerType=0 controllerNumber=1 scan=12803~
1	gene=TELCIR_12830	33	124164	18	1	17	1	18.7	7469	2	1	1	749.336	1496.66	2	1497.71	-1.0552	1	8.36	1	R	FDKMAEGEVTSIR	I	Oxidation (M)	0.0001000000000.0	VB.13333.13333.2 File:~VB.raw~, NativeID:~controllerType=0 controllerNumber=1 scan=13333~
1	gene=TELCIR_12830	33	124164	18	1	17	1	18.7	7680	3	1	1	507.918	1520.73	3	1521.78	-1.0499	1	9.65	1.3	-	TLMESSGAISNRLK	L	Oxidation (M)	0.00100000000000.0	VB.3826.3826.3 File:~VB.raw~, NativeID:~controllerType=0 controllerNumber=1 scan=3826~
1	gene=TELCIR_12830	33	124164	18	1	17	1	18.7	7897	10	1	1	772.888	1543.76	2	1544.74	-0.9745	0	6.47	2.1	-	ISSIAFPDENENPL	-			VB.9514.9514.2 File:~VB.raw~, NativeID:~controllerType=0 controllerNumber=1 scan=9514~
1	gene=TELCIR_12830	33	124164	18	1	17	1	18.7	8362	6	1	1	809.89	1617.77	2	1618.67	-0.906	0	3.84	1.6	R	SCHQPMICQPMSK	V	Oxidation (M)	0.0000010000000.0	VB.8279.8279.2 File:~VB.raw~, NativeID:~controllerType=0 controllerNumber=1 scan=8279~
1	gene=TELCIR_12830	33	124164	18	1	17	1	18.7	9380	7	1	1	931.922	1861.83	2	1863.03	-1.1986	0	1.06	1.5	R	ASDVALTPHGILAICVVK	D			VB.10336.10336.2 File:~VB.raw~, NativeID:~controllerType=0 controllerNumber=1 scan=10336~
1	gene=TELCIR_12830	33	124164	18	1	17	1	18.7	9888	5	1	1	1028	2053.98	2	2054.08	-0.1025	0	2.19	1.3	K	ITEYIAEVQLSHGGSVPVR	F			VB.12254.12254.2 File:~VB.raw~, NativeID:~controllerType=0 controllerNumber=1 scan=12254~
1	gene=TELCIR_12830	33	124164	18	1	17	1	18.7	12036	4	1	1	1027.34	3079	3	3078.52	0.4746	1	1.45	1.3	K	CFFWWYCQVLMLQRVLVFIWER	Y			VB.9499.9499.3 File:~VB.raw~, NativeID:~controllerType=0 controllerNumber=1 scan=9499~
1	gene=TELCIR_09871	33	45619	17	1	12	1	33.4	162	1	1	1	394.242	786.47	2	786.471	-0.001	1	29.51	0.23	-	ITELRR	F			VB.3729.3729.2 File:~VB.raw~, NativeID:~controllerType=0 controllerNumber=1 scan=3729~
1	gene=TELCIR_09871	33	45619	17	1	12	1	33.4	496	2	1	1	423.755	845.496	2	845.497	-0.001	0	25.9	1.4	K	ISSAVTLR	R			VB.5299.5299.2 File:~VB.raw~, NativeID:~controllerType=0 controllerNumber=1 scan=5299~
1	gene=TELCIR_09871	33	45619	17	1	12	1	33.4	1151	1	1	1	469.363	936.712	2	936.521	0.1908	1	11.81	0.97	K	AVFVAKMR	R	Oxidation (M)	0.00000010.0	VB.14430.14430.2 File:~VB.raw~, NativeID:~controllerType=0 controllerNumber=1 scan=14430~
1	gene=TELCIR_09871	33	45619	17	1	12	1	33.4	3223	6	1	1	564.29	1126.56	2	1127.53	-0.9642	1	5.05	1.5	-	LYICCMRI	-			VB.10353.10353.2 File:~VB.raw~, NativeID:~controllerType=0 controllerNumber=1 scan=10353~
1	gene=TELCIR_09871	33	45619	17	1	12	1	33.4	5661	10	1	1	663.368	1324.72	2	1324.62	0.1057	1	8.14	1.4	-	GRSSLSCSTTNR	I			VB.13472.13472.2 File:~VB.raw~, NativeID:~controllerType=0 controllerNumber=1 scan=13472~
1	gene=TELCIR_09871	33	45619	17	1	12	1	33.4	6157	4	1	1	685.401	1368.79	2	1369.75	-0.9587	0	4.32	1.9	R	VQLLGSAHYNLR	V			VB.12277.12277.2 File:~VB.raw~, NativeID:~controllerType=0 controllerNumber=1 scan=12277~
1	gene=TELCIR_09871	33	45619	17	1	12	1	33.4	6175	1	1	1	685.909	1369.8	2	1369.75	0.0561	0	17.63	0.28	R	VQLLGSAHYNLR	V			VB.13221.13221.2 File:~VB.raw~, NativeID:~controllerType=0 controllerNumber=1 scan=13221~
1	gene=TELCIR_09871	33	45619	17	1	12	1	33.4	6190	10	1	1	686.401	1370.79	2	1369.75	1.0405	0	2.75	3.5	R	VQLLGSAHYNLR	V			VB.10701.10701.2 File:~VB.raw~, NativeID:~controllerType=0 controllerNumber=1 scan=10701~
1	gene=TELCIR_09871	33	45619	17	1	12	1	33.4	6334	1	1	1	693.351	1384.69	2	1384.76	-0.0685	0	21.26	0.42	K	EILAQQTPTVSAK	A			VB.6566.6566.2 File:~VB.raw~, NativeID:~controllerType=0 controllerNumber=1 scan=6566~
1	gene=TELCIR_09871	33	45619	17	1	12	1	33.4	8872	2	1	1	858.884	1715.75	2	1715.9	-0.1431	1	5.39	1.1	R	SLVAKGQASNGQGGFAPK	A			VB.12537.12537.2 File:~VB.raw~, NativeID:~controllerType=0 controllerNumber=1 scan=12537~
1	gene=TELCIR_09871	33	45619	17	1	12	1	33.4	9567	10	1	1	644.048	1929.12	3	1929	0.1215	1	4.14	5.7	R	QQMRVQLLGSAHYNLR	V	Oxidation (M)	0.0010000000000000.0	VB.11754.11754.3 File:~VB.raw~, NativeID:~controllerType=0 controllerNumber=1 scan=11754~
1	gene=TELCIR_09871	33	45619	17	1	12	1	33.4	9891	5	1	1	1028.94	2055.87	2	2054.96	0.9069	1	3.02	1.3	R	IQSCYSIARLTACNDQR	V			VB.5743.5743.2 File:~VB.raw~, NativeID:~controllerType=0 controllerNumber=1 scan=5743~
1	gene=TELCIR_09871	33	45619	17	1	12	1	33.4	11650	1	1	1	884.468	2650.38	3	2650.48	-0.0986	1	32.85	0.01	R	TIPLAYTLIIWVLHPTLRWCGK	K			VB.7789.7789.3 File:~VB.raw~, NativeID:~controllerType=0 controllerNumber=1 scan=7789~
1	gene=TELCIR_09871	33	45619	17	1	12	1	33.4	12089	5	1	1	789.122	3152.46	4	3151.37	1.0866	1	0.5	1.4	-	DECDELDHSMSDAAVSYELQRARPWR	K	Oxidation (M)	0.00000000010000000000000000.0	VB.8054.8054.4 File:~VB.raw~, NativeID:~controllerType=0 controllerNumber=1 scan=8054~
1	gene=TELCIR_09871	33	45619	17	1	12	1	33.4	12091	6	1	1	789.122	3152.46	4	3151.37	1.0871	1	1.27	1.3	-	DECDELDHSMSDAAVSYELQRARPWR	K	Oxidation (M)	0.00000000010000000000000000.0	VB.8711.8711.4 File:~VB.raw~, NativeID:~controllerType=0 controllerNumber=1 scan=8711~
1	gene=TELCIR_09871	33	45619	17	1	12	1	33.4	12093	2	1	1	789.122	3152.46	4	3151.37	1.0873	1	1.03	1	-	DECDELDHSMSDAAVSYELQRARPWR	K	Oxidation (M)	0.00000000010000000000000000.0	VB.8198.8198.4 File:~VB.raw~, NativeID:~controllerType=0 controllerNumber=1 scan=8198~
1	gene=TELCIR_09871	33	45619	17	1	12	1	33.4	12094	5	1	1	789.122	3152.46	4	3151.37	1.0876	1	1.04	1.1	-	DECDELDHSMSDAAVSYELQRARPWR	K	Oxidation (M)	0.00000000010000000000000000.0	VB.8379.8379.4 File:~VB.raw~, NativeID:~controllerType=0 controllerNumber=1 scan=8379~
1	gene=TELCIR_07010	33	14321	5	1	5	1	44.3	6354	7	1	1	463.283	1386.83	3	1387.67	-0.8386	0	6.87	2.6	R	LVNSATAWMSHR	T	Oxidation (M)	0.000000001000.0	VB.11456.11456.3 File:~VB.raw~, NativeID:~controllerType=0 controllerNumber=1 scan=11456~
1	gene=TELCIR_07010	33	14321	5	1	5	1	44.3	7232	1	1	1	493.217	1476.63	3	1477.76	-1.1317	0	32.6	0.017	R	VDILAYSMGSPVAR	K			VB.12533.12533.3 File:~VB.raw~, NativeID:~controllerType=0 controllerNumber=1 scan=12533~
1	gene=TELCIR_07010	33	14321	5	1	5	1	44.3	8289	3	1	1	803.834	1605.65	2	1605.85	-0.2022	1	8.83	1.4	R	VDILAYSMGSPVARK	G			VB.12899.12899.2 File:~VB.raw~, NativeID:~controllerType=0 controllerNumber=1 scan=12899~
1	gene=TELCIR_07010	33	14321	5	1	5	1	44.3	8643	7	1	1	556.23	1665.67	3	1665.81	-0.1416	1	5.74	3.4	K	TPAPLVDMKCDYIK	Q	Oxidation (M)	0.00000001000000.0	VB.3046.3046.3 File:~VB.raw~, NativeID:~controllerType=0 controllerNumber=1 scan=3046~
1	gene=TELCIR_07010	33	14321	5	1	5	1	44.3	10458	2	1	1	742.052	2223.13	3	2223.16	-0.0245	1	11.49	1.2	K	EGIFLDSRVSTWILFLDNV	-			VB.9832.9832.3 File:~VB.raw~, NativeID:~controllerType=0 controllerNumber=1 scan=9832~
1	gene=TELCIR_00535	32	10840	2	1	2	1	21.9	611	1	1	1	431.755	861.495	2	862.335	-0.8401	0	32.31	0.048	R	NGFMFTM	-	Oxidation (M)	0.0000001.0	VB.7803.7803.2 File:~VB.raw~, NativeID:~controllerType=0 controllerNumber=1 scan=7803~
1	gene=TELCIR_00535	32	10840	2	1	2	1	21.9	8594	5	1	1	829.531	1657.05	2	1656.72	0.3241	1	3.14	1.2	R	QCDTGVDGKYVCQK	F			VB.15158.15158.2 File:~VB.raw~, NativeID:~controllerType=0 controllerNumber=1 scan=15158~
1	gene=TELCIR_12352	32	19040	3	1	2	1	19.3	3188	1	1	1	563.273	1124.53	2	1125.57	-1.0424	1	31.66	0.042	R	VEKIYDTMK	K			VB.9090.9090.2 File:~VB.raw~, NativeID:~controllerType=0 controllerNumber=1 scan=9090~
1	gene=TELCIR_12352	32	19040	3	1	2	1	19.3	3200	1	1	1	563.827	1125.64	2	1125.57	0.0644	1	20.42	0.9	R	VEKIYDTMK	K			VB.9040.9040.2 File:~VB.raw~, NativeID:~controllerType=0 controllerNumber=1 scan=9040~
1	gene=TELCIR_12352	32	19040	3	1	2	1	19.3	11615	10	1	1	874.735	2621.18	3	2620.31	0.8767	1	6.69	1.6	K	AAIMEIAKNAAQYNTEEEALEALK	V			VB.4311.4311.3 File:~VB.raw~, NativeID:~controllerType=0 controllerNumber=1 scan=4311~
1	gene=TELCIR_03205	31	32412	11	2	6	1	21.9	2590	3	1	1	538.822	1075.63	2	1076.56	-0.9331	0	5.41	1.6	-	APLQSSVGYR	R			VB.11472.11472.2 File:~VB.raw~, NativeID:~controllerType=0 controllerNumber=1 scan=11472~
1	gene=TELCIR_03205	31	32412	11	2	6	1	21.9	2595	1	1	1	539.265	1076.52	2	1076.56	-0.0457	0	11.37	0.64	-	APLQSSVGYR	R			VB.4529.4529.2 File:~VB.raw~, NativeID:~controllerType=0 controllerNumber=1 scan=4529~
1	gene=TELCIR_03205	31	32412	11	2	6	1	21.9	2596	7	1	1	539.265	1076.52	2	1076.56	-0.0454	0	5.24	1.8	-	APLQSSVGYR	R			VB.4182.4182.2 File:~VB.raw~, NativeID:~controllerType=0 controllerNumber=1 scan=4182~
1	gene=TELCIR_03205	31	32412	11	2	6	1	21.9	2597	1	1	1	539.265	1076.52	2	1076.56	-0.0452	0	33.52	0.015	-	APLQSSVGYR	R			VB.4275.4275.2 File:~VB.raw~, NativeID:~controllerType=0 controllerNumber=1 scan=4275~
1	gene=TELCIR_03205	31	32412	11	2	6	1	21.9	2598	1	1	1	539.265	1076.52	2	1076.56	-0.045	0	22.96	0.049	-	APLQSSVGYR	R			VB.4402.4402.2 File:~VB.raw~, NativeID:~controllerType=0 controllerNumber=1 scan=4402~
1	gene=TELCIR_03205	31	32412	11	2	6	1	21.9	2600	1	1	1	539.266	1076.52	2	1076.56	-0.0447	0	13.89	0.58	-	APLQSSVGYR	R			VB.5440.5440.2 File:~VB.raw~, NativeID:~controllerType=0 controllerNumber=1 scan=5440~
1	gene=TELCIR_03205	31	32412	11	2	6	1	21.9	4112	5	1	1	600.781	1199.55	2	1199.62	-0.0755	1	1.89	3.3	-	YKLLHNCPR	W			VB.7996.7996.2 File:~VB.raw~, NativeID:~controllerType=0 controllerNumber=1 scan=7996~
1	gene=TELCIR_03205	31	32412	11	2	6	1	21.9	4719	2	1	1	625.353	1248.69	2	1249.62	-0.9256	1	4.45	1.1	R	REGTSLHGLHSG	-			VB.12213.12213.2 File:~VB.raw~, NativeID:~controllerType=0 controllerNumber=1 scan=12213~
1	gene=TELCIR_03205	31	32412	11	2	6	1	21.9	7266	5	1	1	741.479	1480.94	2	1480.91	0.0351	1	6.1	2.1	K	LIVLLSTSPVQRR	L			VB.15704.15704.2 File:~VB.raw~, NativeID:~controllerType=0 controllerNumber=1 scan=15704~
1	gene=TELCIR_03205	31	32412	11	2	6	1	21.9	8247	4	1	1	799.389	1596.76	2	1595.95	0.8157	1	2.53	1.7	R	AVAIVLGSALGGGRTVR	G			VB.9763.9763.2 File:~VB.raw~, NativeID:~controllerType=0 controllerNumber=1 scan=9763~
1	gene=TELCIR_03205	31	32412	11	2	6	1	21.9	9372	2	1	1	620.294	1857.86	3	1856.94	0.918	0	6.91	1.2	K	NDVIAVVLLTCDAANNR	L			VB.7226.7226.3 File:~VB.raw~, NativeID:~controllerType=0 controllerNumber=1 scan=7226~
1	gene=TELCIR_02126	31	42251	36	1	17	1	41.3	273	3	1	1	403.233	804.45	2	804.416	0.034	1	11.22	1.2	-	RGMSLLE	-			VB.9562.9562.2 File:~VB.raw~, NativeID:~controllerType=0 controllerNumber=1 scan=9562~
1	gene=TELCIR_02126	31	42251	36	1	17	1	41.3	949	7	1	1	459.821	917.627	2	916.455	1.1724	1	5.81	2.2	R	ETCPVRR	Y			VB.16343.16343.2 File:~VB.raw~, NativeID:~controllerType=0 controllerNumber=1 scan=16343~
1	gene=TELCIR_02126	31	42251	36	1	17	1	41.3	951	3	1	1	459.821	917.628	2	916.455	1.173	1	6.76	1.1	R	ETCPVRR	Y			VB.16400.16400.2 File:~VB.raw~, NativeID:~controllerType=0 controllerNumber=1 scan=16400~
1	gene=TELCIR_02126	31	42251	36	1	17	1	41.3	2820	5	1	1	547.707	1093.4	2	1094.44	-1.0375	0	8.13	1.5	K	CCIVEDVSN	-			VB.5520.5520.2 File:~VB.raw~, NativeID:~controllerType=0 controllerNumber=1 scan=5520~
1	gene=TELCIR_02126	31	42251	36	1	17	1	41.3	2824	1	1	1	547.759	1093.5	2	1094.44	-0.9337	0	31.48	0.04	K	CCIVEDVSN	-			VB.5481.5481.2 File:~VB.raw~, NativeID:~controllerType=0 controllerNumber=1 scan=5481~
1	gene=TELCIR_02126	31	42251	36	1	17	1	41.3	2825	1	1	1	547.759	1093.5	2	1094.44	-0.9333	0	24	0.21	K	CCIVEDVSN	-			VB.5613.5613.2 File:~VB.raw~, NativeID:~controllerType=0 controllerNumber=1 scan=5613~
1	gene=TELCIR_02126	31	42251	36	1	17	1	41.3	4494	2	1	1	410.493	1228.46	3	1229.64	-1.1814	1	10.21	0.95	K	VDRGASPVHHR	N			VB.9094.9094.3 File:~VB.raw~, NativeID:~controllerType=0 controllerNumber=1 scan=9094~
1	gene=TELCIR_02126	31	42251	36	1	17	1	41.3	4721	7	1	1	625.353	1248.69	2	1248.66	0.0269	0	0.14	1.7	K	ESAPLIPVMHR	-			VB.12304.12304.2 File:~VB.raw~, NativeID:~controllerType=0 controllerNumber=1 scan=12304~
1	gene=TELCIR_02126	31	42251	36	1	17	1	41.3	5629	8	1	1	441.885	1322.63	3	1322.82	-0.1842	1	12.7	10	R	SIIIRLAVWPR	-			VB.6378.6378.3 File:~VB.raw~, NativeID:~controllerType=0 controllerNumber=1 scan=6378~
1	gene=TELCIR_02126	31	42251	36	1	17	1	41.3	5756	6	1	1	667.771	1333.53	2	1332.66	0.8637	1	0.14	1.7	K	GRSGSITGASPESK	E			VB.4184.4184.2 File:~VB.raw~, NativeID:~controllerType=0 controllerNumber=1 scan=4184~
1	gene=TELCIR_02126	31	42251	36	1	17	1	41.3	5875	7	1	1	673.891	1345.77	2	1344.59	1.1743	1	5.37	2.1	R	WNLSRCCGHR	Y			VB.8432.8432.2 File:~VB.raw~, NativeID:~controllerType=0 controllerNumber=1 scan=8432~
1	gene=TELCIR_02126	31	42251	36	1	17	1	41.3	6113	7	1	1	683.439	1364.86	2	1364.74	0.1215	1	6.23	3.9	K	AALPDVRASNPAIA	-			VB.15602.15602.2 File:~VB.raw~, NativeID:~controllerType=0 controllerNumber=1 scan=15602~
1	gene=TELCIR_02126	31	42251	36	1	17	1	41.3	6115	9	0	1	683.439	1364.86	2	1364.74	0.1233	1	4.1	2.6	K	AALPDVRASNPAIA	-			VB.17112.17112.2 File:~VB.raw~, NativeID:~controllerType=0 controllerNumber=1 scan=17112~
1	gene=TELCIR_02126	31	42251	36	1	17	1	41.3	6119	5	1	1	683.893	1365.77	2	1364.74	1.0294	1	8.08	1.3	K	AALPDVRASNPAIA	-			VB.10741.10741.2 File:~VB.raw~, NativeID:~controllerType=0 controllerNumber=1 scan=10741~
1	gene=TELCIR_02126	31	42251	36	1	17	1	41.3	7344	3	1	1	745.359	1488.7	2	1489.78	-1.0763	1	6.3	1.3	-	AFRSSPFTSVVHR	L			VB.10434.10434.2 File:~VB.raw~, NativeID:~controllerType=0 controllerNumber=1 scan=10434~
1	gene=TELCIR_02126	31	42251	36	1	17	1	41.3	7350	7	1	1	745.419	1488.82	2	1489.78	-0.9553	1	0.5	3.3	-	AFRSSPFTSVVHR	L			VB.10466.10466.2 File:~VB.raw~, NativeID:~controllerType=0 controllerNumber=1 scan=10466~
1	gene=TELCIR_02126	31	42251	36	1	17	1	41.3	7363	9	1	1	745.874	1489.73	2	1489.78	-0.0454	1	2.19	2	-	AFRSSPFTSVVHR	L			VB.9065.9065.2 File:~VB.raw~, NativeID:~controllerType=0 controllerNumber=1 scan=9065~
1	gene=TELCIR_02126	31	42251	36	1	17	1	41.3	7364	10	1	1	745.874	1489.73	2	1489.78	-0.0454	1	1.79	4.3	-	AFRSSPFTSVVHR	L			VB.8646.8646.2 File:~VB.raw~, NativeID:~controllerType=0 controllerNumber=1 scan=8646~
1	gene=TELCIR_02126	31	42251	36	1	17	1	41.3	7365	2	1	1	745.874	1489.73	2	1489.78	-0.0454	1	6.92	1.2	-	AFRSSPFTSVVHR	L			VB.12978.12978.2 File:~VB.raw~, NativeID:~controllerType=0 controllerNumber=1 scan=12978~
1	gene=TELCIR_02126	31	42251	36	1	17	1	41.3	7368	9	1	1	745.874	1489.73	2	1489.78	-0.0451	1	3.61	3.4	-	AFRSSPFTSVVHR	L			VB.11050.11050.2 File:~VB.raw~, NativeID:~controllerType=0 controllerNumber=1 scan=11050~
1	gene=TELCIR_02126	31	42251	36	1	17	1	41.3	7371	6	1	1	745.874	1489.73	2	1489.78	-0.045	1	2.23	3.1	-	AFRSSPFTSVVHR	L			VB.8834.8834.2 File:~VB.raw~, NativeID:~controllerType=0 controllerNumber=1 scan=8834~
1	gene=TELCIR_02126	31	42251	36	1	17	1	41.3	7372	5	1	1	745.874	1489.73	2	1489.78	-0.045	1	2.93	2.1	-	AFRSSPFTSVVHR	L			VB.12434.12434.2 File:~VB.raw~, NativeID:~controllerType=0 controllerNumber=1 scan=12434~
1	gene=TELCIR_02126	31	42251	36	1	17	1	41.3	7373	1	1	1	745.874	1489.73	2	1489.78	-0.0449	1	13.86	0.24	-	AFRSSPFTSVVHR	L			VB.9176.9176.2 File:~VB.raw~, NativeID:~controllerType=0 controllerNumber=1 scan=9176~
1	gene=TELCIR_02126	31	42251	36	1	17	1	41.3	7379	3	1	1	745.875	1489.73	2	1489.78	-0.0445	1	8.3	1.4	-	AFRSSPFTSVVHR	L			VB.12683.12683.2 File:~VB.raw~, NativeID:~controllerType=0 controllerNumber=1 scan=12683~
1	gene=TELCIR_02126	31	42251	36	1	17	1	41.3	7381	4	1	1	745.875	1489.73	2	1489.78	-0.0444	1	7.44	1.4	-	AFRSSPFTSVVHR	L			VB.13053.13053.2 File:~VB.raw~, NativeID:~controllerType=0 controllerNumber=1 scan=13053~
1	gene=TELCIR_02126	31	42251	36	1	17	1	41.3	7388	8	1	1	745.875	1489.73	2	1489.78	-0.0442	1	3.05	3.2	-	AFRSSPFTSVVHR	L			VB.12020.12020.2 File:~VB.raw~, NativeID:~controllerType=0 controllerNumber=1 scan=12020~
1	gene=TELCIR_02126	31	42251	36	1	17	1	41.3	7390	9	1	1	745.875	1489.74	2	1489.78	-0.0439	1	2.35	2.3	-	AFRSSPFTSVVHR	L			VB.8938.8938.2 File:~VB.raw~, NativeID:~controllerType=0 controllerNumber=1 scan=8938~
1	gene=TELCIR_02126	31	42251	36	1	17	1	41.3	7392	6	1	1	745.875	1489.74	2	1489.78	-0.0439	1	6.56	3	-	AFRSSPFTSVVHR	L			VB.12603.12603.2 File:~VB.raw~, NativeID:~controllerType=0 controllerNumber=1 scan=12603~
1	gene=TELCIR_02126	31	42251	36	1	17	1	41.3	8294	6	1	1	804.486	1606.96	2	1607.75	-0.7964	0	0.28	1.3	R	ETSHTVLNNHDVDK	V			VB.12008.12008.2 File:~VB.raw~, NativeID:~controllerType=0 controllerNumber=1 scan=12008~
1	gene=TELCIR_02126	31	42251	36	1	17	1	41.3	8298	8	1	1	804.488	1606.96	2	1607.75	-0.7926	0	0.22	6.6	R	ETSHTVLNNHDVDK	V			VB.11861.11861.2 File:~VB.raw~, NativeID:~controllerType=0 controllerNumber=1 scan=11861~
1	gene=TELCIR_02126	31	42251	36	1	17	1	41.3	8406	5	1	1	813.36	1624.71	2	1625.71	-1.0032	0	1.2	2.4	-	DETAVSDQAVTMATTA	-	Oxidation (M)	0.0000000000010000.0	VB.7343.7343.2 File:~VB.raw~, NativeID:~controllerType=0 controllerNumber=1 scan=7343~
1	gene=TELCIR_02126	31	42251	36	1	17	1	41.3	8791	5	1	1	848.923	1695.83	2	1695.78	0.0503	0	6.27	5.8	R	GATSELTGGCVDMASLK	A			VB.6261.6261.2 File:~VB.raw~, NativeID:~controllerType=0 controllerNumber=1 scan=6261~
1	gene=TELCIR_02126	31	42251	36	1	17	1	41.3	9088	1	1	1	886.861	1771.71	2	1771.94	-0.2378	1	6.59	0.68	R	HHLGHTASRMIMLLR	F			VB.7529.7529.2 File:~VB.raw~, NativeID:~controllerType=0 controllerNumber=1 scan=7529~
1	gene=TELCIR_02126	31	42251	36	1	17	1	41.3	9726	6	1	1	663.391	1987.15	3	1986.97	0.183	1	1.98	3.1	K	THQFETSSTMQHLLRR	C	Oxidation (M)	0.0000000001000000.0	VB.11757.11757.3 File:~VB.raw~, NativeID:~controllerType=0 controllerNumber=1 scan=11757~
1	gene=TELCIR_02126	31	42251	36	1	17	1	41.3	9896	5	1	1	686.738	2057.19	3	2056.98	0.2163	0	4.36	1.4	R	CFELMGLWSPTSPTLFR	Q	Oxidation (M)	0.00001000000000000.0	VB.12805.12805.3 File:~VB.raw~, NativeID:~controllerType=0 controllerNumber=1 scan=12805~
1	gene=TELCIR_02126	31	42251	36	1	17	1	41.3	10617	3	1	1	568.792	2271.14	4	2272.02	-0.8755	1	2.79	1.3	R	NIFYNAAFVETMHDRCER	R			VB.6020.6020.4 File:~VB.raw~, NativeID:~controllerType=0 controllerNumber=1 scan=6020~
1	gene=TELCIR_13205	31	17046	3	1	3	1	21.8	805	1	1	1	450.754	899.493	2	900.514	-1.0209	1	8.96	0.9	R	QKPSSAKR	K			VB.10213.10213.2 File:~VB.raw~, NativeID:~controllerType=0 controllerNumber=1 scan=10213~
1	gene=TELCIR_13205	31	17046	3	1	3	1	21.8	7243	1	1	1	493.902	1478.68	3	1478.68	0.0076	1	30.67	0.053	R	SGGRSFGYGNGHQR	Q			VB.4151.4151.3 File:~VB.raw~, NativeID:~controllerType=0 controllerNumber=1 scan=4151~
1	gene=TELCIR_13205	31	17046	3	1	3	1	21.8	8715	10	1	1	560.004	1676.99	3	1676.79	0.2023	0	6.57	13	-	WTPEANWLSSVGMAL	-	Oxidation (M)	0.000000000000100.0	VB.12706.12706.3 File:~VB.raw~, NativeID:~controllerType=0 controllerNumber=1 scan=12706~
1	gene=TELCIR_12926	30	13519	11	1	8	1	50.8	169	2	1	1	395.263	788.511	2	787.394	1.1175	1	10.04	1.2	R	LDGDGRR	S			VB.14441.14441.2 File:~VB.raw~, NativeID:~controllerType=0 controllerNumber=1 scan=14441~
1	gene=TELCIR_12926	30	13519	11	1	8	1	50.8	1879	6	0	1	505.253	1008.49	2	1008.43	0.0575	0	8.99	1.9	R	TSFCTHEK	L			VB.4193.4193.2 File:~VB.raw~, NativeID:~controllerType=0 controllerNumber=1 scan=4193~
1	gene=TELCIR_12926	30	13519	11	1	8	1	50.8	2452	4	1	1	532.783	1063.55	2	1062.58	0.9682	0	8.7	1.2	K	SLFGSNGILR	C			VB.3721.3721.2 File:~VB.raw~, NativeID:~controllerType=0 controllerNumber=1 scan=3721~
1	gene=TELCIR_12926	30	13519	11	1	8	1	50.8	4239	3	1	1	606.369	1210.72	2	1210.78	-0.0527	1	5.77	1.5	R	ISAVVKLIGVGR	Q			VB.10716.10716.2 File:~VB.raw~, NativeID:~controllerType=0 controllerNumber=1 scan=10716~
1	gene=TELCIR_12926	30	13519	11	1	8	1	50.8	5081	7	1	1	639.359	1276.7	2	1276.54	0.1647	0	4.57	2.2	-	YDGSSFSCVQK	L			VB.8553.8553.2 File:~VB.raw~, NativeID:~controllerType=0 controllerNumber=1 scan=8553~
1	gene=TELCIR_12926	30	13519	11	1	8	1	50.8	5083	6	1	1	639.381	1276.75	2	1276.54	0.2087	0	1.7	1.1	-	YDGSSFSCVQK	L			VB.17448.17448.2 File:~VB.raw~, NativeID:~controllerType=0 controllerNumber=1 scan=17448~
1	gene=TELCIR_12926	30	13519	11	1	8	1	50.8	6491	9	1	1	699.859	1397.7	2	1396.63	1.0702	0	11.79	4	-	MSNSMNSIELQK	R	Oxidation (M)	0.100000000000.0	VB.8393.8393.2 File:~VB.raw~, NativeID:~controllerType=0 controllerNumber=1 scan=8393~
1	gene=TELCIR_12926	30	13519	11	1	8	1	50.8	6564	9	1	1	703.909	1405.8	2	1405.66	0.1448	0	2.99	2.8	R	SWNNEVSSTGLGR	G			VB.12628.12628.2 File:~VB.raw~, NativeID:~controllerType=0 controllerNumber=1 scan=12628~
1	gene=TELCIR_12926	30	13519	11	1	8	1	50.8	10616	1	1	1	758.047	2271.12	3	2271.23	-0.1143	1	30	0.038	R	TLHCSMNVLHLRIPLLPNK	L	Oxidation (M)	0.0000010000000000000.0	VB.6835.6835.3 File:~VB.raw~, NativeID:~controllerType=0 controllerNumber=1 scan=6835~
1	gene=TELCIR_12926	30	13519	11	1	8	1	50.8	10625	2	1	1	758.391	2272.15	3	2271.23	0.9159	1	8.91	0.71	R	TLHCSMNVLHLRIPLLPNK	L	Oxidation (M)	0.0000010000000000000.0	VB.6907.6907.3 File:~VB.raw~, NativeID:~controllerType=0 controllerNumber=1 scan=6907~
1	gene=TELCIR_12926	30	13519	11	1	8	1	50.8	10627	5	1	1	758.391	2272.15	3	2271.23	0.9166	1	5.42	1.2	R	TLHCSMNVLHLRIPLLPNK	L	Oxidation (M)	0.0000010000000000000.0	VB.8072.8072.3 File:~VB.raw~, NativeID:~controllerType=0 controllerNumber=1 scan=8072~
1	gene=TELCIR_08556	30	382545	87	1	77	1	26	101	6	1	1	388.269	774.524	2	774.41	0.114	1	5.42	1.7	R	RQSTQR	H			VB.14184.14184.2 File:~VB.raw~, NativeID:~controllerType=0 controllerNumber=1 scan=14184~
1	gene=TELCIR_08556	30	382545	87	1	77	1	26	164	2	1	1	395.128	788.241	2	787.376	0.8652	1	10.13	1.1	K	HSNRMK	M	Oxidation (M)	0.000010.0	VB.17683.17683.2 File:~VB.raw~, NativeID:~controllerType=0 controllerNumber=1 scan=17683~
1	gene=TELCIR_08556	30	382545	87	1	77	1	26	347	2	1	1	410.198	818.382	2	817.441	0.9412	1	9.63	0.94	R	STRGEIR	T			VB.9311.9311.2 File:~VB.raw~, NativeID:~controllerType=0 controllerNumber=1 scan=9311~
1	gene=TELCIR_08556	30	382545	87	1	77	1	26	349	7	1	1	410.199	818.382	2	817.441	0.9418	1	7.56	1.1	R	STRGEIR	T			VB.9227.9227.2 File:~VB.raw~, NativeID:~controllerType=0 controllerNumber=1 scan=9227~
1	gene=TELCIR_08556	30	382545	87	1	77	1	26	426	5	1	1	416.305	830.596	2	830.472	0.1239	1	13.62	1.7	R	RTKPSSR	S			VB.17332.17332.2 File:~VB.raw~, NativeID:~controllerType=0 controllerNumber=1 scan=17332~
1	gene=TELCIR_08556	30	382545	87	1	77	1	26	791	10	1	1	449.248	896.482	2	896.356	0.1261	1	7.34	2.1	R	HHRDMSD	-			VB.9648.9648.2 File:~VB.raw~, NativeID:~controllerType=0 controllerNumber=1 scan=9648~
1	gene=TELCIR_08556	30	382545	87	1	77	1	26	857	5	1	1	453.755	905.495	2	906.529	-1.0338	1	8.62	2.7	R	RSLSFVAK	S			VB.2953.2953.2 File:~VB.raw~, NativeID:~controllerType=0 controllerNumber=1 scan=2953~
1	gene=TELCIR_08556	30	382545	87	1	77	1	26	1034	2	1	1	464.25	926.486	2	926.566	-0.0802	1	16.36	1.2	K	RAVLEIAR	V			VB.5970.5970.2 File:~VB.raw~, NativeID:~controllerType=0 controllerNumber=1 scan=5970~
1	gene=TELCIR_08556	30	382545	87	1	77	1	26	1117	4	0	1	468.216	934.417	2	935.402	-0.985	0	36.25	0.17	R	MSNETNPK	S	Oxidation (M)	0.10000000.0	VB.5383.5383.2 File:~VB.raw~, NativeID:~controllerType=0 controllerNumber=1 scan=5383~
1	gene=TELCIR_08556	30	382545	87	1	77	1	26	1250	10	1	1	474.329	946.644	2	946.491	0.1532	1	8.16	4.4	-	KMTDAIRP	-	Oxidation (M)	0.01000000.0	VB.17362.17362.2 File:~VB.raw~, NativeID:~controllerType=0 controllerNumber=1 scan=17362~
1	gene=TELCIR_08556	30	382545	87	1	77	1	26	1484	3	1	1	487.298	972.582	2	973.429	-0.8468	0	7.05	1.1	K	NPAGEAQCK	A			VB.11132.11132.2 File:~VB.raw~, NativeID:~controllerType=0 controllerNumber=1 scan=11132~
1	gene=TELCIR_08556	30	382545	87	1	77	1	26	1571	1	1	1	490.786	979.557	2	979.501	0.0555	0	15.91	0.61	R	LSTVEFVW	-			VB.13518.13518.2 File:~VB.raw~, NativeID:~controllerType=0 controllerNumber=1 scan=13518~
1	gene=TELCIR_08556	30	382545	87	1	77	1	26	1872	7	1	1	504.358	1006.7	2	1006.5	0.203	1	2.09	3.4	R	AARMVGGSSR	L	Oxidation (M)	0.0001000000.0	VB.16112.16112.2 File:~VB.raw~, NativeID:~controllerType=0 controllerNumber=1 scan=16112~
1	gene=TELCIR_08556	30	382545	87	1	77	1	26	1949	8	1	1	507.782	1013.55	2	1013.62	-0.0738	1	22.04	3.8	R	GVLTEVRLK	V			VB.5183.5183.2 File:~VB.raw~, NativeID:~controllerType=0 controllerNumber=1 scan=5183~
1	gene=TELCIR_08556	30	382545	87	1	77	1	26	2119	5	1	1	516.793	1031.57	2	1030.58	0.9952	1	8.62	1.5	R	SSVASPKSLR	R			VB.10435.10435.2 File:~VB.raw~, NativeID:~controllerType=0 controllerNumber=1 scan=10435~
1	gene=TELCIR_08556	30	382545	87	1	77	1	26	2424	1	1	1	531.227	1060.44	2	1059.59	0.853	0	10.44	0.53	R	FVPVQAPFR	I			VB.5499.5499.2 File:~VB.raw~, NativeID:~controllerType=0 controllerNumber=1 scan=5499~
1	gene=TELCIR_08556	30	382545	87	1	77	1	26	2484	2	1	1	533.379	1064.74	2	1065.56	-0.8141	0	9.1	0.98	K	DGQPLPNIGR	F			VB.16317.16317.2 File:~VB.raw~, NativeID:~controllerType=0 controllerNumber=1 scan=16317~
1	gene=TELCIR_08556	30	382545	87	1	77	1	26	2611	4	1	1	539.366	1076.72	2	1076.52	0.1966	0	9.53	1.3	R	AGASGSGSLGASR	I			VB.16371.16371.2 File:~VB.raw~, NativeID:~controllerType=0 controllerNumber=1 scan=16371~
1	gene=TELCIR_08556	30	382545	87	1	77	1	26	2671	10	1	1	541.376	1080.74	2	1080.54	0.2025	0	5.91	10	R	LSSFSHFTR	Q			VB.14946.14946.2 File:~VB.raw~, NativeID:~controllerType=0 controllerNumber=1 scan=14946~
1	gene=TELCIR_08556	30	382545	87	1	77	1	26	2780	6	1	1	545.704	1089.39	2	1088.54	0.8569	1	4.42	6.1	-	WDRTQIDR	F			VB.5507.5507.2 File:~VB.raw~, NativeID:~controllerType=0 controllerNumber=1 scan=5507~
1	gene=TELCIR_08556	30	382545	87	1	77	1	26	2922	7	1	1	550.733	1099.45	2	1100.55	-1.102	0	6.67	4.1	K	VTPVNDPTMK	V			VB.5572.5572.2 File:~VB.raw~, NativeID:~controllerType=0 controllerNumber=1 scan=5572~
1	gene=TELCIR_08556	30	382545	87	1	77	1	26	3018	3	1	1	554.754	1107.49	2	1108.62	-1.1299	0	10.14	1.4	R	APLLVNQNQL	-			VB.5356.5356.2 File:~VB.raw~, NativeID:~controllerType=0 controllerNumber=1 scan=5356~
1	gene=TELCIR_08556	30	382545	87	1	77	1	26	3023	1	1	1	555.251	1108.49	2	1108.62	-0.1363	0	21.65	0.1	R	APLLVNQNQL	-			VB.4476.4476.2 File:~VB.raw~, NativeID:~controllerType=0 controllerNumber=1 scan=4476~
1	gene=TELCIR_08556	30	382545	87	1	77	1	26	3024	1	1	1	555.251	1108.49	2	1108.62	-0.136	0	16.2	0.18	R	APLLVNQNQL	-			VB.4590.4590.2 File:~VB.raw~, NativeID:~controllerType=0 controllerNumber=1 scan=4590~
1	gene=TELCIR_08556	30	382545	87	1	77	1	26	3025	1	1	1	555.26	1108.51	2	1108.62	-0.1182	0	29.97	0.048	R	APLLVNQNQL	-			VB.4152.4152.2 File:~VB.raw~, NativeID:~controllerType=0 controllerNumber=1 scan=4152~
1	gene=TELCIR_08556	30	382545	87	1	77	1	26	3042	8	1	1	555.744	1109.47	2	1108.62	0.8486	0	3.38	4.8	R	APLLVNQNQL	-			VB.5106.5106.2 File:~VB.raw~, NativeID:~controllerType=0 controllerNumber=1 scan=5106~
1	gene=TELCIR_08556	30	382545	87	1	77	1	26	3087	4	1	1	558.324	1114.63	2	1113.57	1.0665	0	2.93	1.1	K	VVSSSETVAVH	-			VB.11880.11880.2 File:~VB.raw~, NativeID:~controllerType=0 controllerNumber=1 scan=11880~
1	gene=TELCIR_08556	30	382545	87	1	77	1	26	3266	6	1	1	565.752	1129.49	2	1130.59	-1.0974	1	4.67	6.4	R	RLDCGLLER	S			VB.4300.4300.2 File:~VB.raw~, NativeID:~controllerType=0 controllerNumber=1 scan=4300~
1	gene=TELCIR_08556	30	382545	87	1	77	1	26	3437	7	1	1	572.316	1142.62	2	1142.6	0.0133	1	11.28	4.1	K	ALEREQIER	K			VB.6303.6303.2 File:~VB.raw~, NativeID:~controllerType=0 controllerNumber=1 scan=6303~
1	gene=TELCIR_08556	30	382545	87	1	77	1	26	3483	2	1	1	574.319	1146.62	2	1146.65	-0.031	1	8.68	1.1	R	RISVASMIVR	V	Oxidation (M)	0.0000001000.0	VB.9530.9530.2 File:~VB.raw~, NativeID:~controllerType=0 controllerNumber=1 scan=9530~
1	gene=TELCIR_08556	30	382545	87	1	77	1	26	4263	10	1	1	607.208	1212.4	2	1211.52	0.8848	1	9.01	2	K	CAGWNSMRSK	D	Oxidation (M)	0.0000001000.0	VB.19359.19359.2 File:~VB.raw~, NativeID:~controllerType=0 controllerNumber=1 scan=19359~
1	gene=TELCIR_08556	30	382545	87	1	77	1	26	4387	9	1	1	611.356	1220.7	2	1219.65	1.0433	0	2.93	1.8	R	SQHGRPVVQGR	S			VB.12294.12294.2 File:~VB.raw~, NativeID:~controllerType=0 controllerNumber=1 scan=12294~
1	gene=TELCIR_08556	30	382545	87	1	77	1	26	4402	2	1	1	611.8	1221.59	2	1221.56	0.0262	0	19.29	1.2	R	AFQCQWTGPK	L			VB.7302.7302.2 File:~VB.raw~, NativeID:~controllerType=0 controllerNumber=1 scan=7302~
1	gene=TELCIR_08556	30	382545	87	1	77	1	26	4476	5	1	1	614.387	1226.76	2	1226.72	0.035	1	3.68	1.5	R	LIGSLLRYHR	I			VB.15482.15482.2 File:~VB.raw~, NativeID:~controllerType=0 controllerNumber=1 scan=15482~
1	gene=TELCIR_08556	30	382545	87	1	77	1	26	4666	10	1	1	622.9	1243.79	2	1242.62	1.1685	1	7.71	3.1	K	LESMYESLKK	R	Oxidation (M)	0.0001000000.0	VB.15417.15417.2 File:~VB.raw~, NativeID:~controllerType=0 controllerNumber=1 scan=15417~
1	gene=TELCIR_08556	30	382545	87	1	77	1	26	4807	1	1	1	629.279	1256.54	2	1255.68	0.8656	1	11.55	0.79	K	LGRSSWIPGGAR	V			VB.7859.7859.2 File:~VB.raw~, NativeID:~controllerType=0 controllerNumber=1 scan=7859~
1	gene=TELCIR_08556	30	382545	87	1	77	1	26	4846	3	1	1	631.353	1260.69	2	1260.61	0.0845	0	9.49	0.44	R	SHHRPSPNSSR	T			VB.10302.10302.2 File:~VB.raw~, NativeID:~controllerType=0 controllerNumber=1 scan=10302~
1	gene=TELCIR_08556	30	382545	87	1	77	1	26	4886	2	1	1	633.298	1264.58	2	1265.64	-1.0603	0	10.36	1.2	R	HSVCLRPGANR	-			VB.14978.14978.2 File:~VB.raw~, NativeID:~controllerType=0 controllerNumber=1 scan=14978~
1	gene=TELCIR_08556	30	382545	87	1	77	1	26	4908	7	1	1	633.369	1264.72	2	1263.58	1.1384	0	1.59	2.5	R	SYPQGNLDSQR	S			VB.12418.12418.2 File:~VB.raw~, NativeID:~controllerType=0 controllerNumber=1 scan=12418~
1	gene=TELCIR_08556	30	382545	87	1	77	1	26	4943	5	1	1	634.356	1266.7	2	1267.72	-1.0219	1	11.19	5.7	R	MIRSLGLHVSR	V			VB.9247.9247.2 File:~VB.raw~, NativeID:~controllerType=0 controllerNumber=1 scan=9247~
1	gene=TELCIR_08556	30	382545	87	1	77	1	26	4958	8	1	1	635.227	1268.44	2	1268.66	-0.223	1	4.47	6.3	R	YPLREHIADR	V			VB.8683.8683.2 File:~VB.raw~, NativeID:~controllerType=0 controllerNumber=1 scan=8683~
1	gene=TELCIR_08556	30	382545	87	1	77	1	26	5198	10	1	1	644.36	1286.71	2	1286.71	-0.0079	0	0.03	2.5	-	FLALLVDGFHR	V			VB.11300.11300.2 File:~VB.raw~, NativeID:~controllerType=0 controllerNumber=1 scan=11300~
1	gene=TELCIR_08556	30	382545	87	1	77	1	26	5273	1	1	1	432.246	1293.72	3	1294.56	-0.847	0	12.77	0.93	R	DGESTGDSSTIAR	N			VB.6291.6291.3 File:~VB.raw~, NativeID:~controllerType=0 controllerNumber=1 scan=6291~
1	gene=TELCIR_08556	30	382545	87	1	77	1	26	5275	5	1	1	647.868	1293.72	2	1294.66	-0.9408	0	7.32	1.3	R	SPSVQITAAEHR	C			VB.13270.13270.2 File:~VB.raw~, NativeID:~controllerType=0 controllerNumber=1 scan=13270~
1	gene=TELCIR_08556	30	382545	87	1	77	1	26	5405	8	1	1	653.365	1304.72	2	1304.67	0.0481	1	2.7	2.1	K	SEIVAKNSSAGSR	Q			VB.10689.10689.2 File:~VB.raw~, NativeID:~controllerType=0 controllerNumber=1 scan=10689~
1	gene=TELCIR_08556	30	382545	87	1	77	1	26	5409	4	1	1	653.426	1304.84	2	1305.6	-0.7648	0	7.07	1.6	K	SNSRPSSNQSSR	N			VB.15947.15947.2 File:~VB.raw~, NativeID:~controllerType=0 controllerNumber=1 scan=15947~
1	gene=TELCIR_08556	30	382545	87	1	77	1	26	5634	4	1	1	662.359	1322.7	2	1322.81	-0.1108	1	6.49	1.7	K	VARNLARPIVSK	S			VB.9910.9910.2 File:~VB.raw~, NativeID:~controllerType=0 controllerNumber=1 scan=9910~
1	gene=TELCIR_08556	30	382545	87	1	77	1	26	5637	10	1	1	662.371	1322.73	2	1322.81	-0.0861	1	1.35	5.6	K	VARNLARPIVSK	S			VB.10360.10360.2 File:~VB.raw~, NativeID:~controllerType=0 controllerNumber=1 scan=10360~
1	gene=TELCIR_08556	30	382545	87	1	77	1	26	5864	1	1	1	673.785	1345.56	2	1345.71	-0.1504	1	19.25	0.49	-	IRAGASGSGSLGASR	I			VB.4188.4188.2 File:~VB.raw~, NativeID:~controllerType=0 controllerNumber=1 scan=4188~
1	gene=TELCIR_08556	30	382545	87	1	77	1	26	5882	10	1	1	674.39	1346.76	2	1347.67	-0.9057	0	7.29	1.7	-	TPESSGIVCAISK	A			VB.13412.13412.2 File:~VB.raw~, NativeID:~controllerType=0 controllerNumber=1 scan=13412~
1	gene=TELCIR_08556	30	382545	87	1	77	1	26	5921	1	1	1	450.9	1349.68	3	1350.82	-1.1459	1	17.96	0.95	K	LGLELALRLPSVA	-			VB.3677.3677.3 File:~VB.raw~, NativeID:~controllerType=0 controllerNumber=1 scan=3677~
1	gene=TELCIR_08556	30	382545	87	1	77	1	26	5956	3	0	1	451.932	1352.77	3	1351.72	1.0487	1	13.65	1.8	R	FGVGFSGTIPKSR	T			VB.10964.10964.3 File:~VB.raw~, NativeID:~controllerType=0 controllerNumber=1 scan=10964~
1	gene=TELCIR_08556	30	382545	87	1	77	1	26	5970	2	0	1	451.932	1352.78	3	1351.72	1.0502	1	10.3	1.2	R	FGVGFSGTIPKSR	T			VB.11670.11670.3 File:~VB.raw~, NativeID:~controllerType=0 controllerNumber=1 scan=11670~
1	gene=TELCIR_08556	30	382545	87	1	77	1	26	5973	5	0	1	451.932	1352.78	3	1351.72	1.0503	1	8.93	2	R	FGVGFSGTIPKSR	T			VB.11814.11814.3 File:~VB.raw~, NativeID:~controllerType=0 controllerNumber=1 scan=11814~
1	gene=TELCIR_08556	30	382545	87	1	77	1	26	6243	8	1	1	689.279	1376.54	2	1375.77	0.7754	1	4.21	3	K	LGPAHREQVTLR	K			VB.4488.4488.2 File:~VB.raw~, NativeID:~controllerType=0 controllerNumber=1 scan=4488~
1	gene=TELCIR_08556	30	382545	87	1	77	1	26	6364	2	1	1	694.442	1386.87	2	1386.65	0.2229	1	8.63	1.1	K	VEHWAESMSRR	-			VB.17359.17359.2 File:~VB.raw~, NativeID:~controllerType=0 controllerNumber=1 scan=17359~
1	gene=TELCIR_08556	30	382545	87	1	77	1	26	6739	10	1	1	713.431	1424.85	2	1423.66	1.1871	1	4.72	3.9	R	STGSNPSRGGWYR	S			VB.15386.15386.2 File:~VB.raw~, NativeID:~controllerType=0 controllerNumber=1 scan=15386~
1	gene=TELCIR_08556	30	382545	87	1	77	1	26	6768	10	1	1	476.943	1427.81	3	1426.69	1.1149	0	8.8	3.2	R	FQFYFSVSFQK	T			VB.11750.11750.3 File:~VB.raw~, NativeID:~controllerType=0 controllerNumber=1 scan=11750~
1	gene=TELCIR_08556	30	382545	87	1	77	1	26	6783	1	1	1	715.908	1429.8	2	1429.7	0.0984	0	11.89	0.88	R	LVSDIEMPWQGR	D			VB.13487.13487.2 File:~VB.raw~, NativeID:~controllerType=0 controllerNumber=1 scan=13487~
1	gene=TELCIR_08556	30	382545	87	1	77	1	26	6883	4	1	1	719.466	1436.92	2	1437.74	-0.819	0	4.71	4	-	RPSTISVSWYSR	S			VB.15348.15348.2 File:~VB.raw~, NativeID:~controllerType=0 controllerNumber=1 scan=15348~
1	gene=TELCIR_08556	30	382545	87	1	77	1	26	6936	9	1	1	481.587	1441.74	3	1440.79	0.9525	1	7.38	3	-	KWWPSLQVELR	R			VB.5692.5692.3 File:~VB.raw~, NativeID:~controllerType=0 controllerNumber=1 scan=5692~
1	gene=TELCIR_08556	30	382545	87	1	77	1	26	7105	3	1	1	732.345	1462.68	2	1461.72	0.9509	0	4.23	1.2	K	SNMVAPATVNSSLR	R	Oxidation (M)	0.00100000000000.0	VB.6947.6947.2 File:~VB.raw~, NativeID:~controllerType=0 controllerNumber=1 scan=6947~
1	gene=TELCIR_08556	30	382545	87	1	77	1	26	7155	5	1	1	735.856	1469.7	2	1469.76	-0.0662	1	7.5	1.5	R	LFISNSPQPSRQP	-			VB.12513.12513.2 File:~VB.raw~, NativeID:~controllerType=0 controllerNumber=1 scan=12513~
1	gene=TELCIR_08556	30	382545	87	1	77	1	26	7599	4	1	1	756.847	1511.68	2	1511.78	-0.0971	1	9.87	3.5	K	SLCLNPSNPTGPKK	A			VB.6385.6385.2 File:~VB.raw~, NativeID:~controllerType=0 controllerNumber=1 scan=6385~
1	gene=TELCIR_08556	30	382545	87	1	77	1	26	8668	10	1	1	835.133	1668.25	2	1668.8	-0.5507	0	6.45	1.5	R	SELSLEMGTASFLER	S			VB.13623.13623.2 File:~VB.raw~, NativeID:~controllerType=0 controllerNumber=1 scan=13623~
1	gene=TELCIR_08556	30	382545	87	1	77	1	26	8722	5	1	1	840	1677.99	2	1677.87	0.1142	1	1.65	1.3	K	QLVSSSNTLQLMTRT	-			VB.12291.12291.2 File:~VB.raw~, NativeID:~controllerType=0 controllerNumber=1 scan=12291~
1	gene=TELCIR_08556	30	382545	87	1	77	1	26	8785	9	1	1	565.888	1694.64	3	1693.87	0.7749	1	4.86	1.9	K	QLVSSSNTLQLMTRT	-	Oxidation (M)	0.000000000001000.0	VB.6736.6736.3 File:~VB.raw~, NativeID:~controllerType=0 controllerNumber=1 scan=6736~
1	gene=TELCIR_08556	30	382545	87	1	77	1	26	9052	8	1	1	882.419	1762.82	2	1762.96	-0.135	1	6.11	2.4	-	KSVLSVGFSGLESANIR	Q			VB.8978.8978.2 File:~VB.raw~, NativeID:~controllerType=0 controllerNumber=1 scan=8978~
1	gene=TELCIR_08556	30	382545	87	1	77	1	26	9080	4	1	1	884.943	1767.87	2	1767.87	0.0028	1	0.3	1.3	-	SVICGEPRAHSDITAR	Q			VB.6257.6257.2 File:~VB.raw~, NativeID:~controllerType=0 controllerNumber=1 scan=6257~
1	gene=TELCIR_08556	30	382545	87	1	77	1	26	9249	1	1	1	607.001	1817.98	3	1818.9	-0.9166	0	8.58	0.83	R	VAIISCIDSAINIDCR	L			VB.9033.9033.3 File:~VB.raw~, NativeID:~controllerType=0 controllerNumber=1 scan=9033~
1	gene=TELCIR_08556	30	382545	87	1	77	1	26	9484	8	1	1	636.606	1906.8	3	1907.84	-1.0408	1	2.89	5.4	-	SSSHPHEPCVRVQNMQ	-	Oxidation (M)	0.0000000000000010.0	VB.4453.4453.3 File:~VB.raw~, NativeID:~controllerType=0 controllerNumber=1 scan=4453~
1	gene=TELCIR_08556	30	382545	87	1	77	1	26	9579	6	1	1	969.885	1937.75	2	1937.02	0.7354	1	1.25	2.1	R	SLSFVAKSGALPFCAGAVR	V			VB.8001.8001.2 File:~VB.raw~, NativeID:~controllerType=0 controllerNumber=1 scan=8001~
1	gene=TELCIR_08556	30	382545	87	1	77	1	26	9624	7	1	1	974.959	1947.9	2	1947.99	-0.0906	1	1.81	2.3	R	QPSSLHGKSTLHCLLDR	R			VB.9252.9252.2 File:~VB.raw~, NativeID:~controllerType=0 controllerNumber=1 scan=9252~
1	gene=TELCIR_08556	30	382545	87	1	77	1	26	10135	4	1	1	1082.03	2162.05	2	2161.13	0.9178	1	0.18	2.4	R	QLNAKIASTNWNTGFIDLR	R			VB.15042.15042.2 File:~VB.raw~, NativeID:~controllerType=0 controllerNumber=1 scan=15042~
1	gene=TELCIR_08556	30	382545	87	1	77	1	26	10182	9	1	1	1082.03	2162.05	2	2162.05	0.0013	0	0.15	1.4	K	TINDFGWVIMDINQVEPR	D	Oxidation (M)	0.000000000100000000.0	VB.14066.14066.2 File:~VB.raw~, NativeID:~controllerType=0 controllerNumber=1 scan=14066~
1	gene=TELCIR_08556	30	382545	87	1	77	1	26	10225	8	1	1	1082.03	2162.05	2	2162.05	0.003	0	0.76	3	K	TINDFGWVIMDINQVEPR	D	Oxidation (M)	0.000000000100000000.0	VB.13709.13709.2 File:~VB.raw~, NativeID:~controllerType=0 controllerNumber=1 scan=13709~
1	gene=TELCIR_08556	30	382545	87	1	77	1	26	10244	7	1	1	1082.53	2163.05	2	2162.13	0.9172	1	0.87	1.7	R	IQEIEAPKPKMEEVEPAPK	A			VB.14489.14489.2 File:~VB.raw~, NativeID:~controllerType=0 controllerNumber=1 scan=14489~
1	gene=TELCIR_08556	30	382545	87	1	77	1	26	10448	8	1	1	740.698	2219.07	3	2219.98	-0.9037	0	1.11	3.7	R	QVHFPVSCGSDGESSSTTNPK	S			VB.7352.7352.3 File:~VB.raw~, NativeID:~controllerType=0 controllerNumber=1 scan=7352~
1	gene=TELCIR_08556	30	382545	87	1	77	1	26	10467	4	0	1	557.044	2224.15	4	2223.17	0.9779	1	9.12	1.3	R	QLERPVPQGAMSVIHARYR	I	Oxidation (M)	0.0000000000100000000.0	VB.6963.6963.4 File:~VB.raw~, NativeID:~controllerType=0 controllerNumber=1 scan=6963~
1	gene=TELCIR_08556	30	382545	87	1	77	1	26	10619	9	1	1	758.346	2272.02	3	2273.15	-1.1351	1	2.21	2.4	R	GSQSVRTPTFSQILSTTNHGR	R			VB.5165.5165.3 File:~VB.raw~, NativeID:~controllerType=0 controllerNumber=1 scan=5165~
1	gene=TELCIR_08556	30	382545	87	1	77	1	26	10693	8	1	1	762.713	2285.12	3	2286.28	-1.1648	1	4.94	3.4	-	LSRFELLLTEVLLLEDVER	A			VB.6425.6425.3 File:~VB.raw~, NativeID:~controllerType=0 controllerNumber=1 scan=6425~
1	gene=TELCIR_08556	30	382545	87	1	77	1	26	11224	4	1	1	610.973	2439.86	4	2440.43	-0.5687	1	8.92	3.4	-	GFAALLSVSLELVQLVEVVSRVL	-			VB.3927.3927.4 File:~VB.raw~, NativeID:~controllerType=0 controllerNumber=1 scan=3927~
1	gene=TELCIR_08556	30	382545	87	1	77	1	26	11359	8	1	1	850.408	2548.2	3	2549.32	-1.117	0	2.85	3.5	R	QLQTTGVPPPTLEWCLVDGTPIK	D			VB.10291.10291.3 File:~VB.raw~, NativeID:~controllerType=0 controllerNumber=1 scan=10291~
1	gene=TELCIR_08556	30	382545	87	1	77	1	26	11487	1	1	1	860.081	2577.22	3	2577.47	-0.2528	1	9.74	0.48	K	VEASNPAGKASSVANLVLTLISPLVK	V			VB.8879.8879.3 File:~VB.raw~, NativeID:~controllerType=0 controllerNumber=1 scan=8879~
1	gene=TELCIR_08556	30	382545	87	1	77	1	26	11628	8	1	1	659.864	2635.43	4	2634.35	1.0736	1	1.95	3.8	R	NATKVIVCTSKPSMDQLTIQICK	Y			VB.17616.17616.4 File:~VB.raw~, NativeID:~controllerType=0 controllerNumber=1 scan=17616~
1	gene=TELCIR_08556	30	382545	87	1	77	1	26	12523	2	1	1	1282.68	3845.01	3	3844.81	0.2049	0	2.89	1.1	-	PGSAMEHQFLMAIASAHSTTLDLFHWTFSVSTHR	T	2 Oxidation (M)	0.0000100000100000000000000000000000.0	VB.10242.10242.3 File:~VB.raw~, NativeID:~controllerType=0 controllerNumber=1 scan=10242~
1	gene=TELCIR_08556	30	382545	87	1	77	1	26	12656	5	1	1	1114.02	4452.03	4	4452.16	-0.1298	0	4.06	1.9	K	SEIVDHLHSVGMLHWFAIVEPFDLQAWIQNWGNLCFK	M	Oxidation (M)	0.0000000000010000000000000000000000000.0	VB.7665.7665.4 File:~VB.raw~, NativeID:~controllerType=0 controllerNumber=1 scan=7665~
1	gene=TELCIR_12633	29	97575	28	1	24	1	32.1	677	4	1	1	435.258	868.501	2	867.383	1.1176	0	10.39	1.3	R	EMVNMTK	Q	Oxidation (M)	0.0100000.0	VB.4990.4990.2 File:~VB.raw~, NativeID:~controllerType=0 controllerNumber=1 scan=4990~
1	gene=TELCIR_12633	29	97575	28	1	24	1	32.1	1090	6	1	1	467.258	932.501	2	932.518	-0.0166	0	5.44	2	R	SLLGESLSK	T			VB.3002.3002.2 File:~VB.raw~, NativeID:~controllerType=0 controllerNumber=1 scan=3002~
1	gene=TELCIR_12633	29	97575	28	1	24	1	32.1	2134	6	1	1	518.308	1034.6	2	1035.6	-0.9949	1	4.66	2	R	LIYNSLKVS	-			VB.14622.14622.2 File:~VB.raw~, NativeID:~controllerType=0 controllerNumber=1 scan=14622~
1	gene=TELCIR_12633	29	97575	28	1	24	1	32.1	2607	9	1	1	539.342	1076.67	2	1077.59	-0.9163	0	2.82	2.1	R	LLPQAVYQF	-			VB.14810.14810.2 File:~VB.raw~, NativeID:~controllerType=0 controllerNumber=1 scan=14810~
1	gene=TELCIR_12633	29	97575	28	1	24	1	32.1	3076	4	1	1	557.295	1112.58	2	1112.56	0.0145	1	2.9	1.1	R	RYPSATYQK	F			VB.10177.10177.2 File:~VB.raw~, NativeID:~controllerType=0 controllerNumber=1 scan=10177~
1	gene=TELCIR_12633	29	97575	28	1	24	1	32.1	3695	1	1	1	584.269	1166.52	2	1166.68	-0.1604	1	10.76	0.81	R	NGKAVPLIPMK	C			VB.13210.13210.2 File:~VB.raw~, NativeID:~controllerType=0 controllerNumber=1 scan=13210~
1	gene=TELCIR_12633	29	97575	28	1	24	1	32.1	3699	2	1	1	584.27	1166.53	2	1166.68	-0.1594	1	8.04	1.2	R	NGKAVPLIPMK	C			VB.10623.10623.2 File:~VB.raw~, NativeID:~controllerType=0 controllerNumber=1 scan=10623~
1	gene=TELCIR_12633	29	97575	28	1	24	1	32.1	3710	4	1	1	584.356	1166.7	2	1166.68	0.0125	1	4.51	1.2	R	NGKAVPLIPMK	C			VB.10746.10746.2 File:~VB.raw~, NativeID:~controllerType=0 controllerNumber=1 scan=10746~
1	gene=TELCIR_12633	29	97575	28	1	24	1	32.1	3714	3	0	1	584.399	1166.78	2	1165.67	1.1155	1	1.82	1.1	R	ARISSAHVAVR	R			VB.16375.16375.2 File:~VB.raw~, NativeID:~controllerType=0 controllerNumber=1 scan=16375~
1	gene=TELCIR_12633	29	97575	28	1	24	1	32.1	3863	10	1	1	589.698	1177.38	2	1177.61	-0.2314	1	1.5	3.9	K	MRSQTTTIPK	R	Oxidation (M)	0.1000000000.0	VB.5185.5185.2 File:~VB.raw~, NativeID:~controllerType=0 controllerNumber=1 scan=5185~
1	gene=TELCIR_12633	29	97575	28	1	24	1	32.1	4062	4	1	1	598.344	1194.67	2	1194.55	0.121	0	9.68	1.7	R	NAVESGSFEQK	R			VB.5714.5714.2 File:~VB.raw~, NativeID:~controllerType=0 controllerNumber=1 scan=5714~
1	gene=TELCIR_12633	29	97575	28	1	24	1	32.1	5066	2	1	1	638.458	1274.9	2	1275.63	-0.7263	0	5.89	0.69	K	VQLSSPMNWSK	W			VB.15662.15662.2 File:~VB.raw~, NativeID:~controllerType=0 controllerNumber=1 scan=15662~
1	gene=TELCIR_12633	29	97575	28	1	24	1	32.1	5067	1	1	1	638.459	1274.9	2	1275.63	-0.7256	0	13.11	0.45	K	VQLSSPMNWSK	W			VB.15897.15897.2 File:~VB.raw~, NativeID:~controllerType=0 controllerNumber=1 scan=15897~
1	gene=TELCIR_12633	29	97575	28	1	24	1	32.1	5597	1	1	1	440.865	1319.57	3	1320.63	-1.0588	0	15.98	0.88	K	YLPHSPNGHGSR	G			VB.4001.4001.3 File:~VB.raw~, NativeID:~controllerType=0 controllerNumber=1 scan=4001~
1	gene=TELCIR_12633	29	97575	28	1	24	1	32.1	5598	1	1	1	440.865	1319.57	3	1320.63	-1.0575	0	17.28	0.94	K	YLPHSPNGHGSR	G			VB.3901.3901.3 File:~VB.raw~, NativeID:~controllerType=0 controllerNumber=1 scan=3901~
1	gene=TELCIR_12633	29	97575	28	1	24	1	32.1	5745	3	1	1	667.382	1332.75	2	1331.78	0.9717	1	5.07	1.2	K	LTTVSSALGSKLR	-			VB.13315.13315.2 File:~VB.raw~, NativeID:~controllerType=0 controllerNumber=1 scan=13315~
1	gene=TELCIR_12633	29	97575	28	1	24	1	32.1	6081	1	1	1	681.858	1361.7	2	1362.78	-1.0753	1	29.29	0.018	-	SVPFLVNLYRR	R			VB.7482.7482.2 File:~VB.raw~, NativeID:~controllerType=0 controllerNumber=1 scan=7482~
1	gene=TELCIR_12633	29	97575	28	1	24	1	32.1	6321	3	1	1	692.869	1383.72	2	1383.74	-0.0175	0	11.05	1.4	R	VHGGIVLEVVSEF	-			VB.9708.9708.2 File:~VB.raw~, NativeID:~controllerType=0 controllerNumber=1 scan=9708~
1	gene=TELCIR_12633	29	97575	28	1	24	1	32.1	7647	8	1	1	759.872	1517.73	2	1517.72	0.0105	1	4.89	2.5	R	IDGDGYTFSRLMK	W	Oxidation (M)	0.0000000000010.0	VB.9615.9615.2 File:~VB.raw~, NativeID:~controllerType=0 controllerNumber=1 scan=9615~
1	gene=TELCIR_12633	29	97575	28	1	24	1	32.1	7690	4	1	1	761.87	1521.72	2	1521.79	-0.0695	0	3.85	2.8	R	QLFHVTSSEPIHK	V			VB.5819.5819.2 File:~VB.raw~, NativeID:~controllerType=0 controllerNumber=1 scan=5819~
1	gene=TELCIR_12633	29	97575	28	1	24	1	32.1	8120	6	1	1	789.364	1576.71	2	1576.79	-0.0727	1	2.26	13	K	YLPHSPNGHGSRGAK	S			VB.9075.9075.2 File:~VB.raw~, NativeID:~controllerType=0 controllerNumber=1 scan=9075~
1	gene=TELCIR_12633	29	97575	28	1	24	1	32.1	8369	2	1	1	810.998	1619.98	2	1620.86	-0.8744	0	2.71	1	R	LLFGWLSEYAPPTK	R			VB.13090.13090.2 File:~VB.raw~, NativeID:~controllerType=0 controllerNumber=1 scan=13090~
1	gene=TELCIR_12633	29	97575	28	1	24	1	32.1	8481	10	1	1	819.354	1636.69	2	1635.73	0.9592	0	4.71	1.4	R	VGPSSLDNGGCAISMR	N	Oxidation (M)	0.0000000000000010.0	VB.5793.5793.2 File:~VB.raw~, NativeID:~controllerType=0 controllerNumber=1 scan=5793~
1	gene=TELCIR_12633	29	97575	28	1	24	1	32.1	8585	8	1	1	552.923	1655.75	3	1656.84	-1.0927	0	5.12	1.5	R	QLYLEITSSMITSR	R	Oxidation (M)	0.00000000010000.0	VB.5273.5273.3 File:~VB.raw~, NativeID:~controllerType=0 controllerNumber=1 scan=5273~
1	gene=TELCIR_12633	29	97575	28	1	24	1	32.1	9373	7	1	1	929.945	1857.88	2	1859.03	-1.1493	0	4.63	5.4	-	TLVLTLTNSSDISISAPK	F			VB.12691.12691.2 File:~VB.raw~, NativeID:~controllerType=0 controllerNumber=1 scan=12691~
1	gene=TELCIR_12633	29	97575	28	1	24	1	32.1	10685	7	1	1	761.667	2281.98	3	2281.1	0.883	0	2.13	3.5	-	ESNSFLNVNQWGLSLSANSSK	R			VB.8380.8380.3 File:~VB.raw~, NativeID:~controllerType=0 controllerNumber=1 scan=8380~
1	gene=TELCIR_12633	29	97575	28	1	24	1	32.1	11760	10	1	1	685.564	2738.23	4	2739.32	-1.0907	1	2.26	2.4	-	GSSCHISELIWMYMRTELLLER	N	Oxidation (M)	0.0000000000010000000000.0	VB.2741.2741.4 File:~VB.raw~, NativeID:~controllerType=0 controllerNumber=1 scan=2741~
1	gene=TELCIR_12633	29	97575	28	1	24	1	32.1	12641	1	1	1	1454.15	4359.42	3	4359.92	-0.4991	1	1.09	0.79	R	IIDMGISLDMSAPRTLVMNGETVQHCDMHAYDNEAFSK	L	4 Oxidation (M)	0.00010000010000000100000000010000000000.0	VB.2818.2818.3 File:~VB.raw~, NativeID:~controllerType=0 controllerNumber=1 scan=2818~
1	gene=TELCIR_02357	29	42097	16	1	9	1	29.1	2442	6	1	1	531.816	1061.62	2	1061.58	0.0345	1	10.18	1.9	-	VGVTRMMIR	A			VB.13225.13225.2 File:~VB.raw~, NativeID:~controllerType=0 controllerNumber=1 scan=13225~
1	gene=TELCIR_02357	29	42097	16	1	9	1	29.1	5077	1	1	1	639.351	1276.69	2	1276.69	-0.0018	1	13.09	0.84	R	ASIVPASSSRFR	T			VB.11981.11981.2 File:~VB.raw~, NativeID:~controllerType=0 controllerNumber=1 scan=11981~
1	gene=TELCIR_02357	29	42097	16	1	9	1	29.1	5091	6	1	1	639.739	1277.46	2	1276.69	0.7745	1	8.22	1.7	R	ASIVPASSSRFR	T			VB.12415.12415.2 File:~VB.raw~, NativeID:~controllerType=0 controllerNumber=1 scan=12415~
1	gene=TELCIR_02357	29	42097	16	1	9	1	29.1	5098	1	1	1	639.866	1277.72	2	1276.69	1.0289	1	19.5	0.13	R	ASIVPASSSRFR	T			VB.10561.10561.2 File:~VB.raw~, NativeID:~controllerType=0 controllerNumber=1 scan=10561~
1	gene=TELCIR_02357	29	42097	16	1	9	1	29.1	5099	1	1	1	639.866	1277.72	2	1276.69	1.0293	1	28.86	0.025	R	ASIVPASSSRFR	T			VB.10413.10413.2 File:~VB.raw~, NativeID:~controllerType=0 controllerNumber=1 scan=10413~
1	gene=TELCIR_02357	29	42097	16	1	9	1	29.1	5100	1	1	1	639.867	1277.72	2	1276.69	1.0311	1	10.54	0.98	R	ASIVPASSSRFR	T			VB.12599.12599.2 File:~VB.raw~, NativeID:~controllerType=0 controllerNumber=1 scan=12599~
1	gene=TELCIR_02357	29	42097	16	1	9	1	29.1	5860	2	1	1	673.361	1344.71	2	1345.71	-1.0036	1	6.78	1.2	K	GRSSPIQAVFER	S			VB.5426.5426.2 File:~VB.raw~, NativeID:~controllerType=0 controllerNumber=1 scan=5426~
1	gene=TELCIR_02357	29	42097	16	1	9	1	29.1	5861	6	0	1	673.363	1344.71	2	1344.67	0.0384	0	0.99	2.2	R	HLHLHHHQMR	H			VB.11753.11753.2 File:~VB.raw~, NativeID:~controllerType=0 controllerNumber=1 scan=11753~
1	gene=TELCIR_02357	29	42097	16	1	9	1	29.1	6681	2	1	1	709.998	1417.98	2	1418.75	-0.7651	1	9.09	1.2	-	RAIFGFQPHSLF	-			VB.16564.16564.2 File:~VB.raw~, NativeID:~controllerType=0 controllerNumber=1 scan=16564~
1	gene=TELCIR_02357	29	42097	16	1	9	1	29.1	7211	10	1	1	492.634	1474.88	3	1473.91	0.9656	1	4.11	6.2	R	HSVATRVLPLILR	T			VB.11431.11431.3 File:~VB.raw~, NativeID:~controllerType=0 controllerNumber=1 scan=11431~
1	gene=TELCIR_02357	29	42097	16	1	9	1	29.1	7751	6	1	1	510.634	1528.88	3	1527.8	1.0784	1	11.06	0.97	-	DSLLQPSLEQSRR	H			VB.12288.12288.3 File:~VB.raw~, NativeID:~controllerType=0 controllerNumber=1 scan=12288~
1	gene=TELCIR_02357	29	42097	16	1	9	1	29.1	7752	3	1	1	510.634	1528.88	3	1527.8	1.0786	1	8.3	1.6	-	DSLLQPSLEQSRR	H			VB.12051.12051.3 File:~VB.raw~, NativeID:~controllerType=0 controllerNumber=1 scan=12051~
1	gene=TELCIR_02357	29	42097	16	1	9	1	29.1	7755	4	1	1	510.634	1528.88	3	1527.8	1.079	1	10.11	1.7	-	DSLLQPSLEQSRR	H			VB.11839.11839.3 File:~VB.raw~, NativeID:~controllerType=0 controllerNumber=1 scan=11839~
1	gene=TELCIR_02357	29	42097	16	1	9	1	29.1	7758	1	1	1	765.447	1528.88	2	1527.8	1.0797	1	8.18	0.46	-	DSLLQPSLEQSRR	H			VB.12066.12066.2 File:~VB.raw~, NativeID:~controllerType=0 controllerNumber=1 scan=12066~
1	gene=TELCIR_02357	29	42097	16	1	9	1	29.1	10927	9	1	1	777.398	2329.17	3	2330.06	-0.8882	1	7.67	4.6	K	TNPCLFLRYCCLVMCAPR	A			VB.13183.13183.3 File:~VB.raw~, NativeID:~controllerType=0 controllerNumber=1 scan=13183~
1	gene=TELCIR_02357	29	42097	16	1	9	1	29.1	12554	3	1	1	791.142	3950.67	5	3951.83	-1.1566	1	0.69	1.1	R	SSPSCENQSMLVPPVLLLGDVCSTCPGLVFNDKCR	E	Oxidation (M)	0.00000000010000000000000000000000000.0	VB.3574.3574.5 File:~VB.raw~, NativeID:~controllerType=0 controllerNumber=1 scan=3574~
1	gene=TELCIR_05327	29	33003	7	1	7	1	28.9	2410	4	1	1	530.809	1059.6	2	1058.5	1.0998	1	9.05	1.3	R	HTMSRGQSR	N			VB.11316.11316.2 File:~VB.raw~, NativeID:~controllerType=0 controllerNumber=1 scan=11316~
1	gene=TELCIR_05327	29	33003	7	1	7	1	28.9	2752	6	1	1	544.805	1087.6	2	1087.55	0.0451	0	10.47	7.3	K	SQEPASTIQK	F			VB.4213.4213.2 File:~VB.raw~, NativeID:~controllerType=0 controllerNumber=1 scan=4213~
1	gene=TELCIR_05327	29	33003	7	1	7	1	28.9	5241	10	1	1	646.874	1291.73	2	1291.65	0.0841	1	4.02	2.5	R	FSSPPMWLRR	W	Oxidation (M)	0.0000010000.0	VB.13078.13078.2 File:~VB.raw~, NativeID:~controllerType=0 controllerNumber=1 scan=13078~
1	gene=TELCIR_05327	29	33003	7	1	7	1	28.9	7174	1	1	1	491.277	1470.81	3	1471.68	-0.8716	1	10.88	0.48	R	RLSDGSHHATGTFS	-			VB.11518.11518.3 File:~VB.raw~, NativeID:~controllerType=0 controllerNumber=1 scan=11518~
1	gene=TELCIR_05327	29	33003	7	1	7	1	28.9	7463	10	1	1	748.793	1495.57	2	1495.73	-0.1602	0	4.61	2.8	-	YLSWTDGAASGLQK	H			VB.4132.4132.2 File:~VB.raw~, NativeID:~controllerType=0 controllerNumber=1 scan=4132~
1	gene=TELCIR_05327	29	33003	7	1	7	1	28.9	9388	1	1	1	934.941	1867.87	2	1867.99	-0.1256	1	28.59	0.025	K	TPQTYLIVQDLKLSSY	-			VB.9356.9356.2 File:~VB.raw~, NativeID:~controllerType=0 controllerNumber=1 scan=9356~
1	gene=TELCIR_05327	29	33003	7	1	7	1	28.9	9533	8	1	1	640.993	1919.96	3	1921.01	-1.0514	0	6.81	3.1	-	QSFVVYELPHTSLFVR	H			VB.7212.7212.3 File:~VB.raw~, NativeID:~controllerType=0 controllerNumber=1 scan=7212~
1	gene=TELCIR_18504	28	27604	6	1	5	1	26.5	3221	2	1	1	564.273	1126.53	2	1127.57	-1.0371	1	4.87	1.1	K	QKTAGSGSQHK	I			VB.3398.3398.2 File:~VB.raw~, NativeID:~controllerType=0 controllerNumber=1 scan=3398~
1	gene=TELCIR_18504	28	27604	6	1	5	1	26.5	3240	1	1	1	564.852	1127.69	2	1127.57	0.1215	1	28.17	0.033	K	QKTAGSGSQHK	I			VB.5032.5032.2 File:~VB.raw~, NativeID:~controllerType=0 controllerNumber=1 scan=5032~
1	gene=TELCIR_18504	28	27604	6	1	5	1	26.5	4816	8	1	1	629.325	1256.64	2	1255.69	0.9437	1	4.61	2.2	-	YAIQHKLDGVL	-			VB.17502.17502.2 File:~VB.raw~, NativeID:~controllerType=0 controllerNumber=1 scan=17502~
1	gene=TELCIR_18504	28	27604	6	1	5	1	26.5	6008	4	1	1	678.818	1355.62	2	1355.75	-0.1314	1	6.19	2	K	SEILLLRNNER	F			VB.6416.6416.2 File:~VB.raw~, NativeID:~controllerType=0 controllerNumber=1 scan=6416~
1	gene=TELCIR_18504	28	27604	6	1	5	1	26.5	8381	7	1	1	541.614	1621.82	3	1620.87	0.9538	1	5.81	2.4	R	ISKMVLMSLEVMKP	-	Oxidation (M)	0.00000010000000.0	VB.5060.5060.3 File:~VB.raw~, NativeID:~controllerType=0 controllerNumber=1 scan=5060~
1	gene=TELCIR_18504	28	27604	6	1	5	1	26.5	9964	1	1	1	697.965	2090.87	3	2092.01	-1.1358	1	12.52	0.82	R	NCCGSAIGSLSLIYPPRLD	-			VB.2962.2962.3 File:~VB.raw~, NativeID:~controllerType=0 controllerNumber=1 scan=2962~
1	gene=TELCIR_22399	28	21204	7	1	6	1	45.5	10	6	1	1	377.233	752.451	2	751.375	1.0759	0	5.7	4	R	SGTFLID	-			VB.10038.10038.2 File:~VB.raw~, NativeID:~controllerType=0 controllerNumber=1 scan=10038~
1	gene=TELCIR_22399	28	21204	7	1	6	1	45.5	1846	10	1	1	503.271	1004.53	2	1004.52	0.0068	0	7.65	2.5	R	MVEEIQLK	G	Oxidation (M)	0.10000000.0	VB.5017.5017.2 File:~VB.raw~, NativeID:~controllerType=0 controllerNumber=1 scan=5017~
1	gene=TELCIR_22399	28	21204	7	1	6	1	45.5	8040	10	1	1	783.368	1564.72	2	1565.71	-0.9849	1	2.85	2.5	R	GRSVFPGSSTTDGQNG	-			VB.7766.7766.2 File:~VB.raw~, NativeID:~controllerType=0 controllerNumber=1 scan=7766~
1	gene=TELCIR_22399	28	21204	7	1	6	1	45.5	8169	1	1	1	528.945	1583.81	3	1582.63	1.1813	0	28.06	0.051	R	EANACHTMAFMER	C	Oxidation (M)	0.0000000000100.0	VB.8040.8040.3 File:~VB.raw~, NativeID:~controllerType=0 controllerNumber=1 scan=8040~
1	gene=TELCIR_22399	28	21204	7	1	6	1	45.5	10384	2	1	1	1102.03	2202.04	2	2202.08	-0.0382	0	4.25	1.1	R	ETLGMSGVVAYSPVPPPQMAR	M	Oxidation (M)	0.000010000000000000000.0	VB.9524.9524.2 File:~VB.raw~, NativeID:~controllerType=0 controllerNumber=1 scan=9524~
1	gene=TELCIR_22399	28	21204	7	1	6	1	45.5	10385	1	1	1	1102.05	2202.08	2	2202.08	-0.0002	0	7.69	0.99	R	ETLGMSGVVAYSPVPPPQMAR	M	Oxidation (M)	0.000010000000000000000.0	VB.8340.8340.2 File:~VB.raw~, NativeID:~controllerType=0 controllerNumber=1 scan=8340~
1	gene=TELCIR_22399	28	21204	7	1	6	1	45.5	12667	1	1	1	1129.54	4514.12	4	4515.2	-1.0753	1	2.87	0.59	R	NNLSLDNLVMASSLSSIITLQGTEDYSASNLFMDALAMKGHK	N	Oxidation (M)	0.000000000000000000000000000000000000010000.0	VB.8328.8328.4 File:~VB.raw~, NativeID:~controllerType=0 controllerNumber=1 scan=8328~
1	gene=TELCIR_09386	28	20425	8	1	5	1	30.4	2223	4	1	1	523.252	1044.49	2	1045.52	-1.035	1	8.66	5	R	AWRACQVR	A			VB.4549.4549.2 File:~VB.raw~, NativeID:~controllerType=0 controllerNumber=1 scan=4549~
1	gene=TELCIR_09386	28	20425	8	1	5	1	30.4	2224	7	1	1	523.252	1044.49	2	1045.52	-1.034	1	8.26	1.6	R	AWRACQVR	A			VB.4798.4798.2 File:~VB.raw~, NativeID:~controllerType=0 controllerNumber=1 scan=4798~
1	gene=TELCIR_09386	28	20425	8	1	5	1	30.4	4028	5	1	1	597.338	1192.66	2	1193.68	-1.0172	1	9.47	1.2	R	VVGLGGFHPRR	R			VB.13144.13144.2 File:~VB.raw~, NativeID:~controllerType=0 controllerNumber=1 scan=13144~
1	gene=TELCIR_09386	28	20425	8	1	5	1	30.4	4809	1	1	1	629.291	1256.57	2	1256.52	0.0475	0	27.79	0.04	K	NIMSSSSSNHGH	-			VB.7607.7607.2 File:~VB.raw~, NativeID:~controllerType=0 controllerNumber=1 scan=7607~
1	gene=TELCIR_09386	28	20425	8	1	5	1	30.4	4810	3	1	1	629.291	1256.57	2	1256.52	0.0477	0	12.34	1.3	K	NIMSSSSSNHGH	-			VB.7210.7210.2 File:~VB.raw~, NativeID:~controllerType=0 controllerNumber=1 scan=7210~
1	gene=TELCIR_09386	28	20425	8	1	5	1	30.4	4811	10	1	1	629.3	1256.58	2	1256.52	0.0642	0	1.76	3.2	K	NIMSSSSSNHGH	-			VB.6948.6948.2 File:~VB.raw~, NativeID:~controllerType=0 controllerNumber=1 scan=6948~
1	gene=TELCIR_09386	28	20425	8	1	5	1	30.4	5450	5	1	1	655.351	1308.69	2	1308.69	-0.0069	1	3.83	1.5	R	SWLTIGSFRSR	L			VB.10881.10881.2 File:~VB.raw~, NativeID:~controllerType=0 controllerNumber=1 scan=10881~
1	gene=TELCIR_09386	28	20425	8	1	5	1	30.4	6988	8	1	1	725.425	1448.84	2	1448.66	0.1749	0	7.09	1.5	R	DIHDSFAGTSMAVV	-			VB.13542.13542.2 File:~VB.raw~, NativeID:~controllerType=0 controllerNumber=1 scan=13542~
1	gene=TELCIR_18835	27	29727	9	1	8	1	34.3	1518	1	1	1	489.266	976.518	2	976.571	-0.0528	0	26.68	0.048	-	LTALVASFR	S			VB.3550.3550.2 File:~VB.raw~, NativeID:~controllerType=0 controllerNumber=1 scan=3550~
1	gene=TELCIR_18835	27	29727	9	1	8	1	34.3	3645	1	1	1	580.276	1158.54	2	1158.67	-0.1303	0	17.09	0.68	R	ISLAEILCIK	V			VB.8729.8729.2 File:~VB.raw~, NativeID:~controllerType=0 controllerNumber=1 scan=8729~
1	gene=TELCIR_18835	27	29727	9	1	8	1	34.3	4254	2	1	1	606.777	1211.54	2	1212.5	-0.9641	1	9.13	0.81	R	SADRTMQGSSSS	-			VB.7101.7101.2 File:~VB.raw~, NativeID:~controllerType=0 controllerNumber=1 scan=7101~
1	gene=TELCIR_18835	27	29727	9	1	8	1	34.3	4499	4	1	1	615.304	1228.59	2	1228.5	0.0944	1	6.5	2	R	SADRTMQGSSSS	-	Oxidation (M)	0.000001000000.0	VB.4313.4313.2 File:~VB.raw~, NativeID:~controllerType=0 controllerNumber=1 scan=4313~
1	gene=TELCIR_18835	27	29727	9	1	8	1	34.3	5055	5	0	1	638.303	1274.59	2	1274.68	-0.0884	0	13.58	23	R	IILGPAQNMYR	V			VB.7901.7901.2 File:~VB.raw~, NativeID:~controllerType=0 controllerNumber=1 scan=7901~
1	gene=TELCIR_18835	27	29727	9	1	8	1	34.3	6904	5	1	1	720.413	1438.81	2	1437.78	1.0352	1	6.93	1.3	-	LTALVASFRSSMR	V			VB.12823.12823.2 File:~VB.raw~, NativeID:~controllerType=0 controllerNumber=1 scan=12823~
1	gene=TELCIR_18835	27	29727	9	1	8	1	34.3	8156	6	1	1	528.565	1582.67	3	1582.69	-0.0129	1	12.75	3.1	R	DYLCPEDAMGRTR	C			VB.3299.3299.3 File:~VB.raw~, NativeID:~controllerType=0 controllerNumber=1 scan=3299~
1	gene=TELCIR_18835	27	29727	9	1	8	1	34.3	9487	7	1	1	636.645	1906.91	3	1908.02	-1.1041	1	6.77	14	K	FLLVKFEGGPVSEMLSR	L			VB.7393.7393.3 File:~VB.raw~, NativeID:~controllerType=0 controllerNumber=1 scan=7393~
1	gene=TELCIR_18835	27	29727	9	1	8	1	34.3	9793	2	1	1	1007.93	2013.85	2	2012.91	0.9395	1	0.93	1.2	K	VCPEQKNMVASCVYGSGK	I			VB.5995.5995.2 File:~VB.raw~, NativeID:~controllerType=0 controllerNumber=1 scan=5995~
1	gene=TELCIR_22854	26	64804	11	1	11	1	20	1711	10	1	1	497.259	992.504	2	991.458	1.0457	0	6.88	1.4	-	RPSLAAMCS	-			VB.10786.10786.2 File:~VB.raw~, NativeID:~controllerType=0 controllerNumber=1 scan=10786~
1	gene=TELCIR_22854	26	64804	11	1	11	1	20	2788	5	1	1	545.875	1089.74	2	1088.7	1.0398	1	5.98	1.2	K	LLLAIFGSKK	G			VB.15858.15858.2 File:~VB.raw~, NativeID:~controllerType=0 controllerNumber=1 scan=15858~
1	gene=TELCIR_22854	26	64804	11	1	11	1	20	2923	1	1	1	550.746	1099.48	2	1098.51	0.9684	1	11.09	0.58	-	STTSRMSSSR	N			VB.7371.7371.2 File:~VB.raw~, NativeID:~controllerType=0 controllerNumber=1 scan=7371~
1	gene=TELCIR_22854	26	64804	11	1	11	1	20	4425	2	1	1	612.783	1223.55	2	1223.61	-0.063	1	7.74	1.2	R	STSPTPTYRSK	S			VB.7589.7589.2 File:~VB.raw~, NativeID:~controllerType=0 controllerNumber=1 scan=7589~
1	gene=TELCIR_22854	26	64804	11	1	11	1	20	4625	6	1	1	619.877	1237.74	2	1236.76	0.9841	1	12.55	2.5	R	QLRAPLDALLK	K			VB.7940.7940.2 File:~VB.raw~, NativeID:~controllerType=0 controllerNumber=1 scan=7940~
1	gene=TELCIR_22854	26	64804	11	1	11	1	20	4865	5	1	1	632.293	1262.57	2	1262.59	-0.0195	0	7.69	2.5	R	QPSHFHPGSGGR	-			VB.8445.8445.2 File:~VB.raw~, NativeID:~controllerType=0 controllerNumber=1 scan=8445~
1	gene=TELCIR_22854	26	64804	11	1	11	1	20	5721	9	1	1	666.437	1330.86	2	1330.62	0.2399	1	8.2	1.9	-	DEDPRSQLCVL	-			VB.15038.15038.2 File:~VB.raw~, NativeID:~controllerType=0 controllerNumber=1 scan=15038~
1	gene=TELCIR_22854	26	64804	11	1	11	1	20	6414	1	1	1	697.393	1392.77	2	1393.75	-0.979	1	15.54	0.28	R	KELLGVFVDFDL	-			VB.12679.12679.2 File:~VB.raw~, NativeID:~controllerType=0 controllerNumber=1 scan=12679~
1	gene=TELCIR_22854	26	64804	11	1	11	1	20	6748	10	1	1	714.322	1426.63	2	1427.65	-1.0232	1	1.77	6.5	-	SEASAAMTMGRFGL	-			VB.4163.4163.2 File:~VB.raw~, NativeID:~controllerType=0 controllerNumber=1 scan=4163~
1	gene=TELCIR_22854	26	64804	11	1	11	1	20	7678	1	1	1	761.344	1520.67	2	1520.75	-0.0777	0	25.97	0.044	R	MLHQGQGDALPQAR	C			VB.9824.9824.2 File:~VB.raw~, NativeID:~controllerType=0 controllerNumber=1 scan=9824~
1	gene=TELCIR_22854	26	64804	11	1	11	1	20	9169	1	1	1	598.686	1793.04	3	1792.85	0.1837	1	15.78	0.81	-	ERPMDPSDFALTSRR	D	Oxidation (M)	0.000100000000000.0	VB.12428.12428.3 File:~VB.raw~, NativeID:~controllerType=0 controllerNumber=1 scan=12428~
1	gene=TELCIR_01652	26	48416	17	1	15	1	30.8	310	4	0	1	406.727	811.44	2	812.425	-0.985	1	8.49	1.4	R	HGASAKSR	F			VB.9634.9634.2 File:~VB.raw~, NativeID:~controllerType=0 controllerNumber=1 scan=9634~
1	gene=TELCIR_01652	26	48416	17	1	15	1	30.8	311	2	1	1	406.728	811.441	2	812.425	-0.9846	1	13.31	1	R	HGASAKSR	F			VB.9724.9724.2 File:~VB.raw~, NativeID:~controllerType=0 controllerNumber=1 scan=9724~
1	gene=TELCIR_01652	26	48416	17	1	15	1	30.8	1317	4	1	1	476.326	950.638	2	951.445	-0.8069	0	10.84	1.9	R	TFAHYNLS	-			VB.14195.14195.2 File:~VB.raw~, NativeID:~controllerType=0 controllerNumber=1 scan=14195~
1	gene=TELCIR_01652	26	48416	17	1	15	1	30.8	1337	4	1	1	476.865	951.716	2	951.445	0.2713	0	8.66	1.8	R	TFAHYNLS	-			VB.14172.14172.2 File:~VB.raw~, NativeID:~controllerType=0 controllerNumber=1 scan=14172~
1	gene=TELCIR_01652	26	48416	17	1	15	1	30.8	1992	1	1	1	509.803	1017.59	2	1016.47	1.121	0	6.26	0.98	R	GPPGNSSVMR	Y	Oxidation (M)	0.0000000010.0	VB.12201.12201.2 File:~VB.raw~, NativeID:~controllerType=0 controllerNumber=1 scan=12201~
1	gene=TELCIR_01652	26	48416	17	1	15	1	30.8	2830	10	1	1	548.266	1094.52	2	1094.57	-0.0556	1	7.04	3.2	R	IAFIRCGMK	M			VB.5029.5029.2 File:~VB.raw~, NativeID:~controllerType=0 controllerNumber=1 scan=5029~
1	gene=TELCIR_01652	26	48416	17	1	15	1	30.8	3179	9	1	1	562.4	1122.79	2	1122.64	0.1454	1	4.47	2.6	R	LRWSGHVLR	R			VB.17397.17397.2 File:~VB.raw~, NativeID:~controllerType=0 controllerNumber=1 scan=17397~
1	gene=TELCIR_01652	26	48416	17	1	15	1	30.8	4180	9	1	1	603.837	1205.66	2	1205.65	0.0086	1	4.34	3.7	K	QNTIKVYNAR	K			VB.9927.9927.2 File:~VB.raw~, NativeID:~controllerType=0 controllerNumber=1 scan=9927~
1	gene=TELCIR_01652	26	48416	17	1	15	1	30.8	4351	2	1	1	610.425	1218.84	2	1219.59	-0.7505	1	13.12	0.52	R	VCEGSRLSDVV	-			VB.16985.16985.2 File:~VB.raw~, NativeID:~controllerType=0 controllerNumber=1 scan=16985~
1	gene=TELCIR_01652	26	48416	17	1	15	1	30.8	4452	1	1	1	613.433	1224.85	2	1223.69	1.1606	0	9.49	0.92	R	IVDLYSVLFR	V			VB.17434.17434.2 File:~VB.raw~, NativeID:~controllerType=0 controllerNumber=1 scan=17434~
1	gene=TELCIR_01652	26	48416	17	1	15	1	30.8	5510	2	1	1	656.859	1311.7	2	1311.66	0.0479	0	10.77	0.68	-	VSSPAAVDVEPLE	-			VB.5943.5943.2 File:~VB.raw~, NativeID:~controllerType=0 controllerNumber=1 scan=5943~
1	gene=TELCIR_01652	26	48416	17	1	15	1	30.8	6106	1	1	1	683.323	1364.63	2	1365.62	-0.985	0	25.88	0.047	R	QSPSFSSLDQDR	A			VB.4378.4378.2 File:~VB.raw~, NativeID:~controllerType=0 controllerNumber=1 scan=4378~
1	gene=TELCIR_01652	26	48416	17	1	15	1	30.8	6175	7	0	1	685.909	1369.8	2	1370.61	-0.8076	0	7.85	2.6	K	FEAQEVGFSSDR	T			VB.13221.13221.2 File:~VB.raw~, NativeID:~controllerType=0 controllerNumber=1 scan=13221~
1	gene=TELCIR_01652	26	48416	17	1	15	1	30.8	8507	5	1	1	548.251	1641.73	3	1642.81	-1.0792	0	9.65	1.6	-	PLVMASNLSGHTSTGR	A	Oxidation (M)	0.0001000000000000.0	VB.6726.6726.3 File:~VB.raw~, NativeID:~controllerType=0 controllerNumber=1 scan=6726~
1	gene=TELCIR_01652	26	48416	17	1	15	1	30.8	8541	1	1	1	824.874	1647.73	2	1647.81	-0.073	1	2.49	0.85	R	TNLMPSREVIMGER	T	Oxidation (M)	0.00000000001000.0	VB.3617.3617.2 File:~VB.raw~, NativeID:~controllerType=0 controllerNumber=1 scan=3617~
1	gene=TELCIR_01652	26	48416	17	1	15	1	30.8	10886	3	1	1	583.3	2329.17	4	2329.25	-0.0759	1	7.8	2.7	-	LWIPTSISTIYFRATFASQK	T			VB.12831.12831.4 File:~VB.raw~, NativeID:~controllerType=0 controllerNumber=1 scan=12831~
1	gene=TELCIR_01652	26	48416	17	1	15	1	30.8	11540	6	1	1	866.745	2597.21	3	2598.33	-1.1175	1	4.2	1.1	K	MTVDPYIYLHYLFSSHIRLSK	N	Oxidation (M)	0.100000000000000000000.0	VB.9779.9779.3 File:~VB.raw~, NativeID:~controllerType=0 controllerNumber=1 scan=9779~
1	gene=TELCIR_03513	26	42057	6	1	5	1	19.2	3441	10	1	1	572.418	1142.82	2	1142.73	0.0936	0	3.51	2.7	R	LLVLSTVVTAK	G			VB.16072.16072.2 File:~VB.raw~, NativeID:~controllerType=0 controllerNumber=1 scan=16072~
1	gene=TELCIR_03513	26	42057	6	1	5	1	19.2	3647	8	1	1	387.207	1158.6	3	1158.58	0.0162	1	6.28	1.5	R	GIRDAQGLCAV	-			VB.3280.3280.3 File:~VB.raw~, NativeID:~controllerType=0 controllerNumber=1 scan=3280~
1	gene=TELCIR_03513	26	42057	6	1	5	1	19.2	7650	8	1	1	380.446	1517.76	4	1517.77	-0.0136	1	12.55	2	R	SRSLVHQEHGQQL	-			VB.3276.3276.4 File:~VB.raw~, NativeID:~controllerType=0 controllerNumber=1 scan=3276~
1	gene=TELCIR_03513	26	42057	6	1	5	1	19.2	10037	1	1	1	711.75	2132.23	3	2131.12	1.1091	1	19.96	0.09	R	IPTKSTNSSIMLISQPQSSL	-			VB.12019.12019.3 File:~VB.raw~, NativeID:~controllerType=0 controllerNumber=1 scan=12019~
1	gene=TELCIR_03513	26	42057	6	1	5	1	19.2	10038	1	1	1	711.751	2132.23	3	2131.12	1.1106	1	25.74	0.036	R	IPTKSTNSSIMLISQPQSSL	-			VB.11833.11833.3 File:~VB.raw~, NativeID:~controllerType=0 controllerNumber=1 scan=11833~
1	gene=TELCIR_03513	26	42057	6	1	5	1	19.2	10579	8	1	1	1130.54	2259.07	2	2259.07	-0.0068	0	0.67	1.4	-	TTFLNLSIVNYCWSSNGQR	R			VB.9045.9045.2 File:~VB.raw~, NativeID:~controllerType=0 controllerNumber=1 scan=9045~
1	gene=TELCIR_12567	26	30730	12	1	6	1	23.9	404	10	1	1	415.19	828.365	2	828.457	-0.0914	1	18.46	2.9	R	SRNIPSR	N			VB.2898.2898.2 File:~VB.raw~, NativeID:~controllerType=0 controllerNumber=1 scan=2898~
1	gene=TELCIR_12567	26	30730	12	1	6	1	23.9	1231	4	1	1	473.818	945.622	2	946.436	-0.8131	0	12.69	2.5	K	TSEDPVGSR	S			VB.17271.17271.2 File:~VB.raw~, NativeID:~controllerType=0 controllerNumber=1 scan=17271~
1	gene=TELCIR_12567	26	30730	12	1	6	1	23.9	1249	3	1	1	474.329	946.644	2	946.436	0.2082	0	12.31	1.2	K	TSEDPVGSR	S			VB.17214.17214.2 File:~VB.raw~, NativeID:~controllerType=0 controllerNumber=1 scan=17214~
1	gene=TELCIR_12567	26	30730	12	1	6	1	23.9	3957	8	1	1	594.432	1186.85	2	1185.66	1.1868	1	4.73	1.5	K	RAQPFDAILR	V			VB.15949.15949.2 File:~VB.raw~, NativeID:~controllerType=0 controllerNumber=1 scan=15949~
1	gene=TELCIR_12567	26	30730	12	1	6	1	23.9	6962	6	1	1	724.354	1446.69	2	1446.71	-0.0141	0	1.7	1.3	R	VLLVSPPACFSEE	-			VB.5595.5595.2 File:~VB.raw~, NativeID:~controllerType=0 controllerNumber=1 scan=5595~
1	gene=TELCIR_12567	26	30730	12	1	6	1	23.9	8695	5	1	1	559.314	1674.92	3	1675.82	-0.8999	0	4.3	1.9	R	ATGEAVTQNVLSPSMR	F	Oxidation (M)	0.0000000000000010.0	VB.11468.11468.3 File:~VB.raw~, NativeID:~controllerType=0 controllerNumber=1 scan=11468~
1	gene=TELCIR_12567	26	30730	12	1	6	1	23.9	8706	5	1	1	559.321	1674.94	3	1675.82	-0.8794	0	12.1	1.2	R	ATGEAVTQNVLSPSMR	F	Oxidation (M)	0.0000000000000010.0	VB.12590.12590.3 File:~VB.raw~, NativeID:~controllerType=0 controllerNumber=1 scan=12590~
1	gene=TELCIR_12567	26	30730	12	1	6	1	23.9	8709	1	1	1	838.891	1675.77	2	1675.82	-0.0518	0	9.19	0.9	R	ATGEAVTQNVLSPSMR	F	Oxidation (M)	0.0000000000000010.0	VB.8694.8694.2 File:~VB.raw~, NativeID:~controllerType=0 controllerNumber=1 scan=8694~
1	gene=TELCIR_12567	26	30730	12	1	6	1	23.9	8710	1	1	1	838.892	1675.77	2	1675.82	-0.0513	0	24.7	0.057	R	ATGEAVTQNVLSPSMR	F	Oxidation (M)	0.0000000000000010.0	VB.8520.8520.2 File:~VB.raw~, NativeID:~controllerType=0 controllerNumber=1 scan=8520~
1	gene=TELCIR_12567	26	30730	12	1	6	1	23.9	8711	1	1	1	838.892	1675.77	2	1675.82	-0.0502	0	25.57	0.025	R	ATGEAVTQNVLSPSMR	F	Oxidation (M)	0.0000000000000010.0	VB.8611.8611.2 File:~VB.raw~, NativeID:~controllerType=0 controllerNumber=1 scan=8611~
1	gene=TELCIR_12567	26	30730	12	1	6	1	23.9	8715	7	0	1	560.004	1676.99	3	1675.82	1.1692	0	8.65	7.8	R	ATGEAVTQNVLSPSMR	F	Oxidation (M)	0.0000000000000010.0	VB.12706.12706.3 File:~VB.raw~, NativeID:~controllerType=0 controllerNumber=1 scan=12706~
1	gene=TELCIR_12567	26	30730	12	1	6	1	23.9	10768	4	1	1	769.667	2305.98	3	2306.19	-0.2081	1	5.84	1.3	K	ITIGPIRFPEDCITFGFAPR	T			VB.7512.7512.3 File:~VB.raw~, NativeID:~controllerType=0 controllerNumber=1 scan=7512~
1	gene=TELCIR_11343	26	32725	6	1	6	1	17.3	634	1	1	1	433.198	864.382	2	864.369	0.0137	0	25.52	0.053	-	SGGNSSNSR	R			VB.3066.3066.2 File:~VB.raw~, NativeID:~controllerType=0 controllerNumber=1 scan=3066~
1	gene=TELCIR_11343	26	32725	6	1	6	1	17.3	2565	5	1	1	537.361	1072.71	2	1072.57	0.1375	0	10.94	2.2	-	AGLVDLLGCR	D			VB.15908.15908.2 File:~VB.raw~, NativeID:~controllerType=0 controllerNumber=1 scan=15908~
1	gene=TELCIR_11343	26	32725	6	1	6	1	17.3	4070	10	1	1	598.792	1195.57	2	1195.73	-0.1604	0	6.32	1.8	R	VVIVNTVVTPR	A			VB.7249.7249.2 File:~VB.raw~, NativeID:~controllerType=0 controllerNumber=1 scan=7249~
1	gene=TELCIR_11343	26	32725	6	1	6	1	17.3	4185	7	1	1	603.917	1205.82	2	1205.65	0.1711	0	1.79	2.3	R	LAFGALDLGMAK	Q			VB.16864.16864.2 File:~VB.raw~, NativeID:~controllerType=0 controllerNumber=1 scan=16864~
1	gene=TELCIR_11343	26	32725	6	1	6	1	17.3	8084	10	0	1	524.571	1570.69	3	1570.81	-0.1232	1	5.37	1.4	K	SRVFAAFNLEFASL	-			VB.3074.3074.3 File:~VB.raw~, NativeID:~controllerType=0 controllerNumber=1 scan=3074~
1	gene=TELCIR_11343	26	32725	6	1	6	1	17.3	8719	10	1	1	840	1677.98	2	1676.88	1.1025	1	0.7	2.3	R	SMFHDGLLFIARVR	C	Oxidation (M)	0.01000000000000.0	VB.12195.12195.2 File:~VB.raw~, NativeID:~controllerType=0 controllerNumber=1 scan=12195~
1	gene=TELCIR_16112	25	14854	8	1	4	1	30.1	344	9	1	1	409.765	817.515	2	817.445	0.0709	1	7.65	1.6	R	KWIESR	V			VB.16881.16881.2 File:~VB.raw~, NativeID:~controllerType=0 controllerNumber=1 scan=16881~
1	gene=TELCIR_16112	25	14854	8	1	4	1	30.1	543	1	1	1	425.752	849.49	2	850.349	-0.8588	0	25.22	0.057	R	SPVSQSSC	-			VB.10874.10874.2 File:~VB.raw~, NativeID:~controllerType=0 controllerNumber=1 scan=10874~
1	gene=TELCIR_16112	25	14854	8	1	4	1	30.1	549	1	1	1	426.215	850.415	2	850.349	0.0656	0	4.43	0.67	R	SPVSQSSC	-			VB.10516.10516.2 File:~VB.raw~, NativeID:~controllerType=0 controllerNumber=1 scan=10516~
1	gene=TELCIR_16112	25	14854	8	1	4	1	30.1	553	3	1	1	426.245	850.476	2	850.349	0.1274	0	10.08	1.9	R	SPVSQSSC	-			VB.10756.10756.2 File:~VB.raw~, NativeID:~controllerType=0 controllerNumber=1 scan=10756~
1	gene=TELCIR_16112	25	14854	8	1	4	1	30.1	554	1	1	1	426.246	850.477	2	850.349	0.1276	0	10.79	0.62	R	SPVSQSSC	-			VB.10338.10338.2 File:~VB.raw~, NativeID:~controllerType=0 controllerNumber=1 scan=10338~
1	gene=TELCIR_16112	25	14854	8	1	4	1	30.1	555	3	1	1	426.246	850.477	2	850.349	0.1276	0	8.69	1.2	R	SPVSQSSC	-			VB.10659.10659.2 File:~VB.raw~, NativeID:~controllerType=0 controllerNumber=1 scan=10659~
1	gene=TELCIR_16112	25	14854	8	1	4	1	30.1	5306	1	1	1	433.25	1296.73	3	1297.55	-0.8187	0	24.73	0.43	R	GDGLDSAFDPFSA	-			VB.4876.4876.3 File:~VB.raw~, NativeID:~controllerType=0 controllerNumber=1 scan=4876~
1	gene=TELCIR_16112	25	14854	8	1	4	1	30.1	8751	5	1	1	843.815	1685.62	2	1684.79	0.8275	1	0.47	1.5	R	TGKPDFDCSKVFER	W			VB.5735.5735.2 File:~VB.raw~, NativeID:~controllerType=0 controllerNumber=1 scan=5735~
1	gene=TELCIR_15651	25	59778	10	1	8	1	20.6	929	4	1	1	457.892	913.769	2	913.408	0.3609	0	6.28	1.3	R	IMFPEMF	-			VB.16001.16001.2 File:~VB.raw~, NativeID:~controllerType=0 controllerNumber=1 scan=16001~
1	gene=TELCIR_15651	25	59778	10	1	8	1	20.6	3244	6	1	1	565.298	1128.58	2	1129.5	-0.9219	1	2.31	3	R	SSMSSSSKSSR	T			VB.12901.12901.2 File:~VB.raw~, NativeID:~controllerType=0 controllerNumber=1 scan=12901~
1	gene=TELCIR_15651	25	59778	10	1	8	1	20.6	3482	8	1	1	574.319	1146.62	2	1145.5	1.1248	1	6.77	1.3	R	SSMSSSSKSSR	T	Oxidation (M)	0.00100000000.0	VB.9626.9626.2 File:~VB.raw~, NativeID:~controllerType=0 controllerNumber=1 scan=9626~
1	gene=TELCIR_15651	25	59778	10	1	8	1	20.6	6304	4	1	1	691.885	1381.76	2	1382.81	-1.057	0	8.37	1.2	-	SQILNVVLEQIK	S			VB.4306.4306.2 File:~VB.raw~, NativeID:~controllerType=0 controllerNumber=1 scan=4306~
1	gene=TELCIR_15651	25	59778	10	1	8	1	20.6	7146	8	1	1	735.419	1468.82	2	1467.71	1.1087	0	5.47	1.8	R	LADECQLNHGLAK	S			VB.12786.12786.2 File:~VB.raw~, NativeID:~controllerType=0 controllerNumber=1 scan=12786~
1	gene=TELCIR_15651	25	59778	10	1	8	1	20.6	8240	1	1	1	533.189	1596.55	3	1595.87	0.679	1	24.98	0.034	K	EIVKVGSFSHAVPNL	-			VB.1804.1804.3 File:~VB.raw~, NativeID:~controllerType=0 controllerNumber=1 scan=1804~
1	gene=TELCIR_15651	25	59778	10	1	8	1	20.6	8245	2	1	1	799.36	1596.71	2	1595.87	0.8389	1	10.39	1.2	K	EIVKVGSFSHAVPNL	-			VB.5276.5276.2 File:~VB.raw~, NativeID:~controllerType=0 controllerNumber=1 scan=5276~
1	gene=TELCIR_15651	25	59778	10	1	8	1	20.6	8270	6	1	1	802.807	1603.6	2	1603.9	-0.3061	1	0.91	3.3	R	QLATYLSVRIGLDR	N			VB.5544.5544.2 File:~VB.raw~, NativeID:~controllerType=0 controllerNumber=1 scan=5544~
1	gene=TELCIR_15651	25	59778	10	1	8	1	20.6	9964	9	0	1	697.965	2090.87	3	2091.15	-0.2801	1	4.45	5.2	R	IFVGRAPPTQRPCQVLPR	S			VB.2962.2962.3 File:~VB.raw~, NativeID:~controllerType=0 controllerNumber=1 scan=2962~
1	gene=TELCIR_15651	25	59778	10	1	8	1	20.6	12326	8	1	1	672.357	3356.75	5	3356.51	0.2346	1	3.69	2.1	K	ATSRSSNFFLSSSTSTSSNLDDDPLMVFSAW	-			VB.6222.6222.5 File:~VB.raw~, NativeID:~controllerType=0 controllerNumber=1 scan=6222~
1	gene=TELCIR_15187	25	17263	10	1	3	1	32	980	3	1	1	460.683	919.352	2	919.451	-0.0988	1	15.75	1.2	-	FRSSLSSH	-			VB.5656.5656.2 File:~VB.raw~, NativeID:~controllerType=0 controllerNumber=1 scan=5656~
1	gene=TELCIR_15187	25	17263	10	1	3	1	32	6417	5	1	1	697.393	1392.77	2	1393.69	-0.9156	0	7.28	3	R	GCATNTLISSSGVK	R			VB.10997.10997.2 File:~VB.raw~, NativeID:~controllerType=0 controllerNumber=1 scan=10997~
1	gene=TELCIR_15187	25	17263	10	1	3	1	32	12221	1	1	1	654.504	3267.48	5	3267.39	0.0964	1	10.3	0.85	R	YETYSGFCSGNRNHTEYNTDDIFAFFL	-			VB.6056.6056.5 File:~VB.raw~, NativeID:~controllerType=0 controllerNumber=1 scan=6056~
1	gene=TELCIR_15187	25	17263	10	1	3	1	32	12225	1	1	1	654.505	3267.49	5	3267.39	0.0994	1	24.97	0.022	R	YETYSGFCSGNRNHTEYNTDDIFAFFL	-			VB.6718.6718.5 File:~VB.raw~, NativeID:~controllerType=0 controllerNumber=1 scan=6718~
1	gene=TELCIR_15187	25	17263	10	1	3	1	32	12228	1	1	1	654.505	3267.49	5	3267.39	0.1	1	7.52	0.64	R	YETYSGFCSGNRNHTEYNTDDIFAFFL	-			VB.6265.6265.5 File:~VB.raw~, NativeID:~controllerType=0 controllerNumber=1 scan=6265~
1	gene=TELCIR_15187	25	17263	10	1	3	1	32	12230	1	1	1	654.505	3267.49	5	3267.39	0.1003	1	7.94	0.86	R	YETYSGFCSGNRNHTEYNTDDIFAFFL	-			VB.5938.5938.5 File:~VB.raw~, NativeID:~controllerType=0 controllerNumber=1 scan=5938~
1	gene=TELCIR_15187	25	17263	10	1	3	1	32	12236	1	1	1	654.505	3267.49	5	3267.39	0.1019	1	10.71	0.34	R	YETYSGFCSGNRNHTEYNTDDIFAFFL	-			VB.5823.5823.5 File:~VB.raw~, NativeID:~controllerType=0 controllerNumber=1 scan=5823~
1	gene=TELCIR_15187	25	17263	10	1	3	1	32	12244	1	1	1	654.702	3268.47	5	3267.39	1.087	1	9.14	0.98	R	YETYSGFCSGNRNHTEYNTDDIFAFFL	-			VB.6086.6086.5 File:~VB.raw~, NativeID:~controllerType=0 controllerNumber=1 scan=6086~
1	gene=TELCIR_15187	25	17263	10	1	3	1	32	12250	1	1	1	654.705	3268.49	5	3267.39	1.1025	1	15.72	0.15	R	YETYSGFCSGNRNHTEYNTDDIFAFFL	-			VB.6798.6798.5 File:~VB.raw~, NativeID:~controllerType=0 controllerNumber=1 scan=6798~
1	gene=TELCIR_15187	25	17263	10	1	3	1	32	12254	1	1	1	654.706	3268.49	5	3267.39	1.105	1	7.76	0.34	R	YETYSGFCSGNRNHTEYNTDDIFAFFL	-			VB.17412.17412.5 File:~VB.raw~, NativeID:~controllerType=0 controllerNumber=1 scan=17412~
1	gene=TELCIR_14093	24	27590	5	1	5	1	21.2	4570	9	1	1	617.4	1232.79	2	1232.6	0.188	0	4.54	3.3	R	YNHIAESMIR	K			VB.17309.17309.2 File:~VB.raw~, NativeID:~controllerType=0 controllerNumber=1 scan=17309~
1	gene=TELCIR_14093	24	27590	5	1	5	1	21.2	6248	3	1	1	689.332	1376.65	2	1376.69	-0.0369	1	9.33	1.3	R	YNHIAESMIRK	I	Oxidation (M)	0.00000001000.0	VB.5661.5661.2 File:~VB.raw~, NativeID:~controllerType=0 controllerNumber=1 scan=5661~
1	gene=TELCIR_14093	24	27590	5	1	5	1	21.2	6949	5	1	1	722.418	1442.82	2	1443.73	-0.9084	0	3.24	1.2	R	VGTIPFASISCHR	N			VB.10791.10791.2 File:~VB.raw~, NativeID:~controllerType=0 controllerNumber=1 scan=10791~
1	gene=TELCIR_14093	24	27590	5	1	5	1	21.2	7805	6	1	1	512.24	1533.7	3	1532.66	1.0337	0	10.9	1.4	R	FDMLSEAQFGNMK	C	Oxidation (M)	0.0010000000000.0	VB.6505.6505.3 File:~VB.raw~, NativeID:~controllerType=0 controllerNumber=1 scan=6505~
1	gene=TELCIR_14093	24	27590	5	1	5	1	21.2	9339	1	1	1	615.653	1843.94	3	1844.02	-0.0859	1	23.87	0.036	K	LRSFHSVLSITILVEM	-			VB.4886.4886.3 File:~VB.raw~, NativeID:~controllerType=0 controllerNumber=1 scan=4886~
1	gene=TELCIR_10583	22	66114	10	1	10	1	22	2538	4	1	1	536.165	1070.31	2	1069.54	0.7771	1	2.97	1.3	K	HSQSVSRNR	R			VB.11957.11957.2 File:~VB.raw~, NativeID:~controllerType=0 controllerNumber=1 scan=11957~
1	gene=TELCIR_10583	22	66114	10	1	10	1	22	3607	3	1	1	578.759	1155.5	2	1154.67	0.8292	1	6.43	1.2	-	KLIMSPVAPTV	-			VB.3652.3652.2 File:~VB.raw~, NativeID:~controllerType=0 controllerNumber=1 scan=3652~
1	gene=TELCIR_10583	22	66114	10	1	10	1	22	5055	6	0	1	638.303	1274.59	2	1274.74	-0.1465	0	11.61	35	R	ILPLEQIFFR	I			VB.7901.7901.2 File:~VB.raw~, NativeID:~controllerType=0 controllerNumber=1 scan=7901~
1	gene=TELCIR_10583	22	66114	10	1	10	1	22	5186	1	1	1	643.96	1285.9	2	1284.71	1.1991	1	22.16	0.047	R	LAFLPMRFFK	W	Oxidation (M)	0.0000010000.0	VB.17435.17435.2 File:~VB.raw~, NativeID:~controllerType=0 controllerNumber=1 scan=17435~
1	gene=TELCIR_10583	22	66114	10	1	10	1	22	8477	8	1	1	545.929	1634.77	3	1635.92	-1.1534	0	10.2	3.2	-	LLDQPSLSSLVSIHK	V			VB.5880.5880.3 File:~VB.raw~, NativeID:~controllerType=0 controllerNumber=1 scan=5880~
1	gene=TELCIR_10583	22	66114	10	1	10	1	22	8732	6	1	1	840.857	1679.7	2	1680.88	-1.1761	1	3.27	1.8	-	STSQLPPIKQPEPLM	-	Oxidation (M)	0.000000000000001.0	VB.8094.8094.2 File:~VB.raw~, NativeID:~controllerType=0 controllerNumber=1 scan=8094~
1	gene=TELCIR_10583	22	66114	10	1	10	1	22	9148	6	1	1	894.462	1786.91	2	1785.88	1.0342	1	3.68	2.9	-	FDPSGQLNAPAGQNKSR	S			VB.12257.12257.2 File:~VB.raw~, NativeID:~controllerType=0 controllerNumber=1 scan=12257~
1	gene=TELCIR_10583	22	66114	10	1	10	1	22	10530	2	1	1	750.373	2248.1	3	2248.2	-0.1001	1	5.89	1.1	R	ARFFSFQGLLPWMLPPAVR	D	Oxidation (M)	0.0000000000001000000.0	VB.6237.6237.3 File:~VB.raw~, NativeID:~controllerType=0 controllerNumber=1 scan=6237~
1	gene=TELCIR_10583	22	66114	10	1	10	1	22	11511	1	1	1	864.081	2589.22	3	2589.26	-0.0405	1	8.12	0.73	K	IGVSPDAFLQMAIQMAYYKDQGK	F	Oxidation (M)	0.00000000000000100000000.0	VB.9443.9443.3 File:~VB.raw~, NativeID:~controllerType=0 controllerNumber=1 scan=9443~
1	gene=TELCIR_10583	22	66114	10	1	10	1	22	12318	10	1	1	1117.16	3348.45	3	3348.65	-0.2034	0	2.13	2.1	R	FHIFAHLVLWSLACGECIIHAEDVVQER	R			VB.6811.6811.3 File:~VB.raw~, NativeID:~controllerType=0 controllerNumber=1 scan=6811~
1	gene=TELCIR_14240	22	11230	6	1	6	1	54.9	2319	5	1	1	526.401	1050.79	2	1050.55	0.2338	0	1.47	2.2	R	YDVMALIAR	F			VB.16669.16669.2 File:~VB.raw~, NativeID:~controllerType=0 controllerNumber=1 scan=16669~
1	gene=TELCIR_14240	22	11230	6	1	6	1	54.9	5900	9	1	1	675.036	1348.06	2	1348.72	-0.6604	0	6.86	3.3	R	AINAMTSYLPLR	C			VB.16293.16293.2 File:~VB.raw~, NativeID:~controllerType=0 controllerNumber=1 scan=16293~
1	gene=TELCIR_14240	22	11230	6	1	6	1	54.9	6520	6	1	1	701.329	1400.64	2	1400.68	-0.0393	0	4.98	1.7	K	SEACVARPNVNGK	S			VB.7185.7185.2 File:~VB.raw~, NativeID:~controllerType=0 controllerNumber=1 scan=7185~
1	gene=TELCIR_14240	22	11230	6	1	6	1	54.9	8845	2	1	1	854.39	1706.76	2	1705.88	0.8825	1	6.83	1.1	-	QKISGLSIPCEAFTR	S			VB.6879.6879.2 File:~VB.raw~, NativeID:~controllerType=0 controllerNumber=1 scan=6879~
1	gene=TELCIR_14240	22	11230	6	1	6	1	54.9	9337	3	1	1	615.589	1843.74	3	1843.93	-0.1905	0	7.43	1.2	R	SVETASEQVLTPPIAMR	N	Oxidation (M)	0.00000000000000010.0	VB.2895.2895.3 File:~VB.raw~, NativeID:~controllerType=0 controllerNumber=1 scan=2895~
1	gene=TELCIR_14240	22	11230	6	1	6	1	54.9	11453	1	1	1	642.325	2565.27	4	2565.12	0.1526	1	22.09	0.03	R	AGSDTSNCDEKSEACVARPNVNGK	S			VB.5464.5464.4 File:~VB.raw~, NativeID:~controllerType=0 controllerNumber=1 scan=5464~
1	gene=TELCIR_04752	21	58644	24	1	13	1	32.9	1048	3	1	1	464.813	927.612	2	927.518	0.0942	0	9.89	1.2	-	LPISHFSK	I			VB.16761.16761.2 File:~VB.raw~, NativeID:~controllerType=0 controllerNumber=1 scan=16761~
1	gene=TELCIR_04752	21	58644	24	1	13	1	32.9	2838	1	1	1	548.347	1094.68	2	1094.58	0.0965	0	10.67	0.56	K	ILPVFCFSL	-			VB.15764.15764.2 File:~VB.raw~, NativeID:~controllerType=0 controllerNumber=1 scan=15764~
1	gene=TELCIR_04752	21	58644	24	1	13	1	32.9	2852	4	1	1	548.384	1094.75	2	1094.58	0.1692	0	6.63	1.2	K	ILPVFCFSL	-			VB.15431.15431.2 File:~VB.raw~, NativeID:~controllerType=0 controllerNumber=1 scan=15431~
1	gene=TELCIR_04752	21	58644	24	1	13	1	32.9	2854	7	1	1	548.384	1094.75	2	1094.58	0.1692	0	2.77	2.3	K	ILPVFCFSL	-			VB.15781.15781.2 File:~VB.raw~, NativeID:~controllerType=0 controllerNumber=1 scan=15781~
1	gene=TELCIR_04752	21	58644	24	1	13	1	32.9	2855	1	1	1	548.384	1094.75	2	1094.58	0.1695	0	20.67	0.029	K	ILPVFCFSL	-			VB.15696.15696.2 File:~VB.raw~, NativeID:~controllerType=0 controllerNumber=1 scan=15696~
1	gene=TELCIR_04752	21	58644	24	1	13	1	32.9	2856	3	1	1	548.384	1094.75	2	1094.58	0.1698	0	7.35	1.1	K	ILPVFCFSL	-			VB.15499.15499.2 File:~VB.raw~, NativeID:~controllerType=0 controllerNumber=1 scan=15499~
1	gene=TELCIR_04752	21	58644	24	1	13	1	32.9	2857	1	1	1	548.384	1094.75	2	1094.58	0.1701	0	17.38	0.39	K	ILPVFCFSL	-			VB.15566.15566.2 File:~VB.raw~, NativeID:~controllerType=0 controllerNumber=1 scan=15566~
1	gene=TELCIR_04752	21	58644	24	1	13	1	32.9	2858	1	1	1	548.384	1094.75	2	1094.58	0.1706	0	11.79	0.43	K	ILPVFCFSL	-			VB.15632.15632.2 File:~VB.raw~, NativeID:~controllerType=0 controllerNumber=1 scan=15632~
1	gene=TELCIR_04752	21	58644	24	1	13	1	32.9	3747	8	1	1	585.42	1168.83	2	1168.52	0.3075	0	1.55	2.7	R	YGDLDCLGTR	E			VB.16010.16010.2 File:~VB.raw~, NativeID:~controllerType=0 controllerNumber=1 scan=16010~
1	gene=TELCIR_04752	21	58644	24	1	13	1	32.9	5058	8	1	1	638.361	1274.71	2	1274.66	0.0451	0	5.95	4.6	R	MAILLLPGDTTM	-			VB.12858.12858.2 File:~VB.raw~, NativeID:~controllerType=0 controllerNumber=1 scan=12858~
1	gene=TELCIR_04752	21	58644	24	1	13	1	32.9	5232	9	1	1	645.867	1289.72	2	1290.66	-0.9375	0	7.23	4.3	R	MAILLLPGDTTM	-	Oxidation (M)	0.000000000001.0	VB.13559.13559.2 File:~VB.raw~, NativeID:~controllerType=0 controllerNumber=1 scan=13559~
1	gene=TELCIR_04752	21	58644	24	1	13	1	32.9	5440	9	1	1	654.898	1307.78	2	1306.65	1.13	0	7.38	2.5	R	MAILLLPGDTTM	-	2 Oxidation (M)	0.100000000001.0	VB.10489.10489.2 File:~VB.raw~, NativeID:~controllerType=0 controllerNumber=1 scan=10489~
1	gene=TELCIR_04752	21	58644	24	1	13	1	32.9	6397	3	1	1	696.499	1390.98	2	1391.69	-0.7079	1	7.25	2	R	EALKHSSQEAHR	K			VB.16821.16821.2 File:~VB.raw~, NativeID:~controllerType=0 controllerNumber=1 scan=16821~
1	gene=TELCIR_04752	21	58644	24	1	13	1	32.9	6400	7	1	1	696.499	1390.98	2	1391.69	-0.7063	1	1.47	5.9	R	EALKHSSQEAHR	K			VB.16755.16755.2 File:~VB.raw~, NativeID:~controllerType=0 controllerNumber=1 scan=16755~
1	gene=TELCIR_04752	21	58644	24	1	13	1	32.9	6589	9	1	1	705.843	1409.67	2	1410.64	-0.9731	0	1.6	2	K	DLTLPGSMDSGYR	T			VB.5508.5508.2 File:~VB.raw~, NativeID:~controllerType=0 controllerNumber=1 scan=5508~
1	gene=TELCIR_04752	21	58644	24	1	13	1	32.9	6612	8	1	1	706.398	1410.78	2	1410.64	0.1365	0	2.67	5.1	K	DLTLPGSMDSGYR	T			VB.6512.6512.2 File:~VB.raw~, NativeID:~controllerType=0 controllerNumber=1 scan=6512~
1	gene=TELCIR_04752	21	58644	24	1	13	1	32.9	6933	3	1	1	721.422	1440.83	2	1440.77	0.0567	1	6.89	1.8	R	SGKWVTITGDHLK	M			VB.13195.13195.2 File:~VB.raw~, NativeID:~controllerType=0 controllerNumber=1 scan=13195~
1	gene=TELCIR_04752	21	58644	24	1	13	1	32.9	7424	2	1	1	747.339	1492.66	2	1492.73	-0.0676	0	6.61	1.1	K	YDLTHLNSIFDR	F			VB.7441.7441.2 File:~VB.raw~, NativeID:~controllerType=0 controllerNumber=1 scan=7441~
1	gene=TELCIR_04752	21	58644	24	1	13	1	32.9	7562	8	1	1	754.424	1506.83	2	1507.71	-0.8758	1	0.74	1.8	R	VCAQFEDQDLRK	I			VB.11509.11509.2 File:~VB.raw~, NativeID:~controllerType=0 controllerNumber=1 scan=11509~
1	gene=TELCIR_04752	21	58644	24	1	13	1	32.9	7563	6	1	1	754.425	1506.84	2	1507.71	-0.8736	1	1.48	2.8	R	VCAQFEDQDLRK	I			VB.11693.11693.2 File:~VB.raw~, NativeID:~controllerType=0 controllerNumber=1 scan=11693~
1	gene=TELCIR_04752	21	58644	24	1	13	1	32.9	8076	3	1	1	785.839	1569.66	2	1570.73	-1.0697	0	3.57	1.1	-	MIASDSYPFPTSQK	S			VB.3694.3694.2 File:~VB.raw~, NativeID:~controllerType=0 controllerNumber=1 scan=3694~
1	gene=TELCIR_04752	21	58644	24	1	13	1	32.9	9004	7	1	1	875.513	1749.01	2	1748.73	0.2835	0	1.2	3.3	R	QVMSVSQGSCSTCFR	Q	Oxidation (M)	0.001000000000000.0	VB.12361.12361.2 File:~VB.raw~, NativeID:~controllerType=0 controllerNumber=1 scan=12361~
1	gene=TELCIR_04752	21	58644	24	1	13	1	32.9	10275	6	1	1	542.994	2167.95	4	2169.09	-1.1406	1	3.86	1.4	K	AVIEEVNSNSLLFREMFR	A	Oxidation (M)	0.000000000000000100.0	VB.4933.4933.4 File:~VB.raw~, NativeID:~controllerType=0 controllerNumber=1 scan=4933~
1	gene=TELCIR_04752	21	58644	24	1	13	1	32.9	12788	1	1	1	1107.32	5531.55	5	5531.74	-0.1865	1	0.75	0.87	-	IRSITAGICPATAATIFSCDIMTPFGFPVVPEVYIITAMSSGELLGSNASGLP	-	2 Oxidation (M)	0.00000000000000000000010000000000000000100000000000000.0	VB.7535.7535.5 File:~VB.raw~, NativeID:~controllerType=0 controllerNumber=1 scan=7535~
1	gene=TELCIR_05012	20	34488	10	1	9	1	34.2	82	8	1	1	385.698	769.382	2	769.492	-0.1099	1	13.13	15	R	ALALARR	K			VB.5020.5020.2 File:~VB.raw~, NativeID:~controllerType=0 controllerNumber=1 scan=5020~
1	gene=TELCIR_05012	20	34488	10	1	9	1	34.2	298	6	1	1	405.291	808.567	2	808.481	0.0859	0	11.14	2.6	R	DLVRPPL	-			VB.12627.12627.2 File:~VB.raw~, NativeID:~controllerType=0 controllerNumber=1 scan=12627~
1	gene=TELCIR_05012	20	34488	10	1	9	1	34.2	2891	5	1	1	549.889	1097.76	2	1097.63	0.1295	0	6.83	2.3	-	LHYVVAAGLR	Y			VB.14850.14850.2 File:~VB.raw~, NativeID:~controllerType=0 controllerNumber=1 scan=14850~
1	gene=TELCIR_05012	20	34488	10	1	9	1	34.2	4760	2	1	1	627.242	1252.47	2	1251.7	0.7724	1	10.4	0.71	-	PALISKFSFSR	I			VB.4721.4721.2 File:~VB.raw~, NativeID:~controllerType=0 controllerNumber=1 scan=4721~
1	gene=TELCIR_05012	20	34488	10	1	9	1	34.2	5136	6	1	1	641.881	1281.75	2	1281.66	0.0909	1	1.87	2.2	R	TIALAIAMRCF	-	Oxidation (M)	0.00000001000.0	VB.10668.10668.2 File:~VB.raw~, NativeID:~controllerType=0 controllerNumber=1 scan=10668~
1	gene=TELCIR_05012	20	34488	10	1	9	1	34.2	11046	5	0	1	588.857	2351.4	4	2350.23	1.1684	1	2.33	1.8	K	ICVLVDGAIAEEGTHDALIAKR	G			VB.13313.13313.4 File:~VB.raw~, NativeID:~controllerType=0 controllerNumber=1 scan=13313~
1	gene=TELCIR_05012	20	34488	10	1	9	1	34.2	11101	4	0	1	793.068	2376.18	3	2377	-0.8231	0	9.38	3.2	K	GWQNMYFFTNCSSAFFNTR	C			VB.7421.7421.3 File:~VB.raw~, NativeID:~controllerType=0 controllerNumber=1 scan=7421~
1	gene=TELCIR_05012	20	34488	10	1	9	1	34.2	11104	3	0	1	793.402	2377.18	3	2377	0.1789	0	10.41	1.6	K	GWQNMYFFTNCSSAFFNTR	C			VB.7428.7428.3 File:~VB.raw~, NativeID:~controllerType=0 controllerNumber=1 scan=7428~
1	gene=TELCIR_05012	20	34488	10	1	9	1	34.2	11529	4	1	1	865.573	2593.7	3	2594.06	-0.3587	1	2.83	1.9	K	GWQNMYFFTNCSSAFFNTRCG	-			VB.13843.13843.3 File:~VB.raw~, NativeID:~controllerType=0 controllerNumber=1 scan=13843~
1	gene=TELCIR_05012	20	34488	10	1	9	1	34.2	12354	1	1	1	1135.53	3403.56	3	3402.89	0.6727	1	20.5	0.038	R	YPTRPVVPILEKLNLEINAGQSVALVGPSGSGK	T			VB.8696.8696.3 File:~VB.raw~, NativeID:~controllerType=0 controllerNumber=1 scan=8696~
1	gene=TELCIR_21864	19	16552	5	1	5	1	46.3	8185	4	1	1	794.45	1586.89	2	1587.75	-0.8641	0	5.3	1.4	R	MSIAHPFLAWEDR	L	Oxidation (M)	0.1000000000000.0	VB.11165.11165.2 File:~VB.raw~, NativeID:~controllerType=0 controllerNumber=1 scan=11165~
1	gene=TELCIR_21864	19	16552	5	1	5	1	46.3	8411	1	1	1	813.491	1624.97	2	1624.85	0.1147	1	9.59	0.87	R	LEQQHSADRTLISK	V			VB.10835.10835.2 File:~VB.raw~, NativeID:~controllerType=0 controllerNumber=1 scan=10835~
1	gene=TELCIR_21864	19	16552	5	1	5	1	46.3	9054	1	1	1	882.501	1762.99	2	1762.8	0.1916	0	18.74	0.046	-	APGTSADPYNPWSSWK	Y			VB.11600.11600.2 File:~VB.raw~, NativeID:~controllerType=0 controllerNumber=1 scan=11600~
1	gene=TELCIR_21864	19	16552	5	1	5	1	46.3	9771	4	1	1	1004.88	2007.75	2	2008.89	-1.1395	1	4.71	1.1	K	VTKSYEYCPSIFSMGGSP	-			VB.3365.3365.2 File:~VB.raw~, NativeID:~controllerType=0 controllerNumber=1 scan=3365~
1	gene=TELCIR_21864	19	16552	5	1	5	1	46.3	11434	4	1	1	854.749	2561.23	3	2562.18	-0.9548	1	1.67	1.3	K	MDGQYSYDFVTFVSKWSVMLK	M	2 Oxidation (M)	0.100000000000000000100.0	VB.8664.8664.3 File:~VB.raw~, NativeID:~controllerType=0 controllerNumber=1 scan=8664~
1	gene=TELCIR_14966	19	44301	8	1	8	1	21.6	327	1	1	1	408.751	815.487	2	815.486	0.0009	1	15.48	0.93	K	KEAVLTR	Q			VB.16631.16631.2 File:~VB.raw~, NativeID:~controllerType=0 controllerNumber=1 scan=16631~
1	gene=TELCIR_14966	19	44301	8	1	8	1	21.6	1482	5	0	1	487.281	972.548	2	972.507	0.0414	0	16.53	6.4	K	LVSQFWPP	-			VB.6806.6806.2 File:~VB.raw~, NativeID:~controllerType=0 controllerNumber=1 scan=6806~
1	gene=TELCIR_14966	19	44301	8	1	8	1	21.6	1641	4	1	1	493.772	985.53	2	984.499	1.031	0	10.77	1.5	R	SHPSTLSTR	H			VB.9166.9166.2 File:~VB.raw~, NativeID:~controllerType=0 controllerNumber=1 scan=9166~
1	gene=TELCIR_14966	19	44301	8	1	8	1	21.6	2351	2	1	1	528.214	1054.41	2	1054.5	-0.0879	0	7.07	1.2	R	LMVSSDEFK	V			VB.5072.5072.2 File:~VB.raw~, NativeID:~controllerType=0 controllerNumber=1 scan=5072~
1	gene=TELCIR_14966	19	44301	8	1	8	1	21.6	3996	8	1	1	596.332	1190.65	2	1190.48	0.1681	0	5.01	2	R	CECENNPLR	D			VB.9536.9536.2 File:~VB.raw~, NativeID:~controllerType=0 controllerNumber=1 scan=9536~
1	gene=TELCIR_14966	19	44301	8	1	8	1	21.6	7424	8	0	1	747.339	1492.66	2	1492.56	0.0995	0	0.73	4.3	K	CFWVTGYDADME	-			VB.7441.7441.2 File:~VB.raw~, NativeID:~controllerType=0 controllerNumber=1 scan=7441~
1	gene=TELCIR_14966	19	44301	8	1	8	1	21.6	10438	1	1	1	740.37	2218.09	3	2218.13	-0.0431	1	18.51	0.049	-	NSNLHAYGILMFARDLLDR	Q			VB.7166.7166.3 File:~VB.raw~, NativeID:~controllerType=0 controllerNumber=1 scan=7166~
1	gene=TELCIR_14966	19	44301	8	1	8	1	21.6	12277	2	1	1	1099.84	3296.49	3	3296.68	-0.1883	0	6.01	1.1	K	TTHLEIEPFTLLGVCAGLIPYPHHNQSPR	N			VB.6570.6570.3 File:~VB.raw~, NativeID:~controllerType=0 controllerNumber=1 scan=6570~
1	gene=TELCIR_19258	14	71373	26	1	17	1	38.5	654	8	1	1	434.759	867.503	2	867.427	0.0759	1	6.8	3.1	-	MVRASFSA	-			VB.10813.10813.2 File:~VB.raw~, NativeID:~controllerType=0 controllerNumber=1 scan=10813~
1	gene=TELCIR_19258	14	71373	26	1	17	1	38.5	655	6	1	1	434.759	867.503	2	867.427	0.0759	1	8.71	1.5	-	MVRASFSA	-			VB.10696.10696.2 File:~VB.raw~, NativeID:~controllerType=0 controllerNumber=1 scan=10696~
1	gene=TELCIR_19258	14	71373	26	1	17	1	38.5	965	4	1	1	460.313	918.612	2	918.496	0.1164	0	12.05	2	R	LIAQSMTR	Q			VB.16099.16099.2 File:~VB.raw~, NativeID:~controllerType=0 controllerNumber=1 scan=16099~
1	gene=TELCIR_19258	14	71373	26	1	17	1	38.5	1449	8	1	1	484.839	967.664	2	968.486	-0.822	1	3.4	3.1	-	RLAGAMTPH	-	Oxidation (M)	0.000001000.0	VB.16326.16326.2 File:~VB.raw~, NativeID:~controllerType=0 controllerNumber=1 scan=16326~
1	gene=TELCIR_19258	14	71373	26	1	17	1	38.5	2985	5	1	1	552.822	1103.63	2	1104.61	-0.9786	1	10.59	1.7	-	SCRLISTIR	T			VB.11519.11519.2 File:~VB.raw~, NativeID:~controllerType=0 controllerNumber=1 scan=11519~
1	gene=TELCIR_19258	14	71373	26	1	17	1	38.5	3711	7	1	1	584.356	1166.7	2	1167.73	-1.0368	1	3.61	1.4	K	IVRVVVDIQK	R			VB.10420.10420.2 File:~VB.raw~, NativeID:~controllerType=0 controllerNumber=1 scan=10420~
1	gene=TELCIR_19258	14	71373	26	1	17	1	38.5	3879	3	1	1	591.288	1180.56	2	1180.57	-0.0055	1	21.11	1.7	R	TSKTFHMTGR	D	Oxidation (M)	0.0000001000.0	VB.5796.5796.2 File:~VB.raw~, NativeID:~controllerType=0 controllerNumber=1 scan=5796~
1	gene=TELCIR_19258	14	71373	26	1	17	1	38.5	3885	5	1	1	591.403	1180.79	2	1180.57	0.2251	1	9.15	2.8	R	TSKTFHMTGR	D	Oxidation (M)	0.0000001000.0	VB.17304.17304.2 File:~VB.raw~, NativeID:~controllerType=0 controllerNumber=1 scan=17304~
1	gene=TELCIR_19258	14	71373	26	1	17	1	38.5	5525	3	1	1	657.459	1312.9	2	1312.67	0.233	0	7.84	1.1	R	HAMTFHVLTTR	I			VB.16940.16940.2 File:~VB.raw~, NativeID:~controllerType=0 controllerNumber=1 scan=16940~
1	gene=TELCIR_19258	14	71373	26	1	17	1	38.5	7441	2	1	1	747.83	1493.65	2	1492.68	0.9626	1	1.36	1	K	RSAEQEMAEIEGK	K	Oxidation (M)	0.0000001000000.0	VB.7847.7847.2 File:~VB.raw~, NativeID:~controllerType=0 controllerNumber=1 scan=7847~
1	gene=TELCIR_19258	14	71373	26	1	17	1	38.5	8256	5	1	1	800.474	1598.93	2	1598.74	0.1934	0	7.64	1.3	R	ANSGEVNVQSGGHTSR	S			VB.12990.12990.2 File:~VB.raw~, NativeID:~controllerType=0 controllerNumber=1 scan=12990~
1	gene=TELCIR_19258	14	71373	26	1	17	1	38.5	8266	7	1	1	801.482	1600.95	2	1601.87	-0.9223	1	6.63	3.6	R	ARLSTMPLQIPFGR	V	Oxidation (M)	0.00000100000000.0	VB.13460.13460.2 File:~VB.raw~, NativeID:~controllerType=0 controllerNumber=1 scan=13460~
1	gene=TELCIR_19258	14	71373	26	1	17	1	38.5	8856	7	1	1	855.835	1709.65	2	1708.85	0.809	1	2.5	1.7	R	NMPKHETEPISIGEK	A			VB.13122.13122.2 File:~VB.raw~, NativeID:~controllerType=0 controllerNumber=1 scan=13122~
1	gene=TELCIR_19258	14	71373	26	1	17	1	38.5	9965	1	1	1	1046.49	2090.97	2	2090	0.968	1	14.18	0.057	K	TSCWEVHVLGMTETRIR	W	Oxidation (M)	0.00000000001000000.0	VB.8888.8888.2 File:~VB.raw~, NativeID:~controllerType=0 controllerNumber=1 scan=8888~
1	gene=TELCIR_19258	14	71373	26	1	17	1	38.5	10398	6	1	1	736.346	2206.02	3	2207.04	-1.0275	1	3.35	2.6	R	ANSGEVNVQSGGHTSRSQQHK	H			VB.7420.7420.3 File:~VB.raw~, NativeID:~controllerType=0 controllerNumber=1 scan=7420~
1	gene=TELCIR_19258	14	71373	26	1	17	1	38.5	10400	6	1	1	552.79	2207.13	4	2208.09	-0.956	0	6.53	1.6	K	ATENVWDQVPGAILLLMDHA	-	Oxidation (M)	0.00000000000000001000.0	VB.6047.6047.4 File:~VB.raw~, NativeID:~controllerType=0 controllerNumber=1 scan=6047~
1	gene=TELCIR_19258	14	71373	26	1	17	1	38.5	12026	2	1	1	1018.21	3051.62	3	3052.59	-0.9746	1	12.45	1.2	R	LLPLMNGTSVILCVKQMMFLTQQLAR	G	3 Oxidation (M)	0.00001000000000001100000000.0	VB.10376.10376.3 File:~VB.raw~, NativeID:~controllerType=0 controllerNumber=1 scan=10376~
1	gene=TELCIR_19258	14	71373	26	1	17	1	38.5	12238	7	1	1	817.88	3267.49	4	3268.69	-1.1979	1	4.86	2	R	MVLISLQLHPEVLTPTHLPSVRSHCTCK	T	Oxidation (M)	0.1000000000000000000000000000.0	VB.7066.7066.4 File:~VB.raw~, NativeID:~controllerType=0 controllerNumber=1 scan=7066~
1	gene=TELCIR_19258	14	71373	26	1	17	1	38.5	12245	2	1	1	818.127	3268.48	4	3268.69	-0.2108	1	8.32	0.93	R	MVLISLQLHPEVLTPTHLPSVRSHCTCK	T	Oxidation (M)	0.1000000000000000000000000000.0	VB.6285.6285.4 File:~VB.raw~, NativeID:~controllerType=0 controllerNumber=1 scan=6285~
1	gene=TELCIR_19258	14	71373	26	1	17	1	38.5	12246	6	1	1	818.127	3268.48	4	3268.69	-0.2079	1	5.14	1.3	R	MVLISLQLHPEVLTPTHLPSVRSHCTCK	T	Oxidation (M)	0.1000000000000000000000000000.0	VB.6097.6097.4 File:~VB.raw~, NativeID:~controllerType=0 controllerNumber=1 scan=6097~
1	gene=TELCIR_19258	14	71373	26	1	17	1	38.5	12248	10	1	1	818.13	3268.49	4	3268.69	-0.1996	1	3.33	6.3	R	MVLISLQLHPEVLTPTHLPSVRSHCTCK	T	Oxidation (M)	0.1000000000000000000000000000.0	VB.8563.8563.4 File:~VB.raw~, NativeID:~controllerType=0 controllerNumber=1 scan=8563~
1	gene=TELCIR_19258	14	71373	26	1	17	1	38.5	12251	7	1	1	818.13	3268.49	4	3268.69	-0.1971	1	1.41	2.1	R	MVLISLQLHPEVLTPTHLPSVRSHCTCK	T	Oxidation (M)	0.1000000000000000000000000000.0	VB.9830.9830.4 File:~VB.raw~, NativeID:~controllerType=0 controllerNumber=1 scan=9830~
1	gene=TELCIR_19258	14	71373	26	1	17	1	38.5	12252	10	1	1	818.13	3268.49	4	3268.69	-0.1971	1	0.78	1.5	R	MVLISLQLHPEVLTPTHLPSVRSHCTCK	T	Oxidation (M)	0.1000000000000000000000000000.0	VB.12758.12758.4 File:~VB.raw~, NativeID:~controllerType=0 controllerNumber=1 scan=12758~
1	gene=TELCIR_19258	14	71373	26	1	17	1	38.5	12253	1	1	1	818.13	3268.49	4	3268.69	-0.1954	1	9.92	0.55	R	MVLISLQLHPEVLTPTHLPSVRSHCTCK	T	Oxidation (M)	0.1000000000000000000000000000.0	VB.12463.12463.4 File:~VB.raw~, NativeID:~controllerType=0 controllerNumber=1 scan=12463~
1	gene=TELCIR_19258	14	71373	26	1	17	1	38.5	12257	3	0	1	818.381	3269.5	4	3268.69	0.8082	1	5.04	1.1	R	MVLISLQLHPEVLTPTHLPSVRSHCTCK	T	Oxidation (M)	0.1000000000000000000000000000.0	VB.10392.10392.4 File:~VB.raw~, NativeID:~controllerType=0 controllerNumber=1 scan=10392~
1	gene=TELCIR_19258	14	71373	26	1	17	1	38.5	12394	1	1	1	881.923	3523.66	4	3523.7	-0.04	0	10.13	0.24	K	LSAEEVSRPMSAAQSVGSMGDSPPLPPLGQQVNR	M	2 Oxidation (M)	0.0000000001000000001000000000000000.0	VB.7879.7879.4 File:~VB.raw~, NativeID:~controllerType=0 controllerNumber=1 scan=7879~
1	gene=TELCIR_14223	144	39448	12	6	8	3	27	869	8	1	1	492.748	983.481	2	983.515	-0.0343	0	7.78	3.5	R	QSSVALSHR	M			VC.5234.5234.2 File:~VC.raw~, NativeID:~controllerType=0 controllerNumber=1 scan=5234~
1	gene=TELCIR_14223	144	39448	12	6	8	3	27	1782	4	1	1	568.324	1134.63	2	1134.52	0.1165	1	8.71	1.2	R	FHSCRLCR	A			VC.9274.9274.2 File:~VC.raw~, NativeID:~controllerType=0 controllerNumber=1 scan=9274~
1	gene=TELCIR_14223	144	39448	12	6	8	3	27	2456	1	1	1	608.855	1215.7	2	1215.7	-0.0018	1	39.52	0.015	R	INRFPTSAVVL	-			VC.6948.6948.2 File:~VC.raw~, NativeID:~controllerType=0 controllerNumber=1 scan=6948~
1	gene=TELCIR_14223	144	39448	12	6	8	3	27	2988	1	1	1	638.303	1274.59	2	1274.59	-0.0021	0	38.77	0.068	K	EPLPESFDWR	E			VC.7453.7453.2 File:~VC.raw~, NativeID:~controllerType=0 controllerNumber=1 scan=7453~
1	gene=TELCIR_14223	144	39448	12	6	8	3	27	2989	1	1	1	638.303	1274.59	2	1274.59	-0.0019	0	37.83	0.085	K	EPLPESFDWR	E			VC.7543.7543.2 File:~VC.raw~, NativeID:~controllerType=0 controllerNumber=1 scan=7543~
1	gene=TELCIR_14223	144	39448	12	6	8	3	27	5169	9	1	1	762.3	1522.59	2	1521.86	0.7229	0	4	2.8	K	ATLLCLGFVGILVF	-			VC.11601.11601.2 File:~VC.raw~, NativeID:~controllerType=0 controllerNumber=1 scan=11601~
1	gene=TELCIR_14223	144	39448	12	6	8	3	27	6289	1	1	1	572.93	1715.77	3	1715.77	-0.004	1	55.37	0.00017	R	MGGLESEDKYPYEAK	A			VC.4694.4694.3 File:~VC.raw~, NativeID:~controllerType=0 controllerNumber=1 scan=4694~
1	gene=TELCIR_14223	144	39448	12	6	8	3	27	6344	1	1	1	578.262	1731.76	3	1731.77	-0.0023	1	56.34	0.00026	R	MGGLESEDKYPYEAK	A	Oxidation (M)	0.100000000000000.0	VC.4312.4312.3 File:~VC.raw~, NativeID:~controllerType=0 controllerNumber=1 scan=4312~
1	gene=TELCIR_14223	144	39448	12	6	8	3	27	6345	1	1	1	866.889	1731.76	2	1731.77	-0.0021	1	26.7	0.031	R	MGGLESEDKYPYEAK	A	Oxidation (M)	0.100000000000000.0	VC.4325.4325.2 File:~VC.raw~, NativeID:~controllerType=0 controllerNumber=1 scan=4325~
1	gene=TELCIR_14223	144	39448	12	6	8	3	27	6396	10	1	1	874.847	1747.68	2	1747.92	-0.2435	1	0.2	4.1	R	FRHNSSLIVMLLMR	D	2 Oxidation (M)	0.00000000010010.0	VC.5364.5364.2 File:~VC.raw~, NativeID:~controllerType=0 controllerNumber=1 scan=5364~
1	gene=TELCIR_14223	144	39448	12	6	8	3	27	9677	1	1	1	1061.84	3182.49	3	3182.49	-0.004	0	67.26	1.6e-06	K	LVSLSAQQLLDCDVVDEGCNGGFPLDAYK	E			VC.9067.9067.3 File:~VC.raw~, NativeID:~controllerType=0 controllerNumber=1 scan=9067~
1	gene=TELCIR_14223	144	39448	12	6	8	3	27	9678	1	1	1	1062.16	3183.47	3	3182.49	0.9811	0	35.77	0.0018	K	LVSLSAQQLLDCDVVDEGCNGGFPLDAYK	E			VC.9287.9287.3 File:~VC.raw~, NativeID:~controllerType=0 controllerNumber=1 scan=9287~
	gene=TELCIR_19209	82	14055	4	2	2	1	31.7	2988	1	0	1	638.303	1274.59	2	1274.59	-0.0021	0	38.77	0.068	K	EPLPESFDWR	E			VC.7453.7453.2 File:~VC.raw~, NativeID:~controllerType=0 controllerNumber=1 scan=7453~
	gene=TELCIR_19209	82	14055	4	2	2	1	31.7	2989	1	0	1	638.303	1274.59	2	1274.59	-0.0019	0	37.83	0.085	K	EPLPESFDWR	E			VC.7543.7543.2 File:~VC.raw~, NativeID:~controllerType=0 controllerNumber=1 scan=7543~
	gene=TELCIR_19209	82	14055	4	2	2	1	31.7	9677	1	0	1	1061.84	3182.49	3	3182.49	-0.004	0	67.26	1.6e-06	K	LVSLSAQQLLDCDVVDEGCNGGFPLDAYK	E			VC.9067.9067.3 File:~VC.raw~, NativeID:~controllerType=0 controllerNumber=1 scan=9067~
	gene=TELCIR_19209	82	14055	4	2	2	1	31.7	9678	1	0	1	1062.16	3183.47	3	3182.49	0.9811	0	35.77	0.0018	K	LVSLSAQQLLDCDVVDEGCNGGFPLDAYK	E			VC.9287.9287.3 File:~VC.raw~, NativeID:~controllerType=0 controllerNumber=1 scan=9287~
1	gene=TELCIR_20032	60	27424	11	2	9	2	38	62	1	1	1	387.708	773.401	2	772.456	0.9452	1	11.94	0.57	R	SRPAKSK	R			VC.2930.2930.2 File:~VC.raw~, NativeID:~controllerType=0 controllerNumber=1 scan=2930~
1	gene=TELCIR_20032	60	27424	11	2	9	2	38	830	2	1	1	489.872	977.73	2	976.572	1.1576	1	15.28	1.3	K	RWLPLHR	H			VC.13542.13542.2 File:~VC.raw~, NativeID:~controllerType=0 controllerNumber=1 scan=13542~
1	gene=TELCIR_20032	60	27424	11	2	9	2	38	1739	1	1	0	566.766	1131.52	2	1131.52	-0.0026	0	30.45	0.017	R	GYSFTTTAER	E			VC.4793.4793.2 File:~VC.raw~, NativeID:~controllerType=0 controllerNumber=1 scan=4793~
1	gene=TELCIR_20032	60	27424	11	2	9	2	38	3646	5	1	1	676.476	1350.94	2	1350.62	0.3205	0	5.2	4.5	R	SLPMVITCPSGSS	-	Oxidation (M)	0.0001000000000.0	VC.14258.14258.2 File:~VC.raw~, NativeID:~controllerType=0 controllerNumber=1 scan=14258~
1	gene=TELCIR_20032	60	27424	11	2	9	2	38	4485	3	1	1	724.451	1446.89	2	1445.84	1.0524	1	8.05	1.3	-	LREDIPLQPLPR	G			VC.13644.13644.2 File:~VC.raw~, NativeID:~controllerType=0 controllerNumber=1 scan=13644~
1	gene=TELCIR_20032	60	27424	11	2	9	2	38	4487	2	1	1	724.451	1446.89	2	1445.84	1.0526	1	0.97	1.1	-	LREDIPLQPLPR	G			VC.13904.13904.2 File:~VC.raw~, NativeID:~controllerType=0 controllerNumber=1 scan=13904~
1	gene=TELCIR_20032	60	27424	11	2	9	2	38	5829	1	1	1	812.904	1623.79	2	1622.8	0.9924	1	6.06	1	R	MQKEITNLAPSTMK	I	2 Oxidation (M)	0.10000000000010.0	VC.9214.9214.2 File:~VC.raw~, NativeID:~controllerType=0 controllerNumber=1 scan=9214~
1	gene=TELCIR_20032	60	27424	11	2	9	2	38	6542	1	1	1	895.948	1789.88	2	1789.88	-0.0025	0	55.73	0.0001	K	SYELPDGQVITIGNER	F			VC.7530.7530.2 File:~VC.raw~, NativeID:~controllerType=0 controllerNumber=1 scan=7530~
1	gene=TELCIR_20032	60	27424	11	2	9	2	38	7650	1	1	1	731.021	2190.04	3	2189.03	1.0152	1	12.62	0.63	-	FPFAFGPRFQGTSMYHQR	E	Oxidation (M)	0.000000000000010000.0	VC.8767.8767.3 File:~VC.raw~, NativeID:~controllerType=0 controllerNumber=1 scan=8767~
1	gene=TELCIR_20032	60	27424	11	2	9	2	38	7652	8	1	1	731.036	2190.09	3	2189.03	1.0602	1	5.86	1.9	-	FPFAFGPRFQGTSMYHQR	E	Oxidation (M)	0.000000000000010000.0	VC.7004.7004.3 File:~VC.raw~, NativeID:~controllerType=0 controllerNumber=1 scan=7004~
1	gene=TELCIR_20032	60	27424	11	2	9	2	38	7678	5	1	1	551.252	2200.98	4	2200.05	0.9304	0	1.98	1.8	K	DLYANTVLSGGTSMFPGIADR	M	Oxidation (M)	0.000000000000010000000.0	VC.7397.7397.4 File:~VC.raw~, NativeID:~controllerType=0 controllerNumber=1 scan=7397~
2	gene=TELCIR_03757	51	42128	10	2	10	2	27.9	819	1	0	1	488.727	975.439	2	975.441	-0.0023	0	52.35	0.0025	K	AGFAGDDAPR	A			VC.3986.3986.2 File:~VC.raw~, NativeID:~controllerType=0 controllerNumber=1 scan=3986~
2	gene=TELCIR_03757	51	42128	10	2	10	2	27.9	1739	1	0	0	566.766	1131.52	2	1131.52	-0.0026	0	30.45	0.017	R	GYSFTTTAER	E			VC.4793.4793.2 File:~VC.raw~, NativeID:~controllerType=0 controllerNumber=1 scan=4793~
2	gene=TELCIR_03757	51	42128	10	2	10	2	27.9	2300	3	0	1	600.333	1198.65	2	1197.7	0.953	0	9.37	1.3	R	AVFPSIVGRPR	H			VC.10303.10303.2 File:~VC.raw~, NativeID:~controllerType=0 controllerNumber=1 scan=10303~
2	gene=TELCIR_03757	51	42128	10	2	10	2	27.9	3580	10	0	1	673.497	1344.98	2	1344.6	0.3763	1	2.56	3.8	R	CWRTSPYGYR	Y			VC.13797.13797.2 File:~VC.raw~, NativeID:~controllerType=0 controllerNumber=1 scan=13797~
2	gene=TELCIR_03757	51	42128	10	2	10	2	27.9	5313	5	0	1	770.525	1539.03	2	1539.68	-0.6468	1	5.66	1.9	-	DHVRQDQDGEWR	G			VC.13010.13010.2 File:~VC.raw~, NativeID:~controllerType=0 controllerNumber=1 scan=13010~
2	gene=TELCIR_03757	51	42128	10	2	10	2	27.9	5589	3	0	1	791.799	1581.58	2	1581.76	-0.1736	1	2.97	1.1	R	MQKEMTALAPSTMK	I	Oxidation (M)	0.00001000000000.0	VC.3989.3989.2 File:~VC.raw~, NativeID:~controllerType=0 controllerNumber=1 scan=3989~
2	gene=TELCIR_03757	51	42128	10	2	10	2	27.9	6120	6	0	1	837.888	1673.76	2	1673.79	-0.0324	1	10.7	1.4	R	VLMDTSRFHPNEGR	L	Oxidation (M)	0.00100000000000.0	VC.4861.4861.2 File:~VC.raw~, NativeID:~controllerType=0 controllerNumber=1 scan=4861~
2	gene=TELCIR_03757	51	42128	10	2	10	2	27.9	6121	8	0	1	837.899	1673.78	2	1673.85	-0.0705	1	1.85	6.1	R	GLGALLGQHEAHCRR	C			VC.5657.5657.2 File:~VC.raw~, NativeID:~controllerType=0 controllerNumber=1 scan=5657~
2	gene=TELCIR_03757	51	42128	10	2	10	2	27.9	6450	10	0	1	881.397	1760.78	2	1761.87	-1.0932	0	1.79	2.3	-	NTPLSTVSSPTGMIWR	R	Oxidation (M)	0.0000000000001000.0	VC.3593.3593.2 File:~VC.raw~, NativeID:~controllerType=0 controllerNumber=1 scan=3593~
2	gene=TELCIR_03757	51	42128	10	2	10	2	27.9	6984	1	0	1	652.025	1953.05	3	1953.06	-0.0033	0	25.41	0.071	R	VAPEEHPVLLTEAPLNPK	A			VC.5992.5992.3 File:~VC.raw~, NativeID:~controllerType=0 controllerNumber=1 scan=5992~
	gene=TELCIR_03756	52	11931	3	1	3	1	34.6	819	1	0	1	488.727	975.439	2	975.441	-0.0023	0	52.35	0.0025	K	AGFAGDDAPR	A			VC.3986.3986.2 File:~VC.raw~, NativeID:~controllerType=0 controllerNumber=1 scan=3986~
	gene=TELCIR_03756	52	11931	3	1	3	1	34.6	2300	3	0	1	600.333	1198.65	2	1197.7	0.953	0	9.37	1.3	R	AVFPSIVGRPR	H			VC.10303.10303.2 File:~VC.raw~, NativeID:~controllerType=0 controllerNumber=1 scan=10303~
	gene=TELCIR_03756	52	11931	3	1	3	1	34.6	6450	10	0	1	881.397	1760.78	2	1761.87	-1.0932	0	1.79	2.3	-	NTPLSTVSSPTGMIWR	R	Oxidation (M)	0.0000000000001000.0	VC.3593.3593.2 File:~VC.raw~, NativeID:~controllerType=0 controllerNumber=1 scan=3593~
	gene=TELCIR_00341	30	41676	10	1	8	1	32.9	989	7	0	1	504.32	1006.63	2	1007.47	-0.848	1	5.31	3.9	R	ARSGSSSNSR	-			VC.14277.14277.2 File:~VC.raw~, NativeID:~controllerType=0 controllerNumber=1 scan=14277~
	gene=TELCIR_00341	30	41676	10	1	8	1	32.9	1739	1	0	0	566.766	1131.52	2	1131.52	-0.0026	0	30.45	0.017	R	GYSFTTTAER	E			VC.4793.4793.2 File:~VC.raw~, NativeID:~controllerType=0 controllerNumber=1 scan=4793~
	gene=TELCIR_00341	30	41676	10	1	8	1	32.9	2146	2	0	1	589.311	1176.61	2	1176.61	0.0019	0	6.19	1.1	K	EITALAPSTMK	I	Oxidation (M)	0.00000000010.0	VC.9832.9832.2 File:~VC.raw~, NativeID:~controllerType=0 controllerNumber=1 scan=9832~
	gene=TELCIR_00341	30	41676	10	1	8	1	32.9	2154	2	0	1	589.342	1176.67	2	1176.61	0.0628	0	6.2	1.1	K	EITALAPSTMK	I	Oxidation (M)	0.00000000010.0	VC.10934.10934.2 File:~VC.raw~, NativeID:~controllerType=0 controllerNumber=1 scan=10934~
	gene=TELCIR_00341	30	41676	10	1	8	1	32.9	2300	3	0	1	600.333	1198.65	2	1197.7	0.953	0	9.37	1.3	R	AVFPSIVGRPR	H			VC.10303.10303.2 File:~VC.raw~, NativeID:~controllerType=0 controllerNumber=1 scan=10303~
	gene=TELCIR_00341	30	41676	10	1	8	1	32.9	6984	1	0	1	652.025	1953.05	3	1953.06	-0.0033	0	25.41	0.071	R	VAPEEHPVLLTEAPLNPK	A			VC.5992.5992.3 File:~VC.raw~, NativeID:~controllerType=0 controllerNumber=1 scan=5992~
	gene=TELCIR_00341	30	41676	10	1	8	1	32.9	8656	6	0	1	611.26	2441.01	4	2442.16	-1.1462	0	5.07	1.5	R	GASSPAKPAPFSSACAMTLYSPTK	T	Oxidation (M)	0.000000000000000010000000.0	VC.5051.5051.4 File:~VC.raw~, NativeID:~controllerType=0 controllerNumber=1 scan=5051~
	gene=TELCIR_00341	30	41676	10	1	8	1	32.9	9353	7	0	1	944.403	2830.19	3	2829.42	0.7683	0	1.08	2.6	K	MGPVSQEMMLHVLSSRPLSDVLVTR	E	3 Oxidation (M)	0.1000000110000000000000000.0	VC.7835.7835.3 File:~VC.raw~, NativeID:~controllerType=0 controllerNumber=1 scan=7835~
	gene=TELCIR_00341	30	41676	10	1	8	1	32.9	9423	2	0	1	728.6	2910.37	4	2911.22	-0.8432	1	6.4	1.1	R	FMAELCVYRCFCGGIQSHCACTGK	W			VC.4757.4757.4 File:~VC.raw~, NativeID:~controllerType=0 controllerNumber=1 scan=4757~
	gene=TELCIR_00341	30	41676	10	1	8	1	32.9	9424	5	0	1	728.847	2911.36	4	2911.22	0.1446	1	3.08	1.4	R	FMAELCVYRCFCGGIQSHCACTGK	W			VC.4968.4968.4 File:~VC.raw~, NativeID:~controllerType=0 controllerNumber=1 scan=4968~
1	gene=TELCIR_09601	48	43673	9	1	9	1	20.1	423	1	1	1	436.774	871.534	2	872.46	-0.9264	0	9.79	0.99	R	QQPSSTIL	-			VC.10340.10340.2 File:~VC.raw~, NativeID:~controllerType=0 controllerNumber=1 scan=10340~
1	gene=TELCIR_09601	48	43673	9	1	9	1	20.1	1837	8	1	1	572.278	1142.54	2	1142.48	0.0647	0	5.42	1.8	R	CVGCSMTLLS	-	Oxidation (M)	0.0000010000.0	VC.7989.7989.2 File:~VC.raw~, NativeID:~controllerType=0 controllerNumber=1 scan=7989~
1	gene=TELCIR_09601	48	43673	9	1	9	1	20.1	2329	1	1	1	401.233	1200.68	3	1201.62	-0.9407	1	48.24	0.0081	K	EVEKLDNVEK	C			VC.2964.2964.3 File:~VC.raw~, NativeID:~controllerType=0 controllerNumber=1 scan=2964~
1	gene=TELCIR_09601	48	43673	9	1	9	1	20.1	2691	5	1	1	622.345	1242.67	2	1242.69	-0.0182	1	6.22	1.4	K	TIRQQPSSTIL	-			VC.10124.10124.2 File:~VC.raw~, NativeID:~controllerType=0 controllerNumber=1 scan=10124~
1	gene=TELCIR_09601	48	43673	9	1	9	1	20.1	2837	5	1	1	631.352	1260.69	2	1259.79	0.9015	1	9.5	1.2	K	ILSSVIKLLMK	A	Oxidation (M)	0.00000000010.0	VC.9754.9754.2 File:~VC.raw~, NativeID:~controllerType=0 controllerNumber=1 scan=9754~
1	gene=TELCIR_09601	48	43673	9	1	9	1	20.1	3040	1	1	1	641.881	1281.75	2	1282.58	-0.8347	1	3.59	0.77	K	RCVGCSMTLLS	-			VC.10366.10366.2 File:~VC.raw~, NativeID:~controllerType=0 controllerNumber=1 scan=10366~
1	gene=TELCIR_09601	48	43673	9	1	9	1	20.1	3210	8	1	1	652.342	1302.67	2	1302.7	-0.0272	0	2.05	1.9	R	LSVAVCVEGITR	L			VC.10256.10256.2 File:~VC.raw~, NativeID:~controllerType=0 controllerNumber=1 scan=10256~
1	gene=TELCIR_09601	48	43673	9	1	9	1	20.1	4311	4	1	1	714.91	1427.81	2	1428.64	-0.8359	1	6.48	2.8	R	GPSEHGLSDCSRK	R			VC.11078.11078.2 File:~VC.raw~, NativeID:~controllerType=0 controllerNumber=1 scan=11078~
1	gene=TELCIR_09601	48	43673	9	1	9	1	20.1	5508	3	1	1	785.505	1568.99	2	1568.92	0.0727	0	2.93	1.7	R	ELLVYLALFYVVK	F			VC.13785.13785.2 File:~VC.raw~, NativeID:~controllerType=0 controllerNumber=1 scan=13785~
1	gene=TELCIR_05353	47	27952	3	1	3	1	11.9	1022	1	1	1	507.812	1013.61	2	1013.61	-0.0021	0	46.98	0.012	R	QTALLDILK	D			VC.7163.7163.2 File:~VC.raw~, NativeID:~controllerType=0 controllerNumber=1 scan=7163~
1	gene=TELCIR_05353	47	27952	3	1	3	1	11.9	1597	6	1	1	556.86	1111.71	2	1111.65	0.0595	1	8.54	1.5	R	LNVVLDRQR	C			VC.14156.14156.2 File:~VC.raw~, NativeID:~controllerType=0 controllerNumber=1 scan=14156~
1	gene=TELCIR_05353	47	27952	3	1	3	1	11.9	5549	4	1	1	789.064	1576.11	2	1575.76	0.3528	1	5.29	2.1	R	QTSCFFITSTISKG	-			VC.14831.14831.2 File:~VC.raw~, NativeID:~controllerType=0 controllerNumber=1 scan=14831~
1	gene=TELCIR_04134	44	63768	15	1	15	1	35.7	342	3	1	1	424.236	846.458	2	847.408	-0.9495	0	10.38	1.2	R	VFPGNTDV	-			VC.2677.2677.2 File:~VC.raw~, NativeID:~controllerType=0 controllerNumber=1 scan=2677~
1	gene=TELCIR_04134	44	63768	15	1	15	1	35.7	411	9	1	1	435.25	868.486	2	867.315	1.1706	0	5.17	1.3	R	MGCANCR	R			VC.10205.10205.2 File:~VC.raw~, NativeID:~controllerType=0 controllerNumber=1 scan=10205~
1	gene=TELCIR_04134	44	63768	15	1	15	1	35.7	1342	8	1	1	537.3	1072.59	2	1073.57	-0.986	0	9.85	1.5	K	GSNITPAISSK	S			VC.10590.10590.2 File:~VC.raw~, NativeID:~controllerType=0 controllerNumber=1 scan=10590~
1	gene=TELCIR_04134	44	63768	15	1	15	1	35.7	2184	10	1	1	395.227	1182.66	3	1181.59	1.0642	0	12.99	4.9	R	TISSHWPQAR	S			VC.5021.5021.3 File:~VC.raw~, NativeID:~controllerType=0 controllerNumber=1 scan=5021~
1	gene=TELCIR_04134	44	63768	15	1	15	1	35.7	2473	1	1	1	610.279	1218.54	2	1219.54	-0.9999	0	43.59	0.024	K	EVTNNSNNNSK	Q			VC.5070.5070.2 File:~VC.raw~, NativeID:~controllerType=0 controllerNumber=1 scan=5070~
1	gene=TELCIR_04134	44	63768	15	1	15	1	35.7	2819	8	1	1	629.299	1256.58	2	1256.62	-0.0411	1	8.1	2	R	QPEKDTPDSLK	S			VC.6846.6846.2 File:~VC.raw~, NativeID:~controllerType=0 controllerNumber=1 scan=6846~
1	gene=TELCIR_04134	44	63768	15	1	15	1	35.7	3183	4	1	1	650.972	1299.93	2	1299.67	0.2585	1	5.15	2.2	R	VLRMDTAPNQR	L			VC.14725.14725.2 File:~VC.raw~, NativeID:~controllerType=0 controllerNumber=1 scan=14725~
1	gene=TELCIR_04134	44	63768	15	1	15	1	35.7	3335	8	1	1	658.319	1314.62	2	1315.54	-0.9155	1	5.38	2.8	R	DGTFDMKSDVW	-	Oxidation (M)	0.00000100000.0	VC.3161.3161.2 File:~VC.raw~, NativeID:~controllerType=0 controllerNumber=1 scan=3161~
1	gene=TELCIR_04134	44	63768	15	1	15	1	35.7	3540	9	1	1	671.329	1340.64	2	1339.63	1.0134	0	2.69	2.9	R	SQMQSEIQHPR	L			VC.3565.3565.2 File:~VC.raw~, NativeID:~controllerType=0 controllerNumber=1 scan=3565~
1	gene=TELCIR_04134	44	63768	15	1	15	1	35.7	6306	10	1	1	573.995	1718.96	3	1718.97	-0.0088	0	4.68	2.9	-	ATIIPLGSTGFFQVIR	M			VC.10446.10446.3 File:~VC.raw~, NativeID:~controllerType=0 controllerNumber=1 scan=10446~
1	gene=TELCIR_04134	44	63768	15	1	15	1	35.7	6583	4	1	1	602.986	1805.94	3	1804.88	1.0555	0	7.04	1.5	-	EPSQLWMLTEWTIR	R	Oxidation (M)	0.00000010000000.0	VC.5589.5589.3 File:~VC.raw~, NativeID:~controllerType=0 controllerNumber=1 scan=5589~
1	gene=TELCIR_04134	44	63768	15	1	15	1	35.7	7950	8	1	1	758.39	2272.15	3	2271.08	1.0638	0	4.87	3.3	K	LYGVVSDGQPVLVVMEMMEK	G	3 Oxidation (M)	0.00000000000000101100.0	VC.9043.9043.3 File:~VC.raw~, NativeID:~controllerType=0 controllerNumber=1 scan=9043~
1	gene=TELCIR_04134	44	63768	15	1	15	1	35.7	8270	5	1	1	583.299	2329.17	4	2330.13	-0.9611	0	10.06	2.4	-	CVASPLMGWAQLEAAFSAIHR	H	Oxidation (M)	0.000000100000000000000.0	VC.10668.10668.4 File:~VC.raw~, NativeID:~controllerType=0 controllerNumber=1 scan=10668~
1	gene=TELCIR_04134	44	63768	15	1	15	1	35.7	10042	9	1	1	1258.87	3773.57	3	3772.9	0.6766	1	3.55	1.8	R	FVVLMIVNITSHAKVTNFYCVISVYHAISCCK	I			VC.6253.6253.3 File:~VC.raw~, NativeID:~controllerType=0 controllerNumber=1 scan=6253~
1	gene=TELCIR_04134	44	63768	15	1	15	1	35.7	10204	1	1	1	874.201	4365.97	5	4366.13	-0.1575	0	5.83	0.47	R	HINGPTGWSRPTTLSSEVDEGVESQTAFENAVHNVVFVQK	R			VC.7007.7007.5 File:~VC.raw~, NativeID:~controllerType=0 controllerNumber=1 scan=7007~
1	gene=TELCIR_02436	43	66305	17	1	16	1	34.1	242	5	1	1	413.237	824.46	2	823.332	1.1284	0	6.94	3.1	R	NEMQMR	E	Oxidation (M)	0.001000.0	VC.8959.8959.2 File:~VC.raw~, NativeID:~controllerType=0 controllerNumber=1 scan=8959~
1	gene=TELCIR_02436	43	66305	17	1	16	1	34.1	384	2	1	1	431.777	861.54	2	862.455	-0.9148	0	12.55	1.2	-	LLDAFER	L			VC.14905.14905.2 File:~VC.raw~, NativeID:~controllerType=0 controllerNumber=1 scan=14905~
1	gene=TELCIR_02436	43	66305	17	1	16	1	34.1	712	2	1	1	476.265	950.516	2	949.534	0.982	1	10.13	0.54	R	EPGPRGLPK	A			VC.4504.4504.2 File:~VC.raw~, NativeID:~controllerType=0 controllerNumber=1 scan=4504~
1	gene=TELCIR_02436	43	66305	17	1	16	1	34.1	795	6	1	1	487.232	972.449	2	972.466	-0.0172	0	14.63	1.5	-	IGANDFLHS	-			VC.5437.5437.2 File:~VC.raw~, NativeID:~controllerType=0 controllerNumber=1 scan=5437~
1	gene=TELCIR_02436	43	66305	17	1	16	1	34.1	798	1	1	1	487.269	972.522	2	972.466	0.0559	0	42.77	0.036	-	IGANDFLHS	-			VC.5301.5301.2 File:~VC.raw~, NativeID:~controllerType=0 controllerNumber=1 scan=5301~
1	gene=TELCIR_02436	43	66305	17	1	16	1	34.1	1856	10	1	1	573.276	1144.54	2	1143.57	0.9674	0	10.44	2.2	R	IACGDKPLDR	I			VC.9800.9800.2 File:~VC.raw~, NativeID:~controllerType=0 controllerNumber=1 scan=9800~
1	gene=TELCIR_02436	43	66305	17	1	16	1	34.1	2297	3	1	1	600.332	1198.65	2	1197.57	1.0764	0	7.62	1.2	-	SPNNAHGSSVTK	W			VC.9954.9954.2 File:~VC.raw~, NativeID:~controllerType=0 controllerNumber=1 scan=9954~
1	gene=TELCIR_02436	43	66305	17	1	16	1	34.1	2775	8	1	1	626.798	1251.58	2	1251.67	-0.0861	1	10.93	2	R	LRDDRPDPIR	K			VC.4397.4397.2 File:~VC.raw~, NativeID:~controllerType=0 controllerNumber=1 scan=4397~
1	gene=TELCIR_02436	43	66305	17	1	16	1	34.1	2970	4	1	1	636.4	1270.79	2	1270.65	0.1332	0	8.33	1.6	R	QIPLPMCGLSR	H			VC.14082.14082.2 File:~VC.raw~, NativeID:~controllerType=0 controllerNumber=1 scan=14082~
1	gene=TELCIR_02436	43	66305	17	1	16	1	34.1	3957	6	1	1	692.417	1382.82	2	1381.68	1.1431	1	3.4	1.6	R	ASMTPSFRIGSGR	S	Oxidation (M)	0.0010000000000.0	VC.11633.11633.2 File:~VC.raw~, NativeID:~controllerType=0 controllerNumber=1 scan=11633~
1	gene=TELCIR_02436	43	66305	17	1	16	1	34.1	4422	6	1	1	720.505	1439	2	1439.64	-0.6471	1	4.02	2.7	-	ACRSSTNSSLDSR	I			VC.12699.12699.2 File:~VC.raw~, NativeID:~controllerType=0 controllerNumber=1 scan=12699~
1	gene=TELCIR_02436	43	66305	17	1	16	1	34.1	4731	5	1	1	738.297	1474.58	2	1475.78	-1.1981	0	4.17	2.2	K	LWVDTAFVLEQR	H			VC.5095.5095.2 File:~VC.raw~, NativeID:~controllerType=0 controllerNumber=1 scan=5095~
1	gene=TELCIR_02436	43	66305	17	1	16	1	34.1	5352	3	1	1	773.336	1544.66	2	1544.83	-0.1771	0	1.73	1.2	R	QQALAVLKPSSTMR	K	Oxidation (M)	0.00000000000010.0	VC.7776.7776.2 File:~VC.raw~, NativeID:~controllerType=0 controllerNumber=1 scan=7776~
1	gene=TELCIR_02436	43	66305	17	1	16	1	34.1	7797	8	1	1	743.645	2227.91	3	2227.95	-0.0359	1	5.32	1.8	R	GTGGCAGRCGEYGDVGAATAWR	-			VC.4630.4630.3 File:~VC.raw~, NativeID:~controllerType=0 controllerNumber=1 scan=4630~
1	gene=TELCIR_02436	43	66305	17	1	16	1	34.1	7872	1	1	1	751.011	2250.01	3	2251.17	-1.1598	1	10.29	0.53	R	SVPPNQRGTEDPLSGLKPGFR	F			VC.7775.7775.3 File:~VC.raw~, NativeID:~controllerType=0 controllerNumber=1 scan=7775~
1	gene=TELCIR_02436	43	66305	17	1	16	1	34.1	8411	4	1	1	781.981	2342.92	3	2343.07	-0.1531	0	5.97	3.2	R	NTRPTVPLQYCGTSPDQLHC	-			VC.5115.5115.3 File:~VC.raw~, NativeID:~controllerType=0 controllerNumber=1 scan=5115~
1	gene=TELCIR_02436	43	66305	17	1	16	1	34.1	10335	6	1	1	990.049	4945.21	5	4945.55	-0.3399	1	0.38	1.4	R	WFQHGECLLAIVAALDGVAPAVAQAVVVNTATLEQQPLGVEVRSMAT	-	Oxidation (M)	0.00000000000000000000000000000000000000000000100.0	VC.7391.7391.5 File:~VC.raw~, NativeID:~controllerType=0 controllerNumber=1 scan=7391~
1	gene=TELCIR_04715	42	23124	10	2	4	1	25.6	3967	8	1	1	693.293	1384.57	2	1385.67	-1.0962	0	4.72	4.4	R	QFTLLAMNSSMK	R	Oxidation (M)	0.000000100000.0	VC.4025.4025.2 File:~VC.raw~, NativeID:~controllerType=0 controllerNumber=1 scan=4025~
1	gene=TELCIR_04715	42	23124	10	2	4	1	25.6	5685	10	1	1	799.55	1597.09	2	1596.79	0.2922	1	4.42	2.2	-	TLKGPSMNTSVSFGR	S	Oxidation (M)	0.000000100000000.0	VC.15090.15090.2 File:~VC.raw~, NativeID:~controllerType=0 controllerNumber=1 scan=15090~
1	gene=TELCIR_04715	42	23124	10	2	4	1	25.6	8420	1	1	1	782.727	2345.16	3	2346.14	-0.9801	1	24.62	0.077	K	MMCPDPGTAISLTRIAPTAAEK	D	Oxidation (M)	0.1000000000000000000000.0	VC.6326.6326.3 File:~VC.raw~, NativeID:~controllerType=0 controllerNumber=1 scan=6326~
1	gene=TELCIR_04715	42	23124	10	2	4	1	25.6	8422	9	1	1	782.729	2345.16	3	2346.14	-0.9744	1	8.42	3.1	K	MMCPDPGTAISLTRIAPTAAEK	D	Oxidation (M)	0.1000000000000000000000.0	VC.6220.6220.3 File:~VC.raw~, NativeID:~controllerType=0 controllerNumber=1 scan=6220~
1	gene=TELCIR_04715	42	23124	10	2	4	1	25.6	8423	1	1	1	782.729	2345.16	3	2346.14	-0.9742	1	30.98	0.021	K	MMCPDPGTAISLTRIAPTAAEK	D	Oxidation (M)	0.1000000000000000000000.0	VC.6563.6563.3 File:~VC.raw~, NativeID:~controllerType=0 controllerNumber=1 scan=6563~
1	gene=TELCIR_04715	42	23124	10	2	4	1	25.6	8424	8	1	1	782.729	2345.16	3	2346.14	-0.9741	1	2.35	2.2	K	MMCPDPGTAISLTRIAPTAAEK	D	Oxidation (M)	0.1000000000000000000000.0	VC.6426.6426.3 File:~VC.raw~, NativeID:~controllerType=0 controllerNumber=1 scan=6426~
1	gene=TELCIR_04715	42	23124	10	2	4	1	25.6	8432	4	1	1	783.057	2346.15	3	2346.14	0.0116	1	8.57	1.6	K	MMCPDPGTAISLTRIAPTAAEK	D	Oxidation (M)	0.0100000000000000000000.0	VC.7306.7306.3 File:~VC.raw~, NativeID:~controllerType=0 controllerNumber=1 scan=7306~
1	gene=TELCIR_04715	42	23124	10	2	4	1	25.6	8434	1	1	1	783.058	2346.15	3	2346.14	0.0138	1	39.52	0.0048	K	MMCPDPGTAISLTRIAPTAAEK	D	Oxidation (M)	0.1000000000000000000000.0	VC.6307.6307.3 File:~VC.raw~, NativeID:~controllerType=0 controllerNumber=1 scan=6307~
1	gene=TELCIR_04715	42	23124	10	2	4	1	25.6	8435	1	1	1	783.058	2346.15	3	2346.14	0.014	1	10.57	0.97	K	MMCPDPGTAISLTRIAPTAAEK	D	Oxidation (M)	0.1000000000000000000000.0	VC.6507.6507.3 File:~VC.raw~, NativeID:~controllerType=0 controllerNumber=1 scan=6507~
1	gene=TELCIR_04715	42	23124	10	2	4	1	25.6	8614	8	1	1	805.688	2414.04	3	2415.21	-1.1678	1	7.46	2.4	R	TRHCHILYLMLHYINFER	T			VC.7140.7140.3 File:~VC.raw~, NativeID:~controllerType=0 controllerNumber=1 scan=7140~
1	gene=TELCIR_12850	40	17946	5	1	4	1	34.4	462	10	1	1	447.718	893.422	2	894.456	-1.0337	0	8.17	2.3	R	NSFAISTR	F			VC.3673.3673.2 File:~VC.raw~, NativeID:~controllerType=0 controllerNumber=1 scan=3673~
1	gene=TELCIR_12850	40	17946	5	1	4	1	34.4	463	2	1	1	447.718	893.422	2	894.456	-1.0336	0	20.16	1.3	R	NSFAISTR	F			VC.4164.4164.2 File:~VC.raw~, NativeID:~controllerType=0 controllerNumber=1 scan=4164~
1	gene=TELCIR_12850	40	17946	5	1	4	1	34.4	2007	3	1	1	582.229	1162.44	2	1161.6	0.8429	0	12.09	1.2	-	MPPYFAIAPR	L			VC.5420.5420.2 File:~VC.raw~, NativeID:~controllerType=0 controllerNumber=1 scan=5420~
1	gene=TELCIR_12850	40	17946	5	1	4	1	34.4	2552	1	1	1	614.337	1226.66	2	1226.73	-0.0749	0	40.07	0.052	R	SSILLIGQQIR	G			VC.5557.5557.2 File:~VC.raw~, NativeID:~controllerType=0 controllerNumber=1 scan=5557~
1	gene=TELCIR_12850	40	17946	5	1	4	1	34.4	10150	7	1	1	1042.21	4164.81	4	4163.82	0.9981	1	1	1.6	-	DKTSSWQDGSGISCHSAQAFSLCQTFPEYCQVAAQGR	Y			VC.7620.7620.4 File:~VC.raw~, NativeID:~controllerType=0 controllerNumber=1 scan=7620~
1	gene=TELCIR_20397	40	10411	6	1	4	1	37.6	1112	4	1	1	517.352	1032.69	2	1033.5	-0.8122	0	8.67	1.8	K	EFMGPQLGR	G			VC.14653.14653.2 File:~VC.raw~, NativeID:~controllerType=0 controllerNumber=1 scan=14653~
1	gene=TELCIR_20397	40	10411	6	1	4	1	37.6	6230	1	1	1	850.857	1699.7	2	1699.7	-0.0021	0	39.69	0.0012	K	NSWGPNWGEDGYYR	-			VC.6981.6981.2 File:~VC.raw~, NativeID:~controllerType=0 controllerNumber=1 scan=6981~
1	gene=TELCIR_20397	40	10411	6	1	4	1	37.6	7147	4	1	1	1014.44	2026.87	2	2026.98	-0.1187	0	1.22	1.9	M	DIAVYINGSVELPHDEEK	M			VC.9003.9003.2 File:~VC.raw~, NativeID:~controllerType=0 controllerNumber=1 scan=9003~
1	gene=TELCIR_20397	40	10411	6	1	4	1	37.6	8250	9	1	1	777.397	2329.17	3	2330.12	-0.9531	1	7.08	2.2	M	DIAVYINGSVELPHDEEKMR	A	Oxidation (M)	0.00000000000000000010.0	VC.9406.9406.3 File:~VC.raw~, NativeID:~controllerType=0 controllerNumber=1 scan=9406~
1	gene=TELCIR_20397	40	10411	6	1	4	1	37.6	8294	2	1	1	777.397	2329.17	3	2330.12	-0.9514	1	9.6	1.1	M	DIAVYINGSVELPHDEEKMR	A	Oxidation (M)	0.00000000000000000010.0	VC.8831.8831.3 File:~VC.raw~, NativeID:~controllerType=0 controllerNumber=1 scan=8831~
1	gene=TELCIR_20397	40	10411	6	1	4	1	37.6	8375	2	1	1	777.731	2330.17	3	2330.12	0.0483	1	11.03	1.2	M	DIAVYINGSVELPHDEEKMR	A	Oxidation (M)	0.00000000000000000010.0	VC.11929.11929.3 File:~VC.raw~, NativeID:~controllerType=0 controllerNumber=1 scan=11929~
1	gene=TELCIR_01498	39	14801	6	1	4	1	25.2	812	1	1	1	488.252	974.49	2	974.456	0.0344	0	38.69	0.04	K	VEDILEGNS	-			VC.4455.4455.2 File:~VC.raw~, NativeID:~controllerType=0 controllerNumber=1 scan=4455~
1	gene=TELCIR_01498	39	14801	6	1	4	1	25.2	1448	9	1	1	545.316	1088.62	2	1088.52	0.0958	1	5.77	1.5	-	KSHSDSVSSR	D			VC.10130.10130.2 File:~VC.raw~, NativeID:~controllerType=0 controllerNumber=1 scan=10130~
1	gene=TELCIR_01498	39	14801	6	1	4	1	25.2	1450	7	1	1	545.316	1088.62	2	1088.52	0.0961	1	4.68	2.3	-	KSHSDSVSSR	D			VC.9608.9608.2 File:~VC.raw~, NativeID:~controllerType=0 controllerNumber=1 scan=9608~
1	gene=TELCIR_01498	39	14801	6	1	4	1	25.2	1455	4	1	1	545.316	1088.62	2	1088.52	0.0962	1	5.72	1.2	-	KSHSDSVSSR	D			VC.9786.9786.2 File:~VC.raw~, NativeID:~controllerType=0 controllerNumber=1 scan=9786~
1	gene=TELCIR_01498	39	14801	6	1	4	1	25.2	2909	10	1	1	633.837	1265.66	2	1265.67	-0.0107	0	5.85	8.8	K	MVHVPWVNLR	I	Oxidation (M)	0.1000000000.0	VC.4475.4475.2 File:~VC.raw~, NativeID:~controllerType=0 controllerNumber=1 scan=4475~
1	gene=TELCIR_01498	39	14801	6	1	4	1	25.2	6379	4	1	1	871.358	1740.7	2	1740.83	-0.1318	1	2.75	1.3	-	WIILCICSSSPSRY	-			VC.11672.11672.2 File:~VC.raw~, NativeID:~controllerType=0 controllerNumber=1 scan=11672~
1	gene=TELCIR_03832	36	11468	2	1	2	1	23.3	660	9	1	1	471.747	941.479	2	942.525	-1.0456	1	3.48	2.5	K	EPIVRSSR	L			VC.3535.3535.2 File:~VC.raw~, NativeID:~controllerType=0 controllerNumber=1 scan=3535~
1	gene=TELCIR_03832	36	11468	2	1	2	1	23.3	6797	1	1	1	630.313	1887.92	3	1888.95	-1.0381	1	35.76	0.042	K	CMGLWRGELLLVPSDK	D	Oxidation (M)	0.0100000000000000.0	VC.7631.7631.3 File:~VC.raw~, NativeID:~controllerType=0 controllerNumber=1 scan=7631~
1	gene=TELCIR_01690	36	66708	8	1	8	1	15.5	298	5	1	1	420.227	838.439	2	839.403	-0.9634	1	6.74	3	K	QKYISSD	-			VC.9298.9298.2 File:~VC.raw~, NativeID:~controllerType=0 controllerNumber=1 scan=9298~
1	gene=TELCIR_01690	36	66708	8	1	8	1	15.5	1021	1	1	1	507.781	1013.55	2	1014.55	-1.0013	1	35.68	0.053	R	FLHKETIQ	-			VC.4961.4961.2 File:~VC.raw~, NativeID:~controllerType=0 controllerNumber=1 scan=4961~
1	gene=TELCIR_01690	36	66708	8	1	8	1	15.5	2070	8	1	1	584.792	1167.57	2	1168.6	-1.0292	0	11.09	2.3	R	ATSFSTRPFR	W			VC.6816.6816.2 File:~VC.raw~, NativeID:~controllerType=0 controllerNumber=1 scan=6816~
1	gene=TELCIR_01690	36	66708	8	1	8	1	15.5	3793	4	1	1	455.896	1364.67	3	1365.68	-1.0171	1	6.57	1.5	R	NERFCITASLR	D			VC.3206.3206.3 File:~VC.raw~, NativeID:~controllerType=0 controllerNumber=1 scan=3206~
1	gene=TELCIR_01690	36	66708	8	1	8	1	15.5	3829	10	1	1	685.409	1368.8	2	1368.7	0.1036	0	6.06	1.7	-	MALNHVGLVACGK	Q			VC.11161.11161.2 File:~VC.raw~, NativeID:~controllerType=0 controllerNumber=1 scan=11161~
1	gene=TELCIR_01690	36	66708	8	1	8	1	15.5	4460	8	1	1	722.808	1443.6	2	1444.76	-1.1617	1	9.42	4.2	R	NSVGSSSLVPRNTK	M			VC.6581.6581.2 File:~VC.raw~, NativeID:~controllerType=0 controllerNumber=1 scan=6581~
1	gene=TELCIR_01690	36	66708	8	1	8	1	15.5	4886	10	1	1	745.875	1489.73	2	1488.75	0.9836	1	3.14	3.6	K	MNVFRGGLDPDLR	K			VC.6374.6374.2 File:~VC.raw~, NativeID:~controllerType=0 controllerNumber=1 scan=6374~
1	gene=TELCIR_01690	36	66708	8	1	8	1	15.5	7258	2	1	1	1040	2077.98	2	2078.04	-0.0581	1	2.72	1.1	R	AGIICSCMKEVIFPNPVK	A	Oxidation (M)	0.000000010000000000.0	VC.9744.9744.2 File:~VC.raw~, NativeID:~controllerType=0 controllerNumber=1 scan=9744~
1	gene=TELCIR_00442	35	21882	8	1	7	1	37.4	623	5	1	1	467.192	932.37	2	933.434	-1.0641	0	10.08	1.2	R	DMAAVTGNR	G			VC.10950.10950.2 File:~VC.raw~, NativeID:~controllerType=0 controllerNumber=1 scan=10950~
1	gene=TELCIR_00442	35	21882	8	1	7	1	37.4	648	4	1	1	470.941	939.868	2	939.637	0.2308	1	8.43	1	R	LLLLLKLD	-			VC.1987.1987.2 File:~VC.raw~, NativeID:~controllerType=0 controllerNumber=1 scan=1987~
1	gene=TELCIR_00442	35	21882	8	1	7	1	37.4	735	2	1	1	478.793	955.571	2	956.638	-1.0678	1	10.2	1.2	-	KLITILTR	R			VC.3666.3666.2 File:~VC.raw~, NativeID:~controllerType=0 controllerNumber=1 scan=3666~
1	gene=TELCIR_00442	35	21882	8	1	7	1	37.4	1134	10	1	1	522.226	1042.44	2	1041.6	0.8365	1	3.41	2.1	-	AMPTPIRLK	A	Oxidation (M)	0.010000000.0	VC.4802.4802.2 File:~VC.raw~, NativeID:~controllerType=0 controllerNumber=1 scan=4802~
1	gene=TELCIR_00442	35	21882	8	1	7	1	37.4	1138	2	1	1	522.277	1042.54	2	1041.6	0.9385	1	10.79	0.55	-	AMPTPIRLK	A	Oxidation (M)	0.010000000.0	VC.4940.4940.2 File:~VC.raw~, NativeID:~controllerType=0 controllerNumber=1 scan=4940~
1	gene=TELCIR_00442	35	21882	8	1	7	1	37.4	1864	1	1	1	574.33	1146.65	2	1145.55	1.0958	0	35.04	0.042	K	GESGAYFIFR	I			VC.10796.10796.2 File:~VC.raw~, NativeID:~controllerType=0 controllerNumber=1 scan=10796~
1	gene=TELCIR_00442	35	21882	8	1	7	1	37.4	2680	8	1	1	621.254	1240.49	2	1240.52	-0.0235	0	4.84	1.9	R	DCGQSMITGTR	A	Oxidation (M)	0.00000100000.0	VC.4009.4009.2 File:~VC.raw~, NativeID:~controllerType=0 controllerNumber=1 scan=4009~
1	gene=TELCIR_00442	35	21882	8	1	7	1	37.4	8952	7	1	1	858.409	2572.21	3	2571.3	0.9078	1	4.85	1.8	-	FLQSSFKSNSSLIQLCMGIFHK	-			VC.5271.5271.3 File:~VC.raw~, NativeID:~controllerType=0 controllerNumber=1 scan=5271~
1	gene=TELCIR_19416	35	47024	11	1	6	1	20.9	1279	1	1	1	532.388	1062.76	2	1062.53	0.2308	0	34.58	0.017	-	SILSAQDSSR	N			VC.13026.13026.2 File:~VC.raw~, NativeID:~controllerType=0 controllerNumber=1 scan=13026~
1	gene=TELCIR_19416	35	47024	11	1	6	1	20.9	1289	1	1	1	532.389	1062.76	2	1062.53	0.2324	0	14.52	0.92	-	SILSAQDSSR	N			VC.13248.13248.2 File:~VC.raw~, NativeID:~controllerType=0 controllerNumber=1 scan=13248~
1	gene=TELCIR_19416	35	47024	11	1	6	1	20.9	1290	1	1	1	532.389	1062.76	2	1062.53	0.2327	0	22.14	0.42	-	SILSAQDSSR	N			VC.12981.12981.2 File:~VC.raw~, NativeID:~controllerType=0 controllerNumber=1 scan=12981~
1	gene=TELCIR_19416	35	47024	11	1	6	1	20.9	1605	10	1	1	558.451	1114.89	2	1115.59	-0.7001	1	5.66	1.6	R	NRAPTASMLR	V			VC.13349.13349.2 File:~VC.raw~, NativeID:~controllerType=0 controllerNumber=1 scan=13349~
1	gene=TELCIR_19416	35	47024	11	1	6	1	20.9	1738	7	1	1	566.753	1131.49	2	1131.58	-0.0896	1	12.43	8.7	R	NRAPTASMLR	V	Oxidation (M)	0.0000000100.0	VC.4506.4506.2 File:~VC.raw~, NativeID:~controllerType=0 controllerNumber=1 scan=4506~
1	gene=TELCIR_19416	35	47024	11	1	6	1	20.9	2925	10	1	1	634.452	1266.89	2	1267.72	-0.8356	1	2.79	2.7	R	KELPRPQVSSK	V			VC.15200.15200.2 File:~VC.raw~, NativeID:~controllerType=0 controllerNumber=1 scan=15200~
1	gene=TELCIR_19416	35	47024	11	1	6	1	20.9	2936	1	1	1	634.456	1266.9	2	1267.72	-0.8265	1	8.62	0.97	R	KELPRPQVSSK	V			VC.15010.15010.2 File:~VC.raw~, NativeID:~controllerType=0 controllerNumber=1 scan=15010~
1	gene=TELCIR_19416	35	47024	11	1	6	1	20.9	4400	10	1	1	719.448	1436.88	2	1435.84	1.0416	1	6.24	4.1	R	LLYLATSTRSAIK	S			VC.14077.14077.2 File:~VC.raw~, NativeID:~controllerType=0 controllerNumber=1 scan=14077~
1	gene=TELCIR_19416	35	47024	11	1	6	1	20.9	4406	1	1	1	719.465	1436.92	2	1435.84	1.076	1	9.96	0.84	R	LLYLATSTRSAIK	S			VC.13821.13821.2 File:~VC.raw~, NativeID:~controllerType=0 controllerNumber=1 scan=13821~
1	gene=TELCIR_19416	35	47024	11	1	6	1	20.9	6868	1	1	1	955.889	1909.76	2	1908.9	0.8597	1	3.72	0.82	R	SSSLSPIRMLQGSMEDR	L	Oxidation (M)	0.00000000100000000.0	VC.5854.5854.2 File:~VC.raw~, NativeID:~controllerType=0 controllerNumber=1 scan=5854~
1	gene=TELCIR_19416	35	47024	11	1	6	1	20.9	9864	8	1	1	840.193	3356.74	4	3357.68	-0.9329	1	6.54	1.4	R	LLHAVTTRSNSDACTVTSGCQTADLVLAGALR	-			VC.5919.5919.4 File:~VC.raw~, NativeID:~controllerType=0 controllerNumber=1 scan=5919~
1	gene=TELCIR_16326	34	102831	33	3	21	1	28.1	33	4	1	1	382.188	762.361	2	761.43	0.9315	1	6.62	1.3	R	FAVNRR	K			VC.9503.9503.2 File:~VC.raw~, NativeID:~controllerType=0 controllerNumber=1 scan=9503~
1	gene=TELCIR_16326	34	102831	33	3	21	1	28.1	37	10	1	1	382.219	762.424	2	761.397	1.0273	1	8.41	5.5	R	MSRAAAR	L			VC.9727.9727.2 File:~VC.raw~, NativeID:~controllerType=0 controllerNumber=1 scan=9727~
1	gene=TELCIR_16326	34	102831	33	3	21	1	28.1	313	9	1	1	421.259	840.502	2	841.564	-1.0613	0	5.37	4.8	K	IVIVIASK	S			VC.9893.9893.2 File:~VC.raw~, NativeID:~controllerType=0 controllerNumber=1 scan=9893~
1	gene=TELCIR_16326	34	102831	33	3	21	1	28.1	431	10	1	1	438.713	875.411	2	876.394	-0.9828	1	17.06	2.6	R	NSSANKEQ	-			VC.4165.4165.2 File:~VC.raw~, NativeID:~controllerType=0 controllerNumber=1 scan=4165~
1	gene=TELCIR_16326	34	102831	33	3	21	1	28.1	933	5	1	1	499.274	996.534	2	997.465	-0.9314	1	4.4	1.6	-	YAKASCNGK	-			VC.9285.9285.2 File:~VC.raw~, NativeID:~controllerType=0 controllerNumber=1 scan=9285~
1	gene=TELCIR_16326	34	102831	33	3	21	1	28.1	1318	9	1	1	534.764	1067.51	2	1067.61	-0.1001	1	7.13	3.1	K	LFEGHPKLK	R			VC.6039.6039.2 File:~VC.raw~, NativeID:~controllerType=0 controllerNumber=1 scan=6039~
1	gene=TELCIR_16326	34	102831	33	3	21	1	28.1	2147	4	1	1	589.332	1176.65	2	1175.63	1.0239	1	7.89	1.4	K	TRISINESTR	A			VC.11696.11696.2 File:~VC.raw~, NativeID:~controllerType=0 controllerNumber=1 scan=11696~
1	gene=TELCIR_16326	34	102831	33	3	21	1	28.1	2809	7	1	1	628.382	1254.75	2	1255.75	-1.0005	1	4.87	5.5	R	VLGTELVERIK	Q			VC.10369.10369.2 File:~VC.raw~, NativeID:~controllerType=0 controllerNumber=1 scan=10369~
1	gene=TELCIR_16326	34	102831	33	3	21	1	28.1	3661	1	1	1	451.932	1352.77	3	1351.63	1.139	1	14.69	0.45	K	SMESSMSKPRGR	T			VC.10944.10944.3 File:~VC.raw~, NativeID:~controllerType=0 controllerNumber=1 scan=10944~
1	gene=TELCIR_16326	34	102831	33	3	21	1	28.1	3663	1	1	1	677.394	1352.77	2	1351.63	1.1394	1	8.87	0.47	K	SMESSMSKPRGR	T			VC.10511.10511.2 File:~VC.raw~, NativeID:~controllerType=0 controllerNumber=1 scan=10511~
1	gene=TELCIR_16326	34	102831	33	3	21	1	28.1	3665	1	1	1	451.932	1352.77	3	1351.63	1.14	1	19.59	0.29	K	SMESSMSKPRGR	T			VC.10417.10417.3 File:~VC.raw~, NativeID:~controllerType=0 controllerNumber=1 scan=10417~
1	gene=TELCIR_16326	34	102831	33	3	21	1	28.1	3669	1	1	1	451.932	1352.77	3	1351.63	1.1404	1	30.38	0.014	K	SMESSMSKPRGR	T			VC.10520.10520.3 File:~VC.raw~, NativeID:~controllerType=0 controllerNumber=1 scan=10520~
1	gene=TELCIR_16326	34	102831	33	3	21	1	28.1	3670	1	1	1	451.932	1352.77	3	1351.63	1.1406	1	29.65	0.043	K	SMESSMSKPRGR	T			VC.10701.10701.3 File:~VC.raw~, NativeID:~controllerType=0 controllerNumber=1 scan=10701~
1	gene=TELCIR_16326	34	102831	33	3	21	1	28.1	3671	2	1	1	677.394	1352.77	2	1351.63	1.1406	1	3.69	1.1	K	SMESSMSKPRGR	T			VC.10342.10342.2 File:~VC.raw~, NativeID:~controllerType=0 controllerNumber=1 scan=10342~
1	gene=TELCIR_16326	34	102831	33	3	21	1	28.1	3672	1	1	1	451.932	1352.77	3	1351.63	1.1407	1	16.35	0.3	K	SMESSMSKPRGR	T			VC.10802.10802.3 File:~VC.raw~, NativeID:~controllerType=0 controllerNumber=1 scan=10802~
1	gene=TELCIR_16326	34	102831	33	3	21	1	28.1	3675	1	1	1	451.932	1352.77	3	1351.63	1.1408	1	21.24	0.2	K	SMESSMSKPRGR	T			VC.10334.10334.3 File:~VC.raw~, NativeID:~controllerType=0 controllerNumber=1 scan=10334~
1	gene=TELCIR_16326	34	102831	33	3	21	1	28.1	3676	1	1	1	451.932	1352.77	3	1351.63	1.1408	1	25.64	0.038	K	SMESSMSKPRGR	T			VC.10607.10607.3 File:~VC.raw~, NativeID:~controllerType=0 controllerNumber=1 scan=10607~
1	gene=TELCIR_16326	34	102831	33	3	21	1	28.1	3677	9	1	1	677.395	1352.77	2	1351.63	1.141	1	7.61	4.1	K	SMESSMSKPRGR	T			VC.11945.11945.2 File:~VC.raw~, NativeID:~controllerType=0 controllerNumber=1 scan=11945~
1	gene=TELCIR_16326	34	102831	33	3	21	1	28.1	3678	1	1	1	677.395	1352.77	2	1351.63	1.141	1	3.32	0.81	K	SMESSMSKPRGR	T			VC.10606.10606.2 File:~VC.raw~, NativeID:~controllerType=0 controllerNumber=1 scan=10606~
1	gene=TELCIR_16326	34	102831	33	3	21	1	28.1	3680	2	1	1	677.395	1352.78	2	1351.63	1.1428	1	8.31	1.2	K	SMESSMSKPRGR	T			VC.10255.10255.2 File:~VC.raw~, NativeID:~controllerType=0 controllerNumber=1 scan=10255~
1	gene=TELCIR_16326	34	102831	33	3	21	1	28.1	4110	10	1	1	700.931	1399.85	2	1398.7	1.1466	0	1.72	2.8	K	AFVMSTALQLMR	T	2 Oxidation (M)	0.000100000010.0	VC.11642.11642.2 File:~VC.raw~, NativeID:~controllerType=0 controllerNumber=1 scan=11642~
1	gene=TELCIR_16326	34	102831	33	3	21	1	28.1	4654	3	1	1	733.895	1465.78	2	1465.76	0.0165	1	8.71	1.1	R	ISCNAVDITKAFK	D			VC.7959.7959.2 File:~VC.raw~, NativeID:~controllerType=0 controllerNumber=1 scan=7959~
1	gene=TELCIR_16326	34	102831	33	3	21	1	28.1	5504	3	1	1	785.504	1568.99	2	1567.94	1.0486	1	6.81	1.3	R	IKQSHYVVLQLIK	K			VC.13935.13935.2 File:~VC.raw~, NativeID:~controllerType=0 controllerNumber=1 scan=13935~
1	gene=TELCIR_16326	34	102831	33	3	21	1	28.1	6268	5	1	1	570.621	1708.84	3	1708.85	-0.0036	0	6.37	4.1	-	DCFILSTNSVPSTLR	-			VC.5620.5620.3 File:~VC.raw~, NativeID:~controllerType=0 controllerNumber=1 scan=5620~
1	gene=TELCIR_16326	34	102831	33	3	21	1	28.1	6392	8	1	1	873.94	1745.87	2	1744.94	0.9251	1	2.15	1.9	R	CHGQEHNVVLALLKK	L			VC.6826.6826.2 File:~VC.raw~, NativeID:~controllerType=0 controllerNumber=1 scan=6826~
1	gene=TELCIR_16326	34	102831	33	3	21	1	28.1	6446	7	1	1	881.329	1760.64	2	1759.98	0.6603	0	0.24	7.5	R	TAHPIKPIGTPVSSLDK	D			VC.4129.4129.2 File:~VC.raw~, NativeID:~controllerType=0 controllerNumber=1 scan=4129~
1	gene=TELCIR_16326	34	102831	33	3	21	1	28.1	6710	5	1	1	926.418	1850.82	2	1849.87	0.95	1	0.56	1.8	R	NGKGWAIWNQVQMMR	-	2 Oxidation (M)	0.000000000000110.0	VC.11116.11116.2 File:~VC.raw~, NativeID:~controllerType=0 controllerNumber=1 scan=11116~
1	gene=TELCIR_16326	34	102831	33	3	21	1	28.1	7198	10	1	1	1023.06	2044.1	2	2044.01	0.0874	0	1.25	10	R	QPAYFGLQVSLAAEMTYR	K			VC.8474.8474.2 File:~VC.raw~, NativeID:~controllerType=0 controllerNumber=1 scan=8474~
1	gene=TELCIR_16326	34	102831	33	3	21	1	28.1	7344	2	1	1	533.014	2128.03	4	2127.95	0.0765	0	9.92	1.3	R	SSSYEVVPDEVDLSSIDCK	A			VC.6182.6182.4 File:~VC.raw~, NativeID:~controllerType=0 controllerNumber=1 scan=6182~
1	gene=TELCIR_16326	34	102831	33	3	21	1	28.1	8450	9	1	1	785.39	2353.15	3	2354.25	-1.1043	1	1.3	1.3	R	RRPPSIDYGLSPLNCVLIER	R			VC.10248.10248.3 File:~VC.raw~, NativeID:~controllerType=0 controllerNumber=1 scan=10248~
1	gene=TELCIR_16326	34	102831	33	3	21	1	28.1	9064	3	1	1	653.8	2611.17	4	2612	-0.8354	1	5.12	2.2	R	CTMGTGDMNMMSFQMRNFFAR	L	5 Oxidation (M)	0.001000010110001000000.0	VC.7480.7480.4 File:~VC.raw~, NativeID:~controllerType=0 controllerNumber=1 scan=7480~
1	gene=TELCIR_16326	34	102831	33	3	21	1	28.1	9066	8	1	1	653.8	2611.17	4	2612	-0.8346	1	1.69	2.3	R	CTMGTGDMNMMSFQMRNFFAR	L	5 Oxidation (M)	0.001000010110001000000.0	VC.9650.9650.4 File:~VC.raw~, NativeID:~controllerType=0 controllerNumber=1 scan=9650~
1	gene=TELCIR_16326	34	102831	33	3	21	1	28.1	9230	4	1	1	903.19	2706.55	3	2706.22	0.3327	1	2.47	2.7	K	LELNAHSSSSESISDDGGEISNMRR	H	Oxidation (M)	0.0000000000000000000000100.0	VC.11059.11059.3 File:~VC.raw~, NativeID:~controllerType=0 controllerNumber=1 scan=11059~
1	gene=TELCIR_03205	34	32412	12	1	7	1	38.4	1208	2	1	1	526.4	1050.79	2	1050.65	0.1309	0	11.2	1.2	R	ALLVNVAVPR	N			VC.14235.14235.2 File:~VC.raw~, NativeID:~controllerType=0 controllerNumber=1 scan=14235~
1	gene=TELCIR_03205	34	32412	12	1	7	1	38.4	1214	8	1	1	526.4	1050.79	2	1050.65	0.1315	0	5.76	2	R	ALLVNVAVPR	N			VC.14507.14507.2 File:~VC.raw~, NativeID:~controllerType=0 controllerNumber=1 scan=14507~
1	gene=TELCIR_03205	34	32412	12	1	7	1	38.4	1347	10	1	1	537.781	1073.55	2	1074.58	-1.0339	1	9.75	7.8	R	RWTGEVLSK	T			VC.7521.7521.2 File:~VC.raw~, NativeID:~controllerType=0 controllerNumber=1 scan=7521~
1	gene=TELCIR_03205	34	32412	12	1	7	1	38.4	1360	5	1	1	539.243	1076.47	2	1076.56	-0.0902	0	4.32	2.7	-	APLQSSVGYR	R			VC.4412.4412.2 File:~VC.raw~, NativeID:~controllerType=0 controllerNumber=1 scan=4412~
1	gene=TELCIR_03205	34	32412	12	1	7	1	38.4	1362	1	1	1	539.265	1076.52	2	1076.56	-0.0463	0	33.56	0.02	-	APLQSSVGYR	R			VC.4085.4085.2 File:~VC.raw~, NativeID:~controllerType=0 controllerNumber=1 scan=4085~
1	gene=TELCIR_03205	34	32412	12	1	7	1	38.4	1363	1	1	1	539.265	1076.52	2	1076.56	-0.0462	0	22.47	0.11	-	APLQSSVGYR	R			VC.4177.4177.2 File:~VC.raw~, NativeID:~controllerType=0 controllerNumber=1 scan=4177~
1	gene=TELCIR_03205	34	32412	12	1	7	1	38.4	1364	1	1	1	539.265	1076.52	2	1076.56	-0.0461	0	22.69	0.056	-	APLQSSVGYR	R			VC.4274.4274.2 File:~VC.raw~, NativeID:~controllerType=0 controllerNumber=1 scan=4274~
1	gene=TELCIR_03205	34	32412	12	1	7	1	38.4	1373	1	1	1	539.779	1077.54	2	1076.56	0.9824	0	11.89	0.94	-	APLQSSVGYR	R			VC.7754.7754.2 File:~VC.raw~, NativeID:~controllerType=0 controllerNumber=1 scan=7754~
1	gene=TELCIR_03205	34	32412	12	1	7	1	38.4	6875	1	1	1	638.021	1911.04	3	1911.99	-0.9477	1	7.27	0.49	K	EHVLVKNSSASSVAIDEK	N			VC.3442.3442.3 File:~VC.raw~, NativeID:~controllerType=0 controllerNumber=1 scan=3442~
1	gene=TELCIR_03205	34	32412	12	1	7	1	38.4	7992	9	1	1	758.724	2273.15	3	2274.17	-1.0153	0	7.14	2.5	-	PVVWQHSVLHIPSGNSNTFR	S			VC.11302.11302.3 File:~VC.raw~, NativeID:~controllerType=0 controllerNumber=1 scan=11302~
1	gene=TELCIR_03205	34	32412	12	1	7	1	38.4	8592	9	1	1	801.065	2400.17	3	2399.2	0.9759	1	5.47	1.7	R	YLHDGVLTAFNSAPVRAPSDNR	R			VC.6838.6838.3 File:~VC.raw~, NativeID:~controllerType=0 controllerNumber=1 scan=6838~
1	gene=TELCIR_03205	34	32412	12	1	7	1	38.4	9534	7	1	1	1010.43	3028.28	3	3029.31	-1.0279	1	3.53	3	R	LSSISMEIFLCWTTRMVSCGFCSPE	-	2 Oxidation (M)	0.0000010000000001000000000.0	VC.6475.6475.3 File:~VC.raw~, NativeID:~controllerType=0 controllerNumber=1 scan=6475~
1	gene=TELCIR_02247	33	102358	24	1	17	1	22.6	749	7	1	1	480.255	958.495	2	957.499	0.9959	1	10.6	1.6	R	EGREIQAR	R			VC.5361.5361.2 File:~VC.raw~, NativeID:~controllerType=0 controllerNumber=1 scan=5361~
1	gene=TELCIR_02247	33	102358	24	1	17	1	22.6	963	8	1	1	501.711	1001.41	2	1000.62	0.7914	1	8.43	2.5	-	LLITIKDVS	-			VC.3838.3838.2 File:~VC.raw~, NativeID:~controllerType=0 controllerNumber=1 scan=3838~
1	gene=TELCIR_02247	33	102358	24	1	17	1	22.6	1106	4	1	1	516.703	1031.39	2	1032.51	-1.1181	1	15.11	1.1	R	ELEDASNKK	M			VC.3136.3136.2 File:~VC.raw~, NativeID:~controllerType=0 controllerNumber=1 scan=3136~
1	gene=TELCIR_02247	33	102358	24	1	17	1	22.6	1170	2	1	1	523.409	1044.8	2	1045.6	-0.7982	0	15.06	1.2	K	LLAVGSSSSLL	-			VC.15190.15190.2 File:~VC.raw~, NativeID:~controllerType=0 controllerNumber=1 scan=15190~
1	gene=TELCIR_02247	33	102358	24	1	17	1	22.6	1171	1	1	1	523.41	1044.81	2	1045.6	-0.7968	0	22.28	0.23	K	LLAVGSSSSLL	-			VC.15246.15246.2 File:~VC.raw~, NativeID:~controllerType=0 controllerNumber=1 scan=15246~
1	gene=TELCIR_02247	33	102358	24	1	17	1	22.6	1172	1	1	1	523.434	1044.85	2	1045.6	-0.7479	0	23.84	0.71	K	LLAVGSSSSLL	-			VC.15120.15120.2 File:~VC.raw~, NativeID:~controllerType=0 controllerNumber=1 scan=15120~
1	gene=TELCIR_02247	33	102358	24	1	17	1	22.6	1173	1	1	1	523.434	1044.85	2	1045.6	-0.7476	0	32.85	0.036	K	LLAVGSSSSLL	-			VC.15227.15227.2 File:~VC.raw~, NativeID:~controllerType=0 controllerNumber=1 scan=15227~
1	gene=TELCIR_02247	33	102358	24	1	17	1	22.6	1174	3	1	1	523.436	1044.86	2	1045.6	-0.7455	0	15.88	1.2	K	LLAVGSSSSLL	-			VC.15270.15270.2 File:~VC.raw~, NativeID:~controllerType=0 controllerNumber=1 scan=15270~
1	gene=TELCIR_02247	33	102358	24	1	17	1	22.6	1180	1	1	1	523.911	1045.81	2	1045.6	0.2047	0	20.85	0.94	K	LLAVGSSSSLL	-			VC.15214.15214.2 File:~VC.raw~, NativeID:~controllerType=0 controllerNumber=1 scan=15214~
1	gene=TELCIR_02247	33	102358	24	1	17	1	22.6	2451	6	1	1	608.786	1215.56	2	1216.68	-1.1281	0	5.85	1.7	R	TNLGNVVLMLK	S	Oxidation (M)	0.00000000100.0	VC.6440.6440.2 File:~VC.raw~, NativeID:~controllerType=0 controllerNumber=1 scan=6440~
1	gene=TELCIR_02247	33	102358	24	1	17	1	22.6	3417	10	1	1	662.852	1323.69	2	1323.81	-0.1222	0	6.36	3	-	IGSGINSLILLPK	A			VC.6681.6681.2 File:~VC.raw~, NativeID:~controllerType=0 controllerNumber=1 scan=6681~
1	gene=TELCIR_02247	33	102358	24	1	17	1	22.6	4744	7	1	1	738.447	1474.88	2	1475.76	-0.875	0	3.07	2	R	VLNVLCGNGLDFR	I			VC.10550.10550.2 File:~VC.raw~, NativeID:~controllerType=0 controllerNumber=1 scan=10550~
1	gene=TELCIR_02247	33	102358	24	1	17	1	22.6	4751	8	1	1	739.33	1476.65	2	1475.76	0.8897	0	0.74	9	R	VLNVLCGNGLDFR	I			VC.6434.6434.2 File:~VC.raw~, NativeID:~controllerType=0 controllerNumber=1 scan=6434~
1	gene=TELCIR_02247	33	102358	24	1	17	1	22.6	5319	5	1	1	771.034	1540.05	2	1539.82	0.2375	1	6.84	1.7	K	TVLKYMTDGMLLR	E			VC.13593.13593.2 File:~VC.raw~, NativeID:~controllerType=0 controllerNumber=1 scan=13593~
1	gene=TELCIR_02247	33	102358	24	1	17	1	22.6	5883	4	1	1	818.129	1634.24	2	1633.94	0.299	0	2.91	1.2	R	LSPNPVLAPLLFEKP	-			VC.9604.9604.2 File:~VC.raw~, NativeID:~controllerType=0 controllerNumber=1 scan=9604~
1	gene=TELCIR_02247	33	102358	24	1	17	1	22.6	5886	7	1	1	818.13	1634.24	2	1633.94	0.3002	0	1.68	2.6	R	LSPNPVLAPLLFEKP	-			VC.11548.11548.2 File:~VC.raw~, NativeID:~controllerType=0 controllerNumber=1 scan=11548~
1	gene=TELCIR_02247	33	102358	24	1	17	1	22.6	6418	9	1	1	876.582	1751.15	2	1751.02	0.1249	1	3.06	2.6	-	HWVVLVQKFLLVDR	M			VC.14061.14061.2 File:~VC.raw~, NativeID:~controllerType=0 controllerNumber=1 scan=14061~
1	gene=TELCIR_02247	33	102358	24	1	17	1	22.6	7474	9	1	1	721.689	2162.05	3	2162.23	-0.1833	1	5.4	26	-	IGSGINSLILLPKAFVFSMR	A			VC.7654.7654.3 File:~VC.raw~, NativeID:~controllerType=0 controllerNumber=1 scan=7654~
1	gene=TELCIR_02247	33	102358	24	1	17	1	22.6	7824	7	1	1	748.684	2243.03	3	2242.08	0.9477	1	5	1.3	K	WEHEQLLASMLHYGAKDAK	S	Oxidation (M)	0.0000000001000000000.0	VC.8255.8255.3 File:~VC.raw~, NativeID:~controllerType=0 controllerNumber=1 scan=8255~
1	gene=TELCIR_02247	33	102358	24	1	17	1	22.6	7899	7	1	1	1130.54	2259.07	2	2259.18	-0.1163	0	1.55	1.1	-	VDFLVYTGSSSSSIVMVLLSR	I			VC.8570.8570.2 File:~VC.raw~, NativeID:~controllerType=0 controllerNumber=1 scan=8570~
1	gene=TELCIR_02247	33	102358	24	1	17	1	22.6	7999	10	1	1	759.047	2274.12	3	2273.34	0.7768	1	8.18	6.4	K	VFISKQHFIVLHNLPQLIK	L			VC.7518.7518.3 File:~VC.raw~, NativeID:~controllerType=0 controllerNumber=1 scan=7518~
1	gene=TELCIR_02247	33	102358	24	1	17	1	22.6	8517	3	1	1	1189.1	2376.18	2	2377.17	-0.9906	1	0.52	1.1	K	AFWSPAGDHITLMNVYNKWK	E			VC.7025.7025.2 File:~VC.raw~, NativeID:~controllerType=0 controllerNumber=1 scan=7025~
1	gene=TELCIR_02247	33	102358	24	1	17	1	22.6	9222	1	1	1	1353.08	2704.15	2	2704.41	-0.2643	0	2.38	0.62	R	NLSIVYDSLSLLSGIFLFCSSTLR	V			VC.7325.7325.2 File:~VC.raw~, NativeID:~controllerType=0 controllerNumber=1 scan=7325~
1	gene=TELCIR_02247	33	102358	24	1	17	1	22.6	10009	9	1	1	1242.54	3724.59	3	3723.66	0.9286	1	2.31	1.5	K	YMTDGMLLREFLNEPDLASYSVMMIDEAHER	T	3 Oxidation (M)	0.0100010000000000000000010000000.0	VC.7316.7316.3 File:~VC.raw~, NativeID:~controllerType=0 controllerNumber=1 scan=7316~
1	gene=TELCIR_04994	32	24682	5	1	5	1	29.6	1780	3	1	1	568.284	1134.55	2	1134.61	-0.0569	0	11.04	0.9	K	GYVPTNIIMK	I			VC.7612.7612.2 File:~VC.raw~, NativeID:~controllerType=0 controllerNumber=1 scan=7612~
1	gene=TELCIR_04994	32	24682	5	1	5	1	29.6	2697	9	1	1	622.363	1242.71	2	1242.7	0.0077	1	4.69	2	R	VTQAVTAERIR	M			VC.7520.7520.2 File:~VC.raw~, NativeID:~controllerType=0 controllerNumber=1 scan=7520~
1	gene=TELCIR_04994	32	24682	5	1	5	1	29.6	3950	3	1	1	692.306	1382.6	2	1382.78	-0.179	1	6.46	1.2	K	IEENLPRVVTLT	-			VC.8629.8629.2 File:~VC.raw~, NativeID:~controllerType=0 controllerNumber=1 scan=8629~
1	gene=TELCIR_04994	32	24682	5	1	5	1	29.6	4812	1	1	1	744.313	1486.61	2	1485.77	0.838	0	32.11	0.0045	R	QVQWSWVTPSLR	F			VC.8016.8016.2 File:~VC.raw~, NativeID:~controllerType=0 controllerNumber=1 scan=8016~
1	gene=TELCIR_04994	32	24682	5	1	5	1	29.6	7286	9	1	1	699.594	2095.76	3	2095.93	-0.1721	0	2.76	2.1	K	MCPALHNMVVSCVYGSQK	L	Oxidation (M)	0.000000010000000000.0	VC.14049.14049.3 File:~VC.raw~, NativeID:~controllerType=0 controllerNumber=1 scan=14049~
1	gene=TELCIR_07658	31	19398	6	1	5	1	32.4	102	1	1	1	394.231	786.448	2	786.424	0.0241	1	30.82	0.04	R	QSGGKLPT	-			VC.7279.7279.2 File:~VC.raw~, NativeID:~controllerType=0 controllerNumber=1 scan=7279~
1	gene=TELCIR_07658	31	19398	6	1	5	1	32.4	2671	8	1	1	620.294	1238.57	2	1238.69	-0.1144	0	3.95	2.4	-	SIQVAQPSPIIS	-			VC.6713.6713.2 File:~VC.raw~, NativeID:~controllerType=0 controllerNumber=1 scan=6713~
1	gene=TELCIR_07658	31	19398	6	1	5	1	32.4	2672	3	1	1	620.294	1238.57	2	1237.68	0.8955	0	10	1.3	R	AALADHLLSTAR	V			VC.8742.8742.2 File:~VC.raw~, NativeID:~controllerType=0 controllerNumber=1 scan=8742~
1	gene=TELCIR_07658	31	19398	6	1	5	1	32.4	4065	6	1	1	699.406	1396.8	2	1395.77	1.0324	1	8.46	2.7	R	SRMLPPPAVVSSR	T			VC.11383.11383.2 File:~VC.raw~, NativeID:~controllerType=0 controllerNumber=1 scan=11383~
1	gene=TELCIR_07658	31	19398	6	1	5	1	32.4	8184	6	1	1	772.408	2314.2	3	2315.07	-0.869	1	8.15	1.5	K	MRSVGEMDTISMGPVFVSNSR	V	Oxidation (M)	0.000000000001000000000.0	VC.11861.11861.3 File:~VC.raw~, NativeID:~controllerType=0 controllerNumber=1 scan=11861~
1	gene=TELCIR_07658	31	19398	6	1	5	1	32.4	8379	1	1	1	777.986	2330.94	3	2331.07	-0.1288	1	5.91	0.5	K	MRSVGEMDTISMGPVFVSNSR	V	2 Oxidation (M)	0.100000000001000000000.0	VC.4642.4642.3 File:~VC.raw~, NativeID:~controllerType=0 controllerNumber=1 scan=4642~
1	gene=TELCIR_11384	30	53797	3	1	3	1	10.5	5369	7	1	1	773.86	1545.7	2	1545.72	-0.0122	0	2.65	3.8	R	TMSFTMVQSGGASVK	S	Oxidation (M)	0.000001000000000.0	VC.9223.9223.2 File:~VC.raw~, NativeID:~controllerType=0 controllerNumber=1 scan=9223~
1	gene=TELCIR_11384	30	53797	3	1	3	1	10.5	6796	1	1	1	944.953	1887.89	2	1887.09	0.7984	1	29.57	0.036	-	VMLITLTLTLSKCIPGK	R			VC.5504.5504.2 File:~VC.raw~, NativeID:~controllerType=0 controllerNumber=1 scan=5504~
[truncated: 4,809 more rows]

## Sheet: EV-depleted ESPs
Additional file 1: Table S1. Protein sequence data identified from proteomic analyses of adult T. circumcincta EV-depleted ESP.).
[truncated: 17,027 more rows]
