# Supplementary material for: Excretory-secretory products from the brown stomach worm, Teladorsagia circumcincta, exert antimicrobial activity in in vitro growth assays
Source: Parasit Vectors. 2022 Oct 2;15:354. doi: 10.1186/s13071-022-05443-z (PMC9528173; doi:10.1186/s13071-022-05443-z)
Supplement: Supplementary file 5 — Additional file 5: Table S4. Amino acid sequences from adult T. circumcincta extracellular vesicles (EV) and EV–depleted excretory-secretory products (ESPs) with putative antimicrobial activity, identified using AMPA. [file 13071_2022_5443_MOESM5_ESM.xlsx]

## Sheet: EV Sequences
Additional file 5: Table S4. Regions of peptide sequences from adult T. circumcincta extracellular vesicles EV with potential antimicrobial activity, identified using AMPA.
Protein_ID	Stretch	Start position - Antimicrobial region	End position - Antimicrobial region	Antimicrobial propensity	Misclassification probability	Antimicrobial region
TELCIR_21621	1	109	130	0.213	0.03	STCGGLRYWRVRGRYLSKNGQT
TELCIR_21621	2	308	319	0.237	0.19	NVKNVSVKDIRR
TELCIR_17222	1	187	201	0.218	0.05	NWKNRKVGCAFKICP
TELCIR_09601	1	9	26	0.221	0.07	FFRLLLRWKGSLWRSVWR
TELCIR_09601	2	145	158	0.227	0.1	RRRHAIARYINLSS
TELCIR_09601	3	165	178	0.222	0.07	ISKKIRLRFPTVRS
TELCIR_14644	1	91	102	0.231	0.13	LKRQGRTLYGFG
TELCIR_07439	1	2	14	0.211	0.03	ILRYWIRWRNVMF
TELCIR_16939	1	152	165	0.201	0.01	IANWKNRKVGCAYK
TELCIR_10423	1	154	169	0.219	0.06	FTKRVLYCMRNWSQLV
TELCIR_10423	2	508	519	0.218	0.05	FKVIRYRWFQLW
TELCIR_10423	3	678	692	0.221	0.07	RYCSGGQRRKISVGL
TELCIR_15881	1	63	75	0.222	0.07	SGKYKIGRRLPSN
TELCIR_15881	2	281	293	0.236	0.19	YQILVSVVCIGCF
TELCIR_17404	1	64	75	0.236	0.18	QCWITVHLWTPK
TELCIR_17404	2	198	217	0.18	0	QCARRNAQKYLKVSRHIYYT
TELCIR_04134	1	132	149	0.223	0.08	IKGLKHYTRYFIQVTVCQ
TELCIR_04134	2	160	173	0.23	0.12	AKRAWQYVRTKPIV
TELCIR_04134	3	302	317	0.218	0.05	GIVGYFFVKKYYSQKV
TELCIR_04134	4	361	375	0.227	0.1	FGKVYRGYGNNVLSR
TELCIR_12830	1	728	739	0.228	0.11	YSCNRKGYRPFP
TELCIR_12830	2	827	843	0.233	0.15	RGHVTKMQLFYKTQFSQ
TELCIR_15499	1	7	18	0.226	0.09	GQKNCKGCKRLA
TELCIR_07120	1	46	57	0.24	0.22	VMKTCRHIDRYI
TELCIR_07120	2	370	385	0.223	0.08	LHYLVRLQQRLRFHRA
TELCIR_07120	3	456	467	0.234	0.16	CSKGSLKFWQVR
TELCIR_16326	1	125	136	0.229	0.12	YRRTISHHSQKF
TELCIR_16326	2	391	404	0.219	0.05	MSRPRTQRRTRTPK
TELCIR_16326	3	566	577	0.226	0.1	GSRRGRPRKLAA
TELCIR_16326	4	641	655	0.221	0.06	RKPRGRKPKKLTKSE
TELCIR_16326	5	872	883	0.232	0.14	RPRYRAGKPFGQ
TELCIR_01151	1	271	288	0.222	0.07	LVYMHKGSKLVAKCTRYL
TELCIR_01151	2	399	410	0.243	0.27	GRMAKRAGVQLV
TELCIR_09265	1	471	486	0.228	0.11	WCISRQLWWGHRIPAY
TELCIR_09265	2	696	708	0.231	0.14	QGYRFFCNKLSGK
TELCIR_04613	1	4	16	0.21	0.03	FRKPSKVKKCYVG
TELCIR_04613	2	159	174	0.216	0.04	NWKNRKVGCAYKICPA
TELCIR_02436	1	87	105	0.201	0.01	MVCVCCRCCVCCKCGRGVS
TELCIR_02436	2	123	140	0.215	0.04	VPVRGKSRQKHVKHTRSA
TELCIR_05872	1	11	24	0.208	0.02	QWRRTKFKCCRLAP
TELCIR_05872	2	596	610	0.237	0.19	FVVGNHIKLHPNRQV
TELCIR_05872	3	725	737	0.225	0.09	IMRQMRKTFSKYL
TELCIR_03205	1	247	258	0.233	0.15	FNRCEVRVTRYL
TELCIR_04715	1	2	13	0.232	0.15	LYWMPKLKYSNK
TELCIR_04994	1	140	154	0.226	0.1	NWKNQKVGCAYKMCP
TELCIR_18032	1	2	14	0.213	0.03	KNFVKKKRRLSDN
TELCIR_18032	2	27	40	0.222	0.07	SCRLLWGTARYWKI
TELCIR_18032	3	379	391	0.222	0.07	KNRWKLRKSLPVG
TELCIR_18032	4	480	493	0.219	0.06	SKVKLIRRHAQRLL
TELCIR_18032	5	573	585	0.153	0	LPDRIKRKLKIVK
TELCIR_19645	1	55	68	0.212	0.03	TQKVHRCVWRNGQL
TELCIR_08105	1	322	333	0.23	0.12	HRKFAKGKVLFA
TELCIR_03299	1	75	87	0.234	0.16	CAKVKNVCQTCMF
TELCIR_03997	1	1188	1202	0.211	0.03	KRKQGKRKFSVRVPG
TELCIR_04287	1	71	84	0.22	0.06	WKKLIWRGMKQWQK
TELCIR_23071	1	2	18	0.208	0.02	IRKYRKEKKTRSIGYLG
TELCIR_23071	2	76	87	0.236	0.18	LVQKSLLRQIIA
TELCIR_10777	1	239	256	0.215	0.04	RIKNRKINVVSTLKRPVP
TELCIR_15567	1	76	87	0.243	0.27	KSCAHRFCPYGY
TELCIR_23021	1	87	98	0.235	0.18	NLVFYLRRLSLP
TELCIR_01520	1	133	145	0.22	0.06	QGRRRSMRHAAKI
TELCIR_01719	1	482	496	0.226	0.09	GVRNQSGIRKLILNS
TELCIR_01723	1	414	426	0.229	0.12	LKQVKGFVRHLPK
TELCIR_02918	1	26	46	0.216	0.05	DKRQGRYRHPRKIVKEVLRQV
TELCIR_14992	1	219	235	0.222	0.07	VVIISLICLVVCTVRAK
TELCIR_14992	2	258	269	0.236	0.19	KTEKRSRRSLQS
TELCIR_00341	NA	NA	NA	NA	NA	NA
TELCIR_00730	NA	NA	NA	NA	NA	NA
TELCIR_01498	NA	NA	NA	NA	NA	NA
TELCIR_01586	NA	NA	NA	NA	NA	NA
TELCIR_02518	NA	NA	NA	NA	NA	NA
TELCIR_03757	NA	NA	NA	NA	NA	NA
TELCIR_05353	NA	NA	NA	NA	NA	NA
TELCIR_10258	NA	NA	NA	NA	NA	NA
TELCIR_12850	NA	NA	NA	NA	NA	NA
TELCIR_14223	NA	NA	NA	NA	NA	NA
TELCIR_15475	NA	NA	NA	NA	NA	NA
TELCIR_16098	NA	NA	NA	NA	NA	NA
TELCIR_17506	NA	NA	NA	NA	NA	NA
TELCIR_20032	NA	NA	NA	NA	NA	NA
TELCIR_20220	NA	NA	NA	NA	NA	NA
TELCIR_20397	NA	NA	NA	NA	NA	NA
TELCIR_22650	NA	NA	NA	NA	NA	NA
TELCIR_23231	NA	NA	NA	NA	NA	NA

## Sheet: EV-depleted ESP sequences
Additional file 5: Table S4. Regions of peptide sequences from adult T. circumcincta EV–depleted ESPs with potential antimicrobial activity, identified using AMPA.
Protein_ID	Stretch	Start position - Antimicrobial region	End position - Antimicrobial region	Antimicrobial propensity	Misclassification probability	Antimicrobial region
TELCIR_00447	1	247	264	0.209	0.02	HHHRRHLAARRRRHLHAI
TELCIR_00447	2	500	517	0.22	0.06	KAKRFTAACKKVYGPARF
TELCIR_00447	3	630	647	0.221	0.07	SACKRIFGVARRFRRDHQ
TELCIR_00447	4	767	779	0.225	0.09	KRIFGVARRFRRD
TELCIR_00447	5	892	913	0.213	0.03	RAKKASAGCKRIFGVVRRVRRD
TELCIR_00447	6	1026	1047	0.211	0.03	RARKASAGCKRIFGVVRRVRRD
TELCIR_00447	7	1160	1182	0.216	0.04	RAKKASSACKRIFGVVHRVRRDQ
TELCIR_00447	8	1435	1453	0.216	0.04	NCRKIYGVARRFRRDHKHN
TELCIR_00447	9	1567	1585	0.216	0.04	ACKKIYGVARRFRRDHKHN
TELCIR_00447	10	1699	1717	0.216	0.05	ACKRIYGVARRLKRDHKHN
TELCIR_00447	11	1831	1847	0.217	0.05	ACKRIYGVARRLKREHH
TELCIR_00447	12	1964	1980	0.218	0.05	ACKKIYGVARRLKRDHH
TELCIR_00447	13	2097	2113	0.21	0.03	SCKKVYGVKSRMRRYPA
TELCIR_00447	14	2126	2143	0.224	0.08	RALRAHRHLAERRRRNEA
TELCIR_07382	1	334	345	0.234	0.16	CNCLLLKVNQIG
TELCIR_01545	1	124	137	0.227	0.11	WLKKKTGPVAKTLK
TELCIR_01545	2	275	288	0.231	0.14	AKQFKGKVLFVYIN
TELCIR_01752	1	49	67	0.228	0.11	AYKNVVGARRSSWRVISSI
TELCIR_16940	1	86	102	0.215	0.04	NWKNRKVGCAYKICPAL
TELCIR_18973	1	22	37	0.218	0.05	SVTVKGVTVCNKKRLA
TELCIR_18973	2	84	101	0.224	0.09	ITHTCNVKKPGCKRISEY
TELCIR_07997	1	90	102	0.232	0.15	SYVKSFMKKVVEY
TELCIR_22510	1	154	169	0.216	0.04	NWKNRKVGCAYKICPA
TELCIR_09742	1	27	42	0.234	0.16	VKKGAYGQRKIGPFNY
TELCIR_05946	1	90	105	0.207	0.02	GKRKVKFRIPKSYITN
TELCIR_05948	1	64	76	0.212	0.03	GKRKVKFRIPSSY
TELCIR_08779	1	69	81	0.225	0.09	GYKGSKFHRVIKD
TELCIR_16057	1	5	19	0.232	0.14	LWYKHGKPIHGRAWN
TELCIR_04613	1	4	16	0.21	0.03	FRKPSKVKKCYVG
TELCIR_04613	2	159	174	0.216	0.04	NWKNRKVGCAYKICPA
TELCIR_21162	1	154	169	0.22	0.06	NWKNRKIGCSYKSCGF
TELCIR_17222	1	187	201	0.218	0.05	NWKNRKVGCAFKICP
TELCIR_19789	1	307	318	0.228	0.11	VLCRKARPGYKF
TELCIR_04994	1	140	154	0.226	0.1	NWKNQKVGCAYKMCP
TELCIR_06707	1	166	177	0.247	0.32	KSKQLWWATYNN
TELCIR_19972	1	86	99	0.231	0.13	QCKWAHSSYKERKG
TELCIR_03760	1	28	50	0.214	0.04	TKKVHVIFSYKGKNHLIKKDIRC
TELCIR_04631	1	240	251	0.182	0	GNQRIGFAKKLK
TELCIR_14367	1	141	155	0.218	0.05	NWKNRKVGCAFKICP
TELCIR_18339	1	2	15	0.232	0.15	ISRGVRRDWRYGTG
TELCIR_18339	2	182	193	0.214	0.04	VRCHVKLQICFS
TELCIR_11205	1	11	23	0.226	0.1	LKKMNSIRTKLSR
TELCIR_13860	1	243	256	0.234	0.16	SLKNHLIVYVTATT
TELCIR_21215	1	2	13	0.235	0.17	KCLVVCALVTVC
TELCIR_21215	2	25	43	0.218	0.05	TVKGIAVCQKRRMANQRVQ
TELCIR_00706	1	30	47	0.219	0.06	HIKIINASGRRIGWAIKT
TELCIR_07621	1	64	76	0.23	0.13	KHVAKVKYSNLIN
TELCIR_12471	1	167	178	0.229	0.12	VLCRKARPGYKF
TELCIR_22472	1	70	84	0.222	0.07	VQGRGAVVRVKIVGT
TELCIR_00835	1	113	125	0.224	0.08	VSTVGHKIRVAHL
TELCIR_10840	1	127	141	0.169	0	LITSVFKYRYGYLQR
TELCIR_08407	1	36	47	0.222	0.07	STKSKVKVCLRA
TELCIR_13862	1	25	37	0.219	0.05	YRKYLKNHMNRFI
TELCIR_13862	2	119	135	0.217	0.05	YRKYLKNHVIVYVTATT
TELCIR_10035	1	2	17	0.228	0.11	IYHKSLVVGCSYNRCP
TELCIR_14123	1	2	18	0.23	0.13	KLLGAKSRVVSAKCWSH
TELCIR_14123	2	35	49	0.239	0.21	LSKKAGFFGKKQVGS
TELCIR_14123	3	320	332	0.243	0.27	YHTITHLTKGCPI
TELCIR_14123	4	364	375	0.226	0.1	SNRTNQMHKIRK
TELCIR_04196	1	16	28	0.235	0.17	FLNVHNQKRSFLA
TELCIR_04196	2	136	151	0.23	0.12	TQVVWQNSYKLGCGIW
TELCIR_18620	1	61	79	0.218	0.05	NVTVKGITVCNKKRLANVH
TELCIR_15512	1	195	206	0.211	0.03	KNKMKKCRYNVA
TELCIR_18569	1	59	75	0.221	0.07	IQKRGAVIIQKRKLSSA
TELCIR_24081	1	116	128	0.216	0.04	SVFRFKRQNRLPR
TELCIR_01845	1	118	132	0.23	0.12	LYIDFKKVYYRPSIL
TELCIR_02278	1	6	17	0.228	0.11	VHRNIVWLARSG
TELCIR_09498	1	100	119	0.22	0.06	RYKENRKLWAFRYARLMNCI
TELCIR_13208	1	34	45	0.236	0.18	FLKSVSCKARVE
TELCIR_13208	2	145	158	0.233	0.15	FKVFKPTHCLHHRQ
TELCIR_26124	1	42	57	0.224	0.09	GTCVNVGCVPKKVMYN
TELCIR_04714	1	42	60	0.214	0.04	IAKSRFWYFVSMLRRVKKA
TELCIR_04714	2	144	156	0.22	0.06	VSKRRNSLFRIFI
TELCIR_04714	3	173	186	0.214	0.04	KKVFKQRCLQCHVV
TELCIR_05988	1	122	134	0.229	0.11	VYYTCVHGRPIRQ
TELCIR_05988	2	188	202	0.224	0.08	FWKCANNKAFKYKCP
TELCIR_22765	1	65	78	0.238	0.21	CNRAKSGNGRIHLA
TELCIR_08004	1	58	70	0.228	0.11	KGRFQFKVFGCSI
TELCIR_08004	2	342	358	0.22	0.06	TGRIIGKTRKNHIPRVG
TELCIR_09166	1	94	106	0.224	0.08	GSRKVKFYLPKSY
TELCIR_26274	1	27	38	0.232	0.15	LYKLMVKYRLTP
TELCIR_26274	2	46	59	0.237	0.19	KLFSVLKTWYLWNT
TELCIR_26274	3	124	144	0.216	0.04	KHVVHHLIKNNRPQCIVKSWE
TELCIR_26274	4	256	271	0.227	0.1	LSHMYKNKQCGICGHY
TELCIR_26274	5	363	382	0.224	0.08	KKKPILRTRVIERKNLVCFS
TELCIR_26274	6	437	449	0.199	0.01	WTTTVHVPRMCTV
TELCIR_12073	1	194	206	0.236	0.19	RAKFNVKQFIEKH
TELCIR_09850	1	101	120	0.217	0.05	YKNNRKLWAFRYARLMNCIG
TELCIR_22566	1	20	33	0.225	0.09	FVKTTHHCYKKLAS
TELCIR_22566	2	133	144	0.222	0.07	TVVRGRRIRETL
TELCIR_22566	3	380	398	0.226	0.1	TWGMKTVLRGNWLHTWNVR
TELCIR_22566	4	588	599	0.235	0.17	QKKWLKLVEKKH
TELCIR_22566	5	639	655	0.226	0.09	YMKGYTFWYNKVTTLNR
TELCIR_22522	1	126	137	0.24	0.23	TRQKARVALVVA
TELCIR_22522	2	395	409	0.235	0.18	ILRAVVHGRLMRAGQ
TELCIR_13398	1	34	45	0.236	0.18	FLKSVSCKARVE
TELCIR_13398	2	145	160	0.223	0.08	FKVFKPRHCLHRRQHE
TELCIR_00785	1	122	134	0.236	0.19	TTKVNYYSVLVVG
TELCIR_05095	1	238	251	0.224	0.08	KKVGQVVRAICLLN
TELCIR_13950	1	61	86	0.214	0.04	KIRTISNILNWRNTKVGCAHKVCQFP
TELCIR_16939	1	152	165	0.201	0.01	IANWKNRKVGCAYK
TELCIR_21768	1	8	19	0.233	0.15	HRYVFLVYKQEG
TELCIR_12473	1	37	54	0.228	0.11	LWYKHGKPIHGRSWNNGG
TELCIR_12473	2	193	204	0.228	0.11	VLCRKARPGYKF
TELCIR_16773	1	183	200	0.222	0.07	CSRGRIGTLNTVVKWIFS
TELCIR_00547	1	49	60	0.233	0.15	SKKLQRNTFQQK
TELCIR_12786	1	75	88	0.23	0.13	LLRIHNRERSRVAK
TELCIR_03161	1	134	154	0.214	0.04	KCVYHNAGNKVQKRFLRLMKK
TELCIR_02240	1	30	42	0.223	0.08	GYCSVHSKRRYDK
TELCIR_02240	2	100	113	0.232	0.14	VRYQPVSYKLISRS
TELCIR_24131	1	2	16	0.221	0.07	KCSRKTNKLKERIIG
TELCIR_17223	1	72	83	0.227	0.1	MYKLVRHHLFSF
TELCIR_24691	1	4	15	0.244	0.28	FVKTLTGKTITL
TELCIR_15860	1	77	91	0.166	0	SFVRSNCKKTCGFCK
TELCIR_19101	1	145	156	0.217	0.05	KAVCIIFLARIV
TELCIR_06774	1	52	70	0.211	0.03	VTRIYNYYKKHGYKTQVMA
TELCIR_22463	1	78	93	0.227	0.1	LSHMYKNKQCGICGHY
TELCIR_19943	1	21	36	0.222	0.07	KFQRYFYNLRYYRPGT
TELCIR_20466	1	40	52	0.239	0.22	NIHKSTQVKSVEK
TELCIR_01604	1	321	332	0.176	0	RSGRFCGNHCLK
TELCIR_15659	1	210	227	0.198	0.01	VHHKKSLLILRLAVFRLC
TELCIR_01757	1	478	491	0.228	0.11	GGKAVKIWARGQGG
TELCIR_07044	1	83	102	0.214	0.04	VSVGRGVASKVIRCNNKGKW
TELCIR_15106	1	224	236	0.237	0.19	RPKGCLCVIGKTA
TELCIR_01746	1	81	92	0.228	0.11	MIRVLKLYKFAY
TELCIR_04995	1	90	104	0.216	0.04	MYKLVRHRRYSPFYR
TELCIR_10070	1	149	162	0.232	0.14	TMRYLHRAGAKIVG
TELCIR_06099	1	66	80	0.172	0	SFVRSNCRKTCGFCT
TELCIR_16179	1	2	14	0.231	0.14	RFLSRTFVKNISA
TELCIR_04326	1	107	119	0.216	0.04	SKKGYRKFNYNIP
TELCIR_04725	1	23	34	0.217	0.05	KGVKKTRVGYAG
TELCIR_18866	1	5	18	0.217	0.05	CVVGLLIRFRRYHV
TELCIR_18866	2	139	152	0.238	0.21	CNRAKSGNGRIHLA
TELCIR_20249	1	86	99	0.231	0.14	IGNKCNYVASCFKT
TELCIR_05936	1	153	164	0.146	0	KLAPGKRRRQRK
TELCIR_14509	1	28	42	0.216	0.04	IPMAVKKRVCALKKV
TELCIR_14509	2	189	203	0.193	0	TKKVVKKKLKKGSNA
TELCIR_19548	1	187	206	0.224	0.08	RSYTNRVPIMTYNRYLKTTT
TELCIR_19548	2	270	282	0.177	0	ATKMKVCPKSCGL
TELCIR_22645	1	83	94	0.227	0.1	FCRSRGINHIRI
TELCIR_00784	1	59	75	0.221	0.07	IQKRGAVIIQRRKLSSA
TELCIR_02288	1	5	22	0.229	0.11	LWYKYGKPIHGRAWNNNG
TELCIR_02288	2	48	61	0.229	0.12	LTYKGNYKTLGYWY
TELCIR_12017	1	30	42	0.228	0.11	RHHRGHHHHHRPP
TELCIR_08262	1	36	47	0.232	0.14	KYRSLVAKGKYT
TELCIR_02081	1	133	149	0.223	0.08	LRRNTKNSCHRAQHHGK
TELCIR_06733	1	12	28	0.237	0.19	YTWKQSHHSNRIVNLVA
TELCIR_06733	2	134	147	0.219	0.05	LVRSIKHCQQCFHS
TELCIR_06733	3	268	279	0.214	0.04	GKRKKKKEIQKS
TELCIR_15771	1	46	60	0.234	0.16	RIVIGLFGKTVPKTA
TELCIR_08073	1	161	172	0.235	0.17	VFRSFTNRVPLI
TELCIR_13975	1	116	127	0.229	0.12	WAKSYKVGCYAQ
TELCIR_12472	1	37	54	0.228	0.11	LWYKHGKPIHGRSWNNGG
TELCIR_13703	1	185	196	0.227	0.1	RKVFGRGIGHYS
TELCIR_13703	2	203	214	0.233	0.15	SNKIGCGIYWCE
TELCIR_13703	3	263	277	0.157	0	NPIKHKKVHGRHHKK
TELCIR_05814	1	133	146	0.233	0.15	VNHLKLLLRRGNPL
TELCIR_23543	1	58	74	0.224	0.08	QCKWAHSSYKGRNGWGQ
TELCIR_23111	1	86	99	0.231	0.13	QCKWAHSSYKDRKG
TELCIR_06615	1	141	152	0.227	0.1	RKVFGRGIGHYS
TELCIR_06615	2	220	233	0.184	0	PIKHKKVHERHHNK
TELCIR_01997	1	213	224	0.232	0.14	RLIKGVTYISTK
TELCIR_01997	2	246	257	0.237	0.19	TVRASVHIKLPK
TELCIR_22132	1	74	86	0.225	0.09	KVRKNVKKLIEYL
TELCIR_24232	1	122	133	0.235	0.17	INKTRVAGWSVN
TELCIR_24232	2	151	162	0.227	0.1	TRKVFGRGIGHY
TELCIR_15729	1	161	173	0.235	0.17	RGMKAVSVGVKQV
TELCIR_11769	1	226	237	0.193	0	VGLLNKIKAFVS
TELCIR_13758	1	31	43	0.239	0.21	KQIGLLTRSYTYI
TELCIR_17629	1	2	13	0.24	0.23	LKILLVCTLISI
TELCIR_13940	1	67	78	0.238	0.21	MLKVFAIKCSYT
TELCIR_04815	1	17	28	0.234	0.17	RCTTTRRLFVHE
TELCIR_14235	1	122	136	0.226	0.09	LKGNYINRQIYTIGN
TELCIR_10888	1	2	17	0.22	0.06	PRRVKNTWHTTLQKTL
TELCIR_10888	2	392	405	0.235	0.18	CHTKGHICYYVTHP
TELCIR_10888	3	527	538	0.196	0.01	MARVRQAKNSFR
TELCIR_11840	1	2	13	0.239	0.21	IQVCHAVYSNCY
TELCIR_11840	2	15	30	0.213	0.03	TNYTKYSCKRRVMILI
TELCIR_11840	3	124	137	0.227	0.11	TVRSTIKHITTTRS
TELCIR_11840	4	194	208	0.231	0.14	RVGVIRYATNVKLIA
TELCIR_05763	1	242	255	0.227	0.11	CKKDWRQYKINQRD
TELCIR_05763	2	304	318	0.228	0.11	KTKFWLGLRYKENKW
TELCIR_11549	1	22	33	0.231	0.13	KGVVTWKRKTSD
TELCIR_03020	1	6	21	0.216	0.04	LKRYGCHIRRKASLAK
TELCIR_03020	2	224	238	0.229	0.12	IIRGLKNPTKKSYMM
TELCIR_12205	1	2	19	0.213	0.03	CTIRGDRRRGIRRITGWW
TELCIR_12205	2	166	178	0.222	0.07	NSTRVRCGRSLQG
TELCIR_00192	1	67	82	0.227	0.1	WRRICDVIKRRHLFPF
TELCIR_12228	1	83	96	0.214	0.04	YRKLNGYRHRRQYG
TELCIR_12228	2	310	323	0.22	0.06	IRIARNRNNHCGVA
TELCIR_03537	1	128	144	0.224	0.08	FTKLHCWRLTQYTKAVF
TELCIR_15207	1	22	35	0.231	0.14	KFHFKAQKIKNLSA
TELCIR_07290	1	123	137	0.208	0.02	KVRKNVKKLIKYLPT
TELCIR_04951	1	224	235	0.216	0.04	VCKVKGSKCGGL
TELCIR_26255	1	56	76	0.222	0.07	RYWPKGRGIFHNKNKTFLVWA
TELCIR_26255	2	132	144	0.234	0.16	TVRASVHIRLPKI
TELCIR_09601	1	9	26	0.221	0.07	FFRLLLRWKGSLWRSVWR
TELCIR_09601	2	145	158	0.227	0.1	RRRHAIARYINLSS
TELCIR_09601	3	165	178	0.222	0.07	ISKKIRLRFPTVRS
TELCIR_23809	1	19	35	0.224	0.08	VQKFHRFVHGRHFTLRT
TELCIR_23809	2	183	197	0.225	0.09	IPKSLQRRVLYSLHK
TELCIR_23809	3	327	340	0.212	0.03	FCRRRGIKHVRSPP
TELCIR_01416	1	171	182	0.227	0.1	VKKNYWCHGNCA
TELCIR_09920	1	65	78	0.231	0.14	HCIQFVAKKKNYTD
TELCIR_00906	1	815	827	0.222	0.07	KWKKLQRVVYFRD
TELCIR_04134	1	132	149	0.223	0.08	IKGLKHYTRYFIQVTVCQ
TELCIR_04134	2	160	173	0.23	0.12	AKRAWQYVRTKPIV
TELCIR_04134	3	302	317	0.218	0.05	GIVGYFFVKKYYSQKV
TELCIR_04134	4	361	375	0.227	0.1	FGKVYRGYGNNVLSR
TELCIR_07856	1	293	304	0.245	0.3	WINGLKYYAYSA
TELCIR_07856	2	439	453	0.227	0.1	QHMKLGKLIRKTYVD
TELCIR_10179	1	25	37	0.227	0.11	MWRKSRKIQMIER
TELCIR_00715	1	30	47	0.219	0.06	HIKIINASGRRIGWAIKT
TELCIR_00799	1	177	188	0.237	0.19	YFYSIFLRIIAT
TELCIR_06592	1	33	44	0.228	0.11	LLSKLKRTFISI
TELCIR_10601	1	210	221	0.233	0.15	NPKGKKMKESTR
TELCIR_10719	1	90	102	0.221	0.07	RTTYGRKRTFPIG
TELCIR_10719	2	177	189	0.216	0.04	QKKKNRKYLLFIT
TELCIR_11512	1	51	64	0.233	0.16	GVNHVNITNRVSFY
TELCIR_11512	2	152	173	0.222	0.07	CVKVLCPLVMHRIPFWVRHTMV
TELCIR_11512	3	285	299	0.228	0.11	ITFTKNGKGGKPAKK
TELCIR_11548	1	221	237	0.21	0.03	LAKCKKGVRIVNVARGG
TELCIR_17404	1	64	75	0.236	0.18	QCWITVHLWTPK
TELCIR_17404	2	198	217	0.18	0	QCARRNAQKYLKVSRHIYYT
TELCIR_01151	1	271	288	0.222	0.07	LVYMHKGSKLVAKCTRYL
TELCIR_01151	2	399	410	0.243	0.27	GRMAKRAGVQLV
TELCIR_07439	1	2	14	0.211	0.03	ILRYWIRWRNVMF
TELCIR_08318	1	86	102	0.213	0.03	VYHKCNYNGPCYRKFGI
TELCIR_18020	1	20	33	0.218	0.05	KKVFKQRCSQCHVI
TELCIR_18727	1	35	51	0.219	0.06	TKVLGMRRRHNGGRCAS
TELCIR_03734	1	86	102	0.213	0.03	VYHKCNYNGPCYRKFGI
TELCIR_10181	1	3	25	0.223	0.08	QCRKSKDIRQKICYPIKLILLGG
TELCIR_14315	1	149	160	0.237	0.2	VSVNYRVSVLGF
TELCIR_19306	1	289	302	0.236	0.18	QKCSACSRIYIPKS
TELCIR_05028	1	8	21	0.226	0.09	INKKLPTWIRAVVA
TELCIR_05266	1	69	80	0.24	0.23	KGYGQNRFSIKP
TELCIR_05266	2	331	348	0.222	0.07	SHRVGCGVVYCKGFVITG
TELCIR_06160	1	59	70	0.233	0.16	VARHSRMTTGRR
TELCIR_06160	2	502	518	0.228	0.11	GVRSTHGILPKCRLLSK
TELCIR_14240	1	32	43	0.226	0.1	NPKRVWQGRTSM
TELCIR_03205	1	247	258	0.233	0.15	FNRCEVRVTRYL
TELCIR_09726	1	101	115	0.233	0.15	HQLFCKANCFCPTYY
TELCIR_12649	1	363	379	0.227	0.1	RQYCHIYSFGNKVIGLA
TELCIR_15498	1	157	168	0.24	0.22	VTYILRTINGQT
TELCIR_17342	1	38	50	0.228	0.11	VNKKIKKTMDRIK
TELCIR_17342	2	156	167	0.243	0.26	GRRWSKGVSYFF
TELCIR_17342	3	487	500	0.232	0.14	YNRIYATVTKLEYR
TELCIR_17828	1	85	99	0.218	0.05	TKAGRIRVHFARKVS
TELCIR_01667	1	81	94	0.22	0.06	YQCVHGKRYYEKNI
TELCIR_11938	1	257	268	0.228	0.11	SHVHCCKTQLVP
TELCIR_11938	2	282	293	0.224	0.08	LRRSHRLCLYYL
TELCIR_11938	3	633	646	0.228	0.11	TKYSYIKSKKDINK
TELCIR_11938	4	820	831	0.234	0.16	WNYGNRVNISWN
TELCIR_11938	5	1062	1076	0.228	0.11	ATLHLRNTKGKAGVY
TELCIR_11938	6	1311	1327	0.226	0.1	LCCGFVIIGIIYLGRRR
TELCIR_21621	1	109	130	0.213	0.03	STCGGLRYWRVRGRYLSKNGQT
TELCIR_21621	2	308	319	0.237	0.19	NVKNVSVKDIRR
TELCIR_22670	1	38	50	0.228	0.11	VNKKIKKTMDRIK
TELCIR_22670	2	156	167	0.243	0.26	GRRWSKGVSYFF
TELCIR_22670	3	487	500	0.232	0.14	YNRIYATVTKLEYR
TELCIR_22757	1	201	221	0.191	0	VRRKKRFRRKKSFNHQRQQKN
TELCIR_22757	2	253	267	0.214	0.04	STIHYRRNRHINNVI
TELCIR_22757	3	387	398	0.218	0.05	VRKYQIHRAIVV
TELCIR_04715	1	2	13	0.232	0.15	LYWMPKLKYSNK
TELCIR_09496	1	104	124	0.213	0.03	KLYQQRKLKYAYNYVRFMSCL
TELCIR_15979	1	293	305	0.232	0.14	VFRSYTNRVPLIT
TELCIR_17152	1	53	73	0.23	0.13	HHKFFTFITKFLKNNKSGYLV
TELCIR_17300	1	16	29	0.209	0.02	SRHKKKYWRKGTDI
TELCIR_17300	2	95	108	0.212	0.03	KKQPKLKHRVKRNE
TELCIR_17300	3	263	277	0.215	0.04	SHLLRKTRKQKANVA
TELCIR_17300	4	279	292	0.229	0.12	EKKLQREHKRRKEL
TELCIR_17300	5	298	309	0.237	0.19	SVYRAKSINKAL
TELCIR_17300	6	391	407	0.201	0.01	KKKLKTKLKKKFVEKRS
TELCIR_00713	1	136	155	0.208	0.02	MNVTPRRMPFKRRIRKHWLV
TELCIR_00713	2	367	378	0.225	0.09	KLRMSKYSKRHE
TELCIR_05218	1	327	338	0.232	0.15	KIQQHKIRPFNS
TELCIR_05218	2	359	371	0.23	0.12	VKVLYVRNLKEIV
TELCIR_05218	3	433	446	0.229	0.12	EKKKKPMGRGRGMG
TELCIR_06237	1	28	40	0.235	0.17	AIYTPRRIGAVYG
TELCIR_06237	2	89	101	0.232	0.14	QIKWNLTKLVVLL
TELCIR_08105	1	322	333	0.23	0.12	HRKFAKGKVLFA
TELCIR_16412	1	84	97	0.227	0.1	TQCVNAYINRYKGG
TELCIR_16412	2	120	138	0.212	0.03	CKISGTVGYWNVIKSCCGC
TELCIR_26180	1	82	97	0.224	0.08	QYCQIHHVGKKQIGFA
TELCIR_01148	1	129	141	0.222	0.07	GCFKKLKFVLVCM
TELCIR_07544	1	3	14	0.227	0.1	LCYRKALCTYVN
TELCIR_07544	2	58	74	0.213	0.03	SKYHTIWLGGRRRKGMQ
TELCIR_07544	3	122	133	0.23	0.12	KHWNVISCHQML
TELCIR_07544	4	135	146	0.23	0.12	YGYVCKKPFVTP
TELCIR_07544	5	146	167	0.144	0	PAKAKARRKILRRRRRRNRKGK
TELCIR_11841	1	70	82	0.206	0.02	HGKLRCKIKMKSV
TELCIR_12392	1	116	132	0.224	0.08	RSWRLRRERAKKQLAYL
TELCIR_12392	2	175	187	0.236	0.18	KPVQLRYHFFVTI
TELCIR_12392	3	243	254	0.23	0.13	LLKLWILIGLGR
TELCIR_12392	4	353	364	0.235	0.17	RRIAAARKVIER
TELCIR_12392	5	380	391	0.226	0.09	VCGGNVRVIRVW
TELCIR_15049	1	7	18	0.229	0.12	KQYPQVKIRRVD
TELCIR_15070	1	172	184	0.237	0.19	RPKGCLCVIGKTA
TELCIR_20585	1	17	28	0.228	0.11	GLKKLRTIFQSV
TELCIR_22365	1	119	133	0.179	0	WLSNVRARKETKVVH
TELCIR_22556	1	180	191	0.223	0.08	WRKRGRTPKKFA
TELCIR_22556	2	364	375	0.18	0	LQTFLRNQHQVF
TELCIR_03995	1	59	73	0.224	0.08	FSRFGRCVGKYPRSF
TELCIR_03995	2	159	170	0.239	0.21	TMKYGERRLIYR
TELCIR_08499	1	328	340	0.229	0.12	RRRGRPPKRHQRD
TELCIR_08499	2	362	377	0.222	0.07	CICRTTYNPRRFYVAC
TELCIR_09849	1	97	115	0.215	0.04	LTKAKVRTLYKSRNRIYEY
TELCIR_12576	1	37	51	0.218	0.05	KYIVVPAKNRIKIHP
TELCIR_12591	1	3	21	0.206	0.02	NYRGVGRGVKWRRHLRVHS
TELCIR_12591	2	91	103	0.226	0.1	WRYCVLNCCLHVF
TELCIR_01234	1	15	32	0.218	0.05	GRKCPYRLAYKHLVRMNM
TELCIR_01234	2	75	88	0.221	0.06	LKKIWPLKAKKNMI
TELCIR_01234	3	102	113	0.241	0.24	KLTVGKIYAGLL
TELCIR_01719	1	482	496	0.226	0.09	GVRNQSGIRKLILNS
TELCIR_15881	1	63	75	0.222	0.07	SGKYKIGRRLPSN
TELCIR_15881	2	281	293	0.236	0.19	YQILVSVVCIGCF
TELCIR_06680	1	25	38	0.226	0.1	TKWVPPKKNIVQFF
TELCIR_06680	2	180	192	0.237	0.2	KVTKVSFSCNGNK
TELCIR_07120	1	46	57	0.24	0.22	VMKTCRHIDRYI
TELCIR_07120	2	370	385	0.223	0.08	LHYLVRLQQRLRFHRA
TELCIR_07120	3	456	467	0.234	0.16	CSKGSLKFWQVR
TELCIR_08992	1	267	281	0.233	0.15	IKKIVAANVRVLLYY
TELCIR_13205	1	26	37	0.237	0.19	QITVGRVYNAVF
TELCIR_13205	2	40	53	0.22	0.06	IVVFHRRYLPKGRN
TELCIR_00177	NA	NA	NA	NA	NA	NA
TELCIR_00341	NA	NA	NA	NA	NA	NA
TELCIR_00499	NA	NA	NA	NA	NA	NA
TELCIR_00643	NA	NA	NA	NA	NA	NA
TELCIR_00723	NA	NA	NA	NA	NA	NA
TELCIR_00730	NA	NA	NA	NA	NA	NA
TELCIR_00734	NA	NA	NA	NA	NA	NA
TELCIR_00754	NA	NA	NA	NA	NA	NA
TELCIR_00803	NA	NA	NA	NA	NA	NA
TELCIR_01046	NA	NA	NA	NA	NA	NA
TELCIR_01053	NA	NA	NA	NA	NA	NA
TELCIR_01197	NA	NA	NA	NA	NA	NA
TELCIR_01681	NA	NA	NA	NA	NA	NA
TELCIR_02090	NA	NA	NA	NA	NA	NA
TELCIR_02134	NA	NA	NA	NA	NA	NA
TELCIR_02241	NA	NA	NA	NA	NA	NA
TELCIR_02337	NA	NA	NA	NA	NA	NA
TELCIR_02518	NA	NA	NA	NA	NA	NA
TELCIR_02549	NA	NA	NA	NA	NA	NA
TELCIR_02574	NA	NA	NA	NA	NA	NA
TELCIR_02585	NA	NA	NA	NA	NA	NA
TELCIR_02798	NA	NA	NA	NA	NA	NA
TELCIR_02816	NA	NA	NA	NA	NA	NA
TELCIR_03029	NA	NA	NA	NA	NA	NA
TELCIR_03052	NA	NA	NA	NA	NA	NA
TELCIR_03098	NA	NA	NA	NA	NA	NA
TELCIR_03215	NA	NA	NA	NA	NA	NA
TELCIR_03254	NA	NA	NA	NA	NA	NA
TELCIR_03379	NA	NA	NA	NA	NA	NA
TELCIR_03404	NA	NA	NA	NA	NA	NA
TELCIR_03569	NA	NA	NA	NA	NA	NA
TELCIR_03636	NA	NA	NA	NA	NA	NA
TELCIR_03676	NA	NA	NA	NA	NA	NA
TELCIR_03964	NA	NA	NA	NA	NA	NA
TELCIR_03985	NA	NA	NA	NA	NA	NA
TELCIR_04048	NA	NA	NA	NA	NA	NA
TELCIR_04393	NA	NA	NA	NA	NA	NA
TELCIR_04610	NA	NA	NA	NA	NA	NA
TELCIR_04617	NA	NA	NA	NA	NA	NA
TELCIR_04639	NA	NA	NA	NA	NA	NA
TELCIR_04814	NA	NA	NA	NA	NA	NA
TELCIR_04944	NA	NA	NA	NA	NA	NA
TELCIR_04949	NA	NA	NA	NA	NA	NA
TELCIR_04953	NA	NA	NA	NA	NA	NA
TELCIR_04954	NA	NA	NA	NA	NA	NA
TELCIR_04955	NA	NA	NA	NA	NA	NA
TELCIR_05337	NA	NA	NA	NA	NA	NA
TELCIR_05353	NA	NA	NA	NA	NA	NA
TELCIR_05364	NA	NA	NA	NA	NA	NA
TELCIR_05429	NA	NA	NA	NA	NA	NA
TELCIR_05688	NA	NA	NA	NA	NA	NA
TELCIR_05689	NA	NA	NA	NA	NA	NA
TELCIR_05762	NA	NA	NA	NA	NA	NA
TELCIR_05804	NA	NA	NA	NA	NA	NA
TELCIR_05889	NA	NA	NA	NA	NA	NA
TELCIR_05945	NA	NA	NA	NA	NA	NA
TELCIR_05947	NA	NA	NA	NA	NA	NA
TELCIR_06590	NA	NA	NA	NA	NA	NA
TELCIR_06593	NA	NA	NA	NA	NA	NA
TELCIR_06647	NA	NA	NA	NA	NA	NA
TELCIR_06659	NA	NA	NA	NA	NA	NA
TELCIR_06752	NA	NA	NA	NA	NA	NA
TELCIR_06775	NA	NA	NA	NA	NA	NA
TELCIR_07177	NA	NA	NA	NA	NA	NA
TELCIR_07178	NA	NA	NA	NA	NA	NA
TELCIR_07317	NA	NA	NA	NA	NA	NA
TELCIR_07362	NA	NA	NA	NA	NA	NA
TELCIR_07494	NA	NA	NA	NA	NA	NA
TELCIR_07568	NA	NA	NA	NA	NA	NA
TELCIR_07620	NA	NA	NA	NA	NA	NA
TELCIR_07752	NA	NA	NA	NA	NA	NA
TELCIR_07791	NA	NA	NA	NA	NA	NA
TELCIR_08030	NA	NA	NA	NA	NA	NA
TELCIR_08125	NA	NA	NA	NA	NA	NA
TELCIR_08296	NA	NA	NA	NA	NA	NA
TELCIR_08575	NA	NA	NA	NA	NA	NA
TELCIR_08636	NA	NA	NA	NA	NA	NA
TELCIR_08804	NA	NA	NA	NA	NA	NA
TELCIR_08882	NA	NA	NA	NA	NA	NA
TELCIR_08932	NA	NA	NA	NA	NA	NA
TELCIR_09000	NA	NA	NA	NA	NA	NA
TELCIR_09194	NA	NA	NA	NA	NA	NA
TELCIR_09260	NA	NA	NA	NA	NA	NA
TELCIR_09267	NA	NA	NA	NA	NA	NA
TELCIR_09295	NA	NA	NA	NA	NA	NA
TELCIR_09399	NA	NA	NA	NA	NA	NA
TELCIR_09848	NA	NA	NA	NA	NA	NA
TELCIR_09953	NA	NA	NA	NA	NA	NA
TELCIR_10036	NA	NA	NA	NA	NA	NA
TELCIR_10137	NA	NA	NA	NA	NA	NA
TELCIR_10258	NA	NA	NA	NA	NA	NA
TELCIR_10301	NA	NA	NA	NA	NA	NA
TELCIR_10411	NA	NA	NA	NA	NA	NA
TELCIR_10454	NA	NA	NA	NA	NA	NA
TELCIR_10525	NA	NA	NA	NA	NA	NA
TELCIR_10526	NA	NA	NA	NA	NA	NA
TELCIR_10527	NA	NA	NA	NA	NA	NA
TELCIR_10547	NA	NA	NA	NA	NA	NA
TELCIR_10557	NA	NA	NA	NA	NA	NA
TELCIR_10627	NA	NA	NA	NA	NA	NA
TELCIR_10665	NA	NA	NA	NA	NA	NA
TELCIR_11105	NA	NA	NA	NA	NA	NA
TELCIR_11167	NA	NA	NA	NA	NA	NA
TELCIR_11481	NA	NA	NA	NA	NA	NA
TELCIR_11527	NA	NA	NA	NA	NA	NA
TELCIR_11906	NA	NA	NA	NA	NA	NA
TELCIR_11917	NA	NA	NA	NA	NA	NA
TELCIR_11918	NA	NA	NA	NA	NA	NA
TELCIR_12149	NA	NA	NA	NA	NA	NA
TELCIR_12338	NA	NA	NA	NA	NA	NA
TELCIR_12459	NA	NA	NA	NA	NA	NA
TELCIR_12487	NA	NA	NA	NA	NA	NA
TELCIR_12682	NA	NA	NA	NA	NA	NA
TELCIR_12775	NA	NA	NA	NA	NA	NA
TELCIR_12785	NA	NA	NA	NA	NA	NA
TELCIR_12835	NA	NA	NA	NA	NA	NA
TELCIR_12837	NA	NA	NA	NA	NA	NA
TELCIR_12850	NA	NA	NA	NA	NA	NA
TELCIR_13478	NA	NA	NA	NA	NA	NA
TELCIR_13550	NA	NA	NA	NA	NA	NA
TELCIR_14039	NA	NA	NA	NA	NA	NA
TELCIR_14070	NA	NA	NA	NA	NA	NA
TELCIR_14166	NA	NA	NA	NA	NA	NA
TELCIR_14223	NA	NA	NA	NA	NA	NA
TELCIR_14598	NA	NA	NA	NA	NA	NA
TELCIR_14635	NA	NA	NA	NA	NA	NA
TELCIR_14651	NA	NA	NA	NA	NA	NA
TELCIR_14687	NA	NA	NA	NA	NA	NA
TELCIR_14887	NA	NA	NA	NA	NA	NA
TELCIR_14940	NA	NA	NA	NA	NA	NA
TELCIR_14965	NA	NA	NA	NA	NA	NA
TELCIR_15191	NA	NA	NA	NA	NA	NA
TELCIR_15280	NA	NA	NA	NA	NA	NA
TELCIR_15281	NA	NA	NA	NA	NA	NA
TELCIR_15460	NA	NA	NA	NA	NA	NA
TELCIR_15461	NA	NA	NA	NA	NA	NA
TELCIR_15475	NA	NA	NA	NA	NA	NA
TELCIR_15671	NA	NA	NA	NA	NA	NA
TELCIR_15985	NA	NA	NA	NA	NA	NA
TELCIR_16219	NA	NA	NA	NA	NA	NA
TELCIR_16493	NA	NA	NA	NA	NA	NA
TELCIR_16556	NA	NA	NA	NA	NA	NA
TELCIR_16847	NA	NA	NA	NA	NA	NA
TELCIR_16934	NA	NA	NA	NA	NA	NA
TELCIR_17188	NA	NA	NA	NA	NA	NA
TELCIR_17203	NA	NA	NA	NA	NA	NA
TELCIR_17280	NA	NA	NA	NA	NA	NA
TELCIR_17386	NA	NA	NA	NA	NA	NA
TELCIR_17541	NA	NA	NA	NA	NA	NA
TELCIR_17747	NA	NA	NA	NA	NA	NA
TELCIR_17750	NA	NA	NA	NA	NA	NA
TELCIR_17752	NA	NA	NA	NA	NA	NA
TELCIR_17811	NA	NA	NA	NA	NA	NA
TELCIR_17860	NA	NA	NA	NA	NA	NA
TELCIR_18002	NA	NA	NA	NA	NA	NA
TELCIR_18088	NA	NA	NA	NA	NA	NA
TELCIR_18200	NA	NA	NA	NA	NA	NA
TELCIR_18340	NA	NA	NA	NA	NA	NA
TELCIR_18351	NA	NA	NA	NA	NA	NA
TELCIR_18365	NA	NA	NA	NA	NA	NA
TELCIR_18438	NA	NA	NA	NA	NA	NA
TELCIR_18971	NA	NA	NA	NA	NA	NA
TELCIR_19074	NA	NA	NA	NA	NA	NA
TELCIR_19123	NA	NA	NA	NA	NA	NA
TELCIR_19160	NA	NA	NA	NA	NA	NA
TELCIR_19241	NA	NA	NA	NA	NA	NA
TELCIR_19307	NA	NA	NA	NA	NA	NA
TELCIR_19398	NA	NA	NA	NA	NA	NA
TELCIR_19422	NA	NA	NA	NA	NA	NA
TELCIR_19716	NA	NA	NA	NA	NA	NA
TELCIR_19717	NA	NA	NA	NA	NA	NA
TELCIR_19765	NA	NA	NA	NA	NA	NA
TELCIR_19829	NA	NA	NA	NA	NA	NA
TELCIR_19864	NA	NA	NA	NA	NA	NA
TELCIR_19875	NA	NA	NA	NA	NA	NA
TELCIR_20032	NA	NA	NA	NA	NA	NA
TELCIR_20236	NA	NA	NA	NA	NA	NA
TELCIR_20259	NA	NA	NA	NA	NA	NA
TELCIR_20294	NA	NA	NA	NA	NA	NA
TELCIR_20397	NA	NA	NA	NA	NA	NA
TELCIR_20420	NA	NA	NA	NA	NA	NA
TELCIR_20427	NA	NA	NA	NA	NA	NA
TELCIR_20461	NA	NA	NA	NA	NA	NA
TELCIR_20553	NA	NA	NA	NA	NA	NA
TELCIR_20728	NA	NA	NA	NA	NA	NA
TELCIR_20731	NA	NA	NA	NA	NA	NA
TELCIR_20926	NA	NA	NA	NA	NA	NA
TELCIR_21632	NA	NA	NA	NA	NA	NA
TELCIR_21724	NA	NA	NA	NA	NA	NA
TELCIR_21837	NA	NA	NA	NA	NA	NA
TELCIR_21971	NA	NA	NA	NA	NA	NA
TELCIR_21988	NA	NA	NA	NA	NA	NA
TELCIR_22032	NA	NA	NA	NA	NA	NA
TELCIR_22041	NA	NA	NA	NA	NA	NA
TELCIR_22226	NA	NA	NA	NA	NA	NA
TELCIR_22420	NA	NA	NA	NA	NA	NA
TELCIR_22567	NA	NA	NA	NA	NA	NA
TELCIR_22695	NA	NA	NA	NA	NA	NA
TELCIR_22841	NA	NA	NA	NA	NA	NA
TELCIR_22899	NA	NA	NA	NA	NA	NA
TELCIR_22925	NA	NA	NA	NA	NA	NA
TELCIR_23214	NA	NA	NA	NA	NA	NA
TELCIR_23231	NA	NA	NA	NA	NA	NA
TELCIR_23340	NA	NA	NA	NA	NA	NA
TELCIR_23409	NA	NA	NA	NA	NA	NA
TELCIR_23626	NA	NA	NA	NA	NA	NA
TELCIR_23707	NA	NA	NA	NA	NA	NA
TELCIR_24321	NA	NA	NA	NA	NA	NA
TELCIR_24427	NA	NA	NA	NA	NA	NA
TELCIR_24836	NA	NA	NA	NA	NA	NA
TELCIR_24849	NA	NA	NA	NA	NA	NA
TELCIR_25258	NA	NA	NA	NA	NA	NA
TELCIR_25497	NA	NA	NA	NA	NA	NA
TELCIR_25807	NA	NA	NA	NA	NA	NA
TELCIR_25856	NA	NA	NA	NA	NA	NA
TELCIR_25952	NA	NA	NA	NA	NA	NA
TELCIR_26170	NA	NA	NA	NA	NA	NA
